# Supplementary material for: Non-human primate LIBRA-Seq accelerates neutralizing antibody discovery in RM vaccinated against HIV-1
Source: PLoS Pathog. 2026 Jul 28;22(7):e1013831. doi: 10.1371/journal.ppat.1013831 (PMC13411919; doi:10.1371/journal.ppat.1013831)
Supplement: S1 Data — (XLSX) [file ppat.1013831.s002.xlsx]

## Sheet: per_cell_counts_plus_VDJ
Sample	Cell	total_feature_umi	n_features_detected	IGHV	IGHD	IGHJ	Isotype	CDR3nt_H	CDR3aa_H	IGLV	IGLJ	IGLC	CDR3nt_L	CDR3aa_L	Light_contig
VRC01	TGACGGCGTCAATACC-1	25631	1	TGACGGCGTCAATACC-1_contig_1	IGHV1-2	IGHD1-7	IGHJ2	LNWIRLAPGKRPEWMGW	ctgaagcccagaggcggcgccgtg	WGRGTPVIVSS	-	TGACGGCGTCAATACC-1	TGT	agcagtgacgttggtggttataactat	tggggccggggcacacctgtgatcgtgtccagcg
VRC01	TGCGCAGGTTACGGAG-1	25598	1	TGCGCAGGTTACGGAG-1_contig_3	IGHV1-2	IGHD1-7	IGHJ2	LNWIRLAPGKRPEWMGW	ctgaagcccagaggcggcgccgtg	WGRGTPVIVSS	-	TGCGCAGGTTACGGAG-1	TGT	agcagtgatgttgggagttataacctt	tggggccggggcacacctgtgatcgtgtccagcg
VRC01	AACCATGTCAACTCTT-1	25234	1	AACCATGTCAACTCTT-1_contig_1	IGHV1-2	IGHD1-7	IGHJ2	LNWIRLAPGKRPEWMGW	ctgaagcccagaggcggcgccgtg	WGRGTPVIVSS	3.291666667	AACCATGTCAACTCTT-1		tat	tggggccggggcacacctgtgatcgtgtccagcg
VRC01	GGACAAGTCAGAGGTG-1	24944	1	GGACAAGTCAGAGGTG-1_contig_3	IGHV1-2	IGHD1-7	IGHJ2	LNWIRLAPGKRPEWMGW	ctgaagcccagaggcggcgccgtg	WGRGTPVIVSS	1.605263158	GGACAAGTCAGAGGTG-1	ITISCTGT	agcagtgacgttggtggttataagtat	tggggccggggcacacctgtgatcgtgtccagcg
VRC01	CATCGAAGTTATGCGT-1	23092	1	CATCGAAGTTATGCGT-1_contig_4	IGHV1-2	IGHD1-7	IGHJ2	LNWIRLAPGKRPEWMGW	ctgaagcccagaggcggcgccgtg	WGRGTPVIVSS	20.58823529	CATCGAAGTTATGCGT-1	QSALTQPASVSGSPGQSITISCTGT	agcagtgacgttggtggttataactat	tggggccggggcacacctgtgatcgtgtccagcg
VRC01	CAAGTTGAGTTCGCGC-1	20138	1	CAAGTTGAGTTCGCGC-1_contig_2	IGHV1-2	IGHD1-7	IGHJ2	LNWIRLAPGKRPEWMGW	ctgaagcccagaggcggcgccgtg	WGRGTPVIVSS	3.14084507	CAAGTTGAGTTCGCGC-1	QSALTQPASVSGSPGQSITISCTGT	agcagtgacgttggtggttataagtat	tggggccggggcacacctgtgatcgtgtccagcg
VRC01	GATGAGGTCTCTTGAT-1	19377	1	GATGAGGTCTCTTGAT-1_contig_3	IGHV1-2	IGHD1-7	IGHJ2	LNWIRLAPGKRPEWMGW	ctgaagcccagaggcggcgccgtg	WGRGTPVIVSS	-	GATGAGGTCTCTTGAT-1	QSALTQPASVSGSPGQSITISCTGT	agcagtgacgttggtggttataactat	tggggccggggcacacctgtgatcgtgtccagcg
VRC01	CTCGAAATCGCATGGC-1	19147	1	CTCGAAATCGCATGGC-1_contig_1	IGHV1-2	IGHD1-7	IGHJ2	LNWIRLAPGKRPEWMGW	ctgaagcccagaggcggcgccgtg	WGRGTPVIVSS	-	CTCGAAATCGCATGGC-1			tggggccggggcacacctgtgatcgtgtccagcg
VRC01	GTGCTTCTCAGGTTCA-1	17148	1	GTGCTTCTCAGGTTCA-1_contig_2	IGHV1-2	IGHD1-7	IGHJ2	LNWIRLAPGKRPEWMGW	ctgaagcccagaggcggcgccgtg	WGRGTPVIVSS	-	GTGCTTCTCAGGTTCA-1			tggggccggggcacacctgtgatcgtgtccagcg
VRC01	GGGTTGCAGCCCTAAT-1	15479	1	GGGTTGCAGCCCTAAT-1_contig_3	IGHV1-2	IGHD1-7	IGHJ2	LNWIRLAPGKRPEWMGW	ctgaagcccagaggcggcgccgtg	WGRGTPVIVSS	-	GGGTTGCAGCCCTAAT-1			tggggccggggcacacctgtgatcgtgtccagcg
VRC01	TGGACGCGTTCGAATC-1	14705	1	TGGACGCGTTCGAATC-1_contig_2	IGHV1-2	IGHD1-7	IGHJ2	LNWIRLAPGKRPEWMGW	ctgaagcccagaggcggcgccgtg	WGRGTPVIVSS	-	TGGACGCGTTCGAATC-1	QSALTQPASVSGSPGQSITISCTGT	agcagtgacgttggtggttataagtat	tggggccggggcacacctgtgatcgtgtccagcg
VRC01	GGATTACGTCGCATCG-1	14076	1	GGATTACGTCGCATCG-1_contig_4	IGHV1-2	IGHD1-7	IGHJ2	LNWIRLAPGKRPEWMGW	ctgaagcccagaggcggcgccgtg	WGRGTPVIVSS	-	GGATTACGTCGCATCG-1	TGT	agcagtgacgttggtggttataactat	tggggccggggcacacctgtgatcgtgtccagcg
VRC01	CTACGTCAGACAAGCC-1	13970	1	CTACGTCAGACAAGCC-1_contig_4	IGHV1-2	IGHD1-7	IGHJ2	LNWIRLAPGKRPEWMGW	ctgaagcccagaggcggcgccgtg	WGRGTPVIVSS	24.23076923	CTACGTCAGACAAGCC-1	GQSITMSCTGT	agcagtgacgttggtggttataactat	tggggccggggcacacctgtgatcgtgtccagcg
VRC01	CTGTTTAGTCTTCGTC-1	13371	1	CTGTTTAGTCTTCGTC-1_contig_2	IGHV1-2	IGHD1-7	IGHJ2	LNWIRLAPGKRPEWMGW	ctgaagcccagaggcggcgccgtg	WGRGTPVIVSS	3.738095238	CTGTTTAGTCTTCGTC-1			tggggccggggcacacctgtgatcgtgtccagcg
VRC01	GCAATCAGTGCATCTA-1	12506	1	GCAATCAGTGCATCTA-1_contig_2	IGHV1-2	IGHD1-7	IGHJ2	LNWIRLAPGKRPEWMGW	ctgaagcccagaggcggcgccgtg	WGRGTPVIVSS	-	GCAATCAGTGCATCTA-1	QSALTQPASVSGSPGQSITISCTGT	agcagtgacgttggtggttataactat	tggggccggggcacacctgtgatcgtgtccagcg
VRC01	TTAGGCAGTACACCGC-1	12187	1	TTAGGCAGTACACCGC-1_contig_4	IGHV1-2	IGHD1-7	IGHJ2	LNWIRLAPGKRPEWMGW	ctgaagcccagaggcggcgccgtg	WGRGTPVIVSS	2.72	TTAGGCAGTACACCGC-1	QSALTQPASVSGSPGQSITISCTGT	agcagtgacgttggtggttataactat	tggggccggggcacacctgtgatcgtgtccagcg
VRC01	GAACGGAGTGGGTATG-1	12152	1	GAACGGAGTGGGTATG-1_contig_3	IGHV1-2	IGHD1-7	IGHJ2	LNWIRLAPGKRPEWMGW	ctgaagcccagaggcggcgccgtg	WGRGTPVIVSS	-	GAACGGAGTGGGTATG-1			tggggccggggcacacctgtgatcgtgtccagcg
VRC01	CATCGAAGTAGAAGGA-1	12037	1	CATCGAAGTAGAAGGA-1_contig_4	IGHV1-2	IGHD1-7	IGHJ2	LNWIRLAPGKRPEWMGW	ctgaagcccagaggcggcgccgtg	WGRGTPVIVSS	7.339285714	CATCGAAGTAGAAGGA-1	GQSITMSCTGT	agcagtgacgttggtggttataactat	tggggccggggcacacctgtgatcgtgtccagcg
VRC01	TCTGAGACACATGTGT-1	11554	1	TCTGAGACACATGTGT-1_contig_5	IGHV1-2	IGHD1-7	IGHJ2	LNWIRLAPGKRPEWMGW	ctgaagcccagaggcggcgccgtg	WGRGTPVIVSS	7.14893617	TCTGAGACACATGTGT-1			tggggccggggcacacctgtgatcgtgtccagcg
VRC01	TGGCGCATCGCGGATC-1	11216	1	TGGCGCATCGCGGATC-1_contig_4	IGHV1-2	IGHD1-7	IGHJ2	LNWIRLAPGKRPEWMGW	ctgaagcccagaggcggcgccgtg	WGRGTPVIVSS	11.55	TGGCGCATCGCGGATC-1	TGT	agcagtgacgttggtggttataactat	tggggccggggcacacctgtgatcgtgtccagcg
VRC01	TCGTAGAAGTCATCCA-1	10876	1	TCGTAGAAGTCATCCA-1_contig_3	IGHV1-2	IGHD1-7	IGHJ2	LNWIRLAPGKRPEWMGW	ctgaagcccagaggcggcgccgtg	WGRGTPVIVSS	10.41176471	TCGTAGAAGTCATCCA-1	QSALTQPASVSGSPGQSITISCTGT	agcagtgatgttgggagttataacctt	tggggccggggcacacctgtgatcgtgtccagcg
VRC01	TTGGCAACAGGATCGA-1	10701	1	TTGGCAACAGGATCGA-1_contig_3	IGHV1-2	IGHD1-7	IGHJ2	LNWIRLAPGKRPEWMGW	ctgaagcccagaggcggcgccgtg	WGRGTPVIVSS	-	TTGGCAACAGGATCGA-1	GQSITISCTGT	agcagtgacgttggtggttataactat	tggggccggggcacacctgtgatcgtgtccagcg
VRC01	CGGACACGTGGCTCCA-1	10393	1	CGGACACGTGGCTCCA-1_contig_3	IGHV1-2	IGHD1-7	IGHJ2	LNWIRLAPGKRPEWMGW	ctgaagcccagaggcggcgccgtg	WGRGTPVIVSS	-	CGGACACGTGGCTCCA-1			tggggccggggcacacctgtgatcgtgtccagcg
VRC01	TGAGCCGAGCTGTCTA-1	9925	1	TGAGCCGAGCTGTCTA-1_contig_3	IGHV1-2	IGHD1-7	IGHJ2	LNWIRLAPGKRPEWMGW	ctgaagcccagaggcggcgccgtg	WGRGTPVIVSS	-	TGAGCCGAGCTGTCTA-1	QSALTQPASVSGSPGQSITISCTGT	agcagtgacgttggtggttataactat	tggggccggggcacacctgtgatcgtgtccagcg
VRC01	CATCAGATCTTAGAGC-1	9789	1	CATCAGATCTTAGAGC-1_contig_4	IGHV1-2	IGHD1-7	IGHJ2	LNWIRLAPGKRPEWMGW	ctgaagcccagaggcggcgccgtg	WGRGTPVIVSS	1.094444444	CATCAGATCTTAGAGC-1	GQSITISCTGT	agtagtgacgttggtggttataagtat	tggggccggggcacacctgtgatcgtgtccagcg
VRC01	GCAAACTTCATGCTCC-1	9593	1	GCAAACTTCATGCTCC-1_contig_2	IGHV1-2	IGHD1-7	IGHJ2	LNWIRLAPGKRPEWMGW	ctgaagcccagaggcggcgccgtg	WGRGTPVIVSS	-	GCAAACTTCATGCTCC-1	QSALTQPASVSGSPGQSITMSCTGT	agcagtgacgttggtggttataactat	tggggccggggcacacctgtgatcgtgtccagcg
VRC01	CGATCGGTCCGCGGTA-1	9505	1	CGATCGGTCCGCGGTA-1_contig_1	IGHV1-2	IGHD1-7	IGHJ2	LNWIRLAPGKRPEWMGW	ctgaagcccagaggcggcgccgtg	WGRGTPVIVSS	4.487179487	CGATCGGTCCGCGGTA-1	TGT	agcagtgacgttggtggttataagtat	tggggccggggcacacctgtgatcgtgtccagcg
VRC01	GGACGTCAGATCCCGC-1	9481	1	GGACGTCAGATCCCGC-1_contig_2	IGHV1-2	IGHD1-7	IGHJ2	LNWIRLAPGKRPEWMGW	ctgaagcccagaggcggcgccgtg	WGRGTPVIVSS	-	GGACGTCAGATCCCGC-1	SCTGT	agcagtgacgttggtggttataactat	tggggccggggcacacctgtgatcgtgtccagcg
VRC01	GGAGCAAAGCTAGGCA-1	8906	1	GGAGCAAAGCTAGGCA-1_contig_4	IGHV1-2	IGHD1-7	IGHJ2	LNWIRLAPGKRPEWMGW	ctgaagcccagaggcggcgccgtg	WGRGTPVIVSS	14.05882353	GGAGCAAAGCTAGGCA-1	TGT	agcagtgacgttggtggttataactat	tggggccggggcacacctgtgatcgtgtccagcg
VRC01	TTGCCGTCATACAGCT-1	8571	1	TTGCCGTCATACAGCT-1_contig_2	IGHV1-2	IGHD1-7	IGHJ2	LNWIRLAPGKRPEWMGW	ctgaagcccagaggcggcgccgtg	WGRGTPVIVSS	-	TTGCCGTCATACAGCT-1	QSALTQPASVSGSPGQSITISCTGT	agcagtgatgttgggagttataacctt	tggggccggggcacacctgtgatcgtgtccagcg
VRC01	GATCTAGTCGAACTGT-1	8507	1	GATCTAGTCGAACTGT-1_contig_3	IGHV1-2	IGHD1-7	IGHJ2	LNWIRLAPGKRPEWMGW	ctgaagcccagaggcggcgccgtg	WGRGTPVIVSS	-	GATCTAGTCGAACTGT-1	QSALTQPASVSGSPGQSITISCTGT	agcagtgacgttggtggttataagtat	tggggccggggcacacctgtgatcgtgtccagcg
VRC01	GTCGTAAGTCTCTCTG-1	8496	1	GTCGTAAGTCTCTCTG-1_contig_3	IGHV1-2	IGHD1-7	IGHJ2	LNWIRLAPGKRPEWMGW	ctgaagcccagaggcggcgccgtg	WGRGTPVIVSS	-	GTCGTAAGTCTCTCTG-1	SCTGT	agcagtgacgttggtggttataactat	tggggccggggcacacctgtgatcgtgtccagcg
VRC01	AAAGATGAGACAGGCT-1	8372	1	AAAGATGAGACAGGCT-1_contig_3	IGHV4-34	IGHD3-10	IGHJ6	WSWIRQPPGKGLEWIGE	atcaatcatagtggaagcacc	WGQGTTVTVSS	1.057142857	AAAGATGAGACAGGCT-1	QSALTQPASVSGSPGQSITISCTGT	agcagtgacgttggtggttataactat	tggggccaagggaccacggtcaccgtctcctca
VRC01	ACGGCCACAGCGTTCG-1	8144	1	ACGGCCACAGCGTTCG-1_contig_2	IGHV1-2	IGHD1-7	IGHJ2	LNWIRLAPGKRPEWMGW	ctgaagcccagaggcggcgccgtg	WGRGTPVIVSS	-	ACGGCCACAGCGTTCG-1	QSALTQPASVSGSPGQSITISCTGT	agcagtgacgttggtggttataagtat	tggggccggggcacacctgtgatcgtgtccagcg
VRC01	CGGAGCTAGGCGCTCT-1	8141	1	CGGAGCTAGGCGCTCT-1_contig_3	IGHV1-2	IGHD1-7	IGHJ2	LNWIRLAPGKRPEWMGW	ctgaagcccagaggcggcgccgtg	WGRGTPVIVSS	-	CGGAGCTAGGCGCTCT-1	TGT	agcagtgatgttgggagttataacctt	tggggccggggcacacctgtgatcgtgtccagcg
VRC01	CTGTGCTAGCTAACAA-1	8138	1	CTGTGCTAGCTAACAA-1_contig_2	IGHV1-2	IGHD1-7	IGHJ2	LNWIRLAPGKRPEWMGW	ctgaagcccagaggcggcgccgtg	WGRGTPVIVSS	-	CTGTGCTAGCTAACAA-1		tat	tggggccggggcacacctgtgatcgtgtccagcg
VRC01	CAGGTGCGTAATAGCA-1	8046	1	CAGGTGCGTAATAGCA-1_contig_3	IGHV1-2	IGHD1-7	IGHJ2	LNWIRLAPGKRPEWMGW	ctgaagcccagaggcggcgccgtg	WGRGTPVIVSS	30.69230769	CAGGTGCGTAATAGCA-1	QSALTQPASVSGSPGQSITISCTGT	agcagtgacgttggtggttataactat	tggggccggggcacacctgtgatcgtgtccagcg
VRC01	GGTGAAGGTGGCAAAC-1	8033	1	GGTGAAGGTGGCAAAC-1_contig_1	IGHV1-2	IGHD1-7	IGHJ2	LNWIRLAPGKRPEWMGW	ctgaagcccagaggcggcgccgtg	WGRGTPVIVSS	21.72727273	GGTGAAGGTGGCAAAC-1	GQSITMSCTGT	agcagtgacgttggtggttataactat	tggggccggggcacacctgtgatcgtgtccagcg
VRC01	ATCTGCCGTTCAGACT-1	7776	1	ATCTGCCGTTCAGACT-1_contig_3	IGHV1-2	IGHD1-7	IGHJ2	LNWIRLAPGKRPEWMGW	ctgaagcccagaggcggcgccgtg	WGRGTPVIVSS	8.652173913	ATCTGCCGTTCAGACT-1			tggggccggggcacacctgtgatcgtgtccagcg
VRC01	GTTCTCGAGTAGCGGT-1	7684	1	GTTCTCGAGTAGCGGT-1_contig_2	IGHV1-2	IGHD1-7	IGHJ2	LNWIRLAPGKRPEWMGW	ctgaagcccagaggcggcgccgtg	WGRGTPVIVSS	-	GTTCTCGAGTAGCGGT-1	QSALTQPASVSGSPGQSITISCTGT	agcagtgatgttgggagttataacctt	tggggccggggcacacctgtgatcgtgtccagcg
VRC01	CCACGGAAGGATATAC-1	7623	1	CCACGGAAGGATATAC-1_contig_3	IGHV1-2	IGHD1-7	IGHJ2	LNWIRLAPGKRPEWMGW	ctgaagcccagaggcggcgccgtg	WGRGTPVIVSS	-	CCACGGAAGGATATAC-1	TGT	agcagtgacgttggtggttataactat	tggggccggggcacacctgtgatcgtgtccagcg
VRC01	GTCACAAGTGACGCCT-1	7467	1	GTCACAAGTGACGCCT-1_contig_1	IGHV1-2	IGHD1-7	IGHJ2	LNWIRLAPGKRPEWMGW	ctgaagcccagaggcggcgccgtg	WGRGTPVIVSS	8.14893617	GTCACAAGTGACGCCT-1	QSALTQPASVSGSPGQSITISCTGT	agcagtgatgttgggagttataacctt	tggggccggggcacacctgtgatcgtgtccagcg
VRC01	CTCTACGGTCTAGCGC-1	7438	1	CTCTACGGTCTAGCGC-1_contig_5	IGHV1-2	IGHD1-7	IGHJ2	LNWIRLAPGKRPEWMGW	ctgaagcccagaggcggcgccgtg	WGRGTPVIVSS	4.422222222	CTCTACGGTCTAGCGC-1		tat	tggggccggggcacacctgtgatcgtgtccagcg
VRC01	CTTAACTCATTGTGCA-1	7377	1	CTTAACTCATTGTGCA-1_contig_2	IGHV1-2	IGHD1-7	IGHJ2	LNWIRLAPGKRPEWMGW	ctgaagcccagaggcggcgccgtg	WGRGTPVIVSS	-	CTTAACTCATTGTGCA-1	QSALTQPASVSGSPGQSITISCTGT	agcagtgacgttggtggttataactat	tggggccggggcacacctgtgatcgtgtccagcg
VRC01	GTAACGTAGGACCACA-1	7287	1	GTAACGTAGGACCACA-1_contig_3	IGHV1-2	IGHD1-7	IGHJ2	LNWIRLAPGKRPEWMGW	ctgaagcccagaggcggcgccgtg	WGRGTPVIVSS	-	GTAACGTAGGACCACA-1	QSALTQPASVSGSPGQSITISCTGT	agcagtgatgttgggagttataacctt	tggggccggggcacacctgtgatcgtgtccagcg
VRC01	TGGCCAGTCAGGCGAA-1	7247	1	TGGCCAGTCAGGCGAA-1_contig_2	IGHV1-2	IGHD1-7	IGHJ2	LNWIRLAPGKRPEWMGW	ctgaagcccagaggcggcgccgtg	WGRGTPVIVSS	1.958333333	TGGCCAGTCAGGCGAA-1			tggggccggggcacacctgtgatcgtgtccagcg
VRC01	CGACTTCAGGAGTAGA-1	7138	1	CGACTTCAGGAGTAGA-1_contig_3	IGHV1-2	IGHD1-7	IGHJ2	LNWIRLAPGKRPEWMGW	ctgaagcccagaggcggcgccgtg	WGRGTPVIVSS	4.057142857	CGACTTCAGGAGTAGA-1	TGT	agcagtgacgttggtggttataactat	tggggccggggcacacctgtgatcgtgtccagcg
VRC01	AGCTTGACAGGTCTCG-1	7100	1	AGCTTGACAGGTCTCG-1_contig_2	IGHV1-2	IGHD1-7	IGHJ2	LNWIRLAPGKRPEWMGW	ctgaagcccagaggcggcgccgtg	WGRGTPVIVSS	15.86666667	AGCTTGACAGGTCTCG-1	SCTGT	agcagtgacgttggtggttataactat	tggggccggggcacacctgtgatcgtgtccagcg
VRC01	CTGTTTAGTAGCTGCC-1	6977	1	CTGTTTAGTAGCTGCC-1_contig_2	IGHV1-2	IGHD1-7	IGHJ2	LNWIRLAPGKRPEWMGW	ctgaagcccagaggcggcgccgtg	WGRGTPVIVSS	-	CTGTTTAGTAGCTGCC-1		tat	tggggccggggcacacctgtgatcgtgtccagcg
VRC01	ACACCCTAGCTAGGCA-1	6960	1	ACACCCTAGCTAGGCA-1_contig_4	IGHV1-2	IGHD1-7	IGHJ2	LNWIRLAPGKRPEWMGW	ctgaagcccagaggcggcgccgtg	WGRGTPVIVSS	6.711111111	ACACCCTAGCTAGGCA-1	GQSITMSCTGT	agcagtgacgttggtggttataactat	tggggccggggcacacctgtgatcgtgtccagcg
VRC01	CGTAGGCTCTAACGGT-1	6884	1	CGTAGGCTCTAACGGT-1_contig_1	IGHV1-2	IGHD1-7	IGHJ2	LNWIRLAPGKRPEWMGW	ctgaagcccagaggcggcgccgtg	WGRGTPVIVSS	-	CGTAGGCTCTAACGGT-1	TGT	agcagtgatgttgggagttataacctt	tggggccggggcacacctgtgatcgtgtccagcg
VRC01	TTGACTTAGAATGTGT-1	6741	1	TTGACTTAGAATGTGT-1_contig_3	IGHV1-2	IGHD1-7	IGHJ2	LNWIRLAPGKRPEWMGW	ctgaagcccagaggcggcgccgtg	WGRGTPVIVSS	-	TTGACTTAGAATGTGT-1	QSALTQPASVSGSPGQSITISCTGT	agcagtgatgttgggagttataacctt	tggggccggggcacacctgtgatcgtgtccagcg
VRC01	CTCGAAAAGAATTGTG-1	6710	1	CTCGAAAAGAATTGTG-1_contig_3	IGHV1-2	IGHD1-7	IGHJ2	LNWIRLAPGKRPEWMGW	ctgaagcccagaggcggcgccgtg	WGRGTPVIVSS	5.6875	CTCGAAAAGAATTGTG-1		ttataactat	tggggccggggcacacctgtgatcgtgtccagcg
VRC01	ACACTGATCGCCATAA-1	6694	1	ACACTGATCGCCATAA-1_contig_2	IGHV1-2	IGHD1-7	IGHJ2	LNWIRLAPGKRPEWMGW	ctgaagcccagaggcggcgccgtg	WGRGTPVIVSS	1.951807229	ACACTGATCGCCATAA-1	QSALTQPASVSGSPGQSITISCTGT	agcagtgatgttgggagttataacctt	tggggccggggcacacctgtgatcgtgtccagcg
VRC01	CGCTTCAAGACTAAGT-1	6606	1	CGCTTCAAGACTAAGT-1_contig_2	IGHV1-2	IGHD1-7	IGHJ2	LNWIRLAPGKRPEWMGW	ctgaagcccagaggcggcgccgtg	WGRGTPVIVSS	-	CGCTTCAAGACTAAGT-1	QSALTQPASVSGSPGQSITISCTGT	agcagtgacgttggtggttataaatat	tggggccggggcacacctgtgatcgtgtccagcg
VRC01	CTTGGCTCATCAGTAC-1	6569	1	CTTGGCTCATCAGTAC-1_contig_4	IGHV1-2	IGHD1-7	IGHJ2	LNWIRLAPGKRPEWMGW	ctgaagcccagaggcggcgccgtg	WGRGTPVIVSS	7.128205128	CTTGGCTCATCAGTAC-1	QSALTQPASVSGSPGQSITISCTGT	agcagtgacgttggtggttataactat	tggggccggggcacacctgtgatcgtgtccagcg
VRC01	CTAGTGATCTTGCCGT-1	6498	1	CTAGTGATCTTGCCGT-1_contig_2	IGHV1-2	IGHD1-7	IGHJ2	LNWIRLAPGKRPEWMGW	ctgaagcccagaggcggcgccgtg	WGRGTPVIVSS	8.5	CTAGTGATCTTGCCGT-1	QSALTQPASVSGSPGQSITISCTGT	agcagtgacgttggtggttataactat	tggggccggggcacacctgtgatcgtgtccagcg
VRC01	TCGGTAATCCTCAACC-1	6474	1	TCGGTAATCCTCAACC-1_contig_2	IGHV1-2	IGHD1-7	IGHJ2	LNWIRLAPGKRPEWMGW	ctgaagcccagaggcggcgccgtg	WGRGTPVIVSS	-	TCGGTAATCCTCAACC-1	TGT	agcagtgacgttggtggttataactat	tggggccggggcacacctgtgatcgtgtccagcg
VRC01	CACACTCAGTCTCCTC-1	6391	1	CACACTCAGTCTCCTC-1_contig_3	IGHV1-2	IGHD1-7	IGHJ2	LNWIRLAPGKRPEWMGW	ctgaagcccagaggcggcgccgtg	WGRGTPVIVSS	-	CACACTCAGTCTCCTC-1			tggggccggggcacacctgtgatcgtgtccagcg
VRC01	AACTGGTTCCACGTGG-1	6366	1	AACTGGTTCCACGTGG-1_contig_2	IGHV1-2	IGHD1-7	IGHJ2	LNWIRLAPGKRPEWMGW	ctgaagcccagaggcggcgccgtg	WGRGTPVIVSS	4.923076923	AACTGGTTCCACGTGG-1	QSALTQPASVSGSPGQSITISCTGT	agcagtgacgttggtggttataactat	tggggccggggcacacctgtgatcgtgtccagcg
VRC01	GCGGGTTAGCTAGCCC-1	6324	1	GCGGGTTAGCTAGCCC-1_contig_3	IGHV1-2	IGHD1-7	IGHJ2	LNWIRLAPGKRPEWMGW	ctgaagcccagaggcggcgccgtg	WGRGTPVIVSS	-	GCGGGTTAGCTAGCCC-1	QSALTQPASVSGSPGQSITISCTGT	agcagtgacgttggtggttataactat	tggggccggggcacacctgtgatcgtgtccagcg
VRC01	CTCGAAATCTGGTATG-1	6302	1	CTCGAAATCTGGTATG-1_contig_4	IGHV1-2	IGHD1-7	IGHJ2	LNWIRLAPGKRPEWMGW	ctgaagcccagaggcggcgccgtg	WGRGTPVIVSS	4.06	CTCGAAATCTGGTATG-1			tggggccggggcacacctgtgatcgtgtccagcg
VRC01	GCTTGAATCCTTTACA-1	6282	1	GCTTGAATCCTTTACA-1_contig_3	IGHV1-2	IGHD1-7	IGHJ2	LNWIRLAPGKRPEWMGW	ctgaagcccagaggcggcgccgtg	WGRGTPVIVSS	2.466666667	GCTTGAATCCTTTACA-1			tggggccggggcacacctgtgatcgtgtccagcg
VRC01	GAAACTCGTCTGCAAT-1	6198	1	GAAACTCGTCTGCAAT-1_contig_2	IGHV1-2	IGHD1-7	IGHJ2	LNWIRLAPGKRPEWMGW	ctgaagcccagaggcggcgccgtg	WGRGTPVIVSS	-	GAAACTCGTCTGCAAT-1	QSALTQPASVSGSPGQSITISCTGT	agcagtgacgttggtggttataactat	tggggccggggcacacctgtgatcgtgtccagcg
VRC01	GGTATTGTCCTGCCAT-1	6169	1	GGTATTGTCCTGCCAT-1_contig_2	IGHV1-2	IGHD1-7	IGHJ2	LNWIRLAPGKRPEWMGW	ctgaagcccagaggcggcgccgtg	WGRGTPVIVSS	-	GGTATTGTCCTGCCAT-1	QSALTQPASVSGSPGQSITISCTGT	agcagtgatgttgggagttataacctt	tggggccggggcacacctgtgatcgtgtccagcg
VRC01	CGAATGTTCCTTTCGG-1	6110	1	CGAATGTTCCTTTCGG-1_contig_2	IGHV1-2	IGHD1-7	IGHJ2	LNWIRLAPGKRPEWMGW	ctgaagcccagaggcggcgccgtg	WGRGTPVIVSS	-	CGAATGTTCCTTTCGG-1		tat	tggggccggggcacacctgtgatcgtgtccagcg
VRC01	GCTTGAAAGATCCGAG-1	6093	1	GCTTGAAAGATCCGAG-1_contig_4	IGHV1-2	IGHD1-7	IGHJ2	LNWIRLAPGKRPEWMGW	ctgaagcccagaggcggcgccgtg	WGRGTPVIVSS	3.448275862	GCTTGAAAGATCCGAG-1	QSALTQPASVSGSPGQSITISCTGT	agcagtgacgttggtggttataagtat	tggggccggggcacacctgtgatcgtgtccagcg
VRC01	TGGGCGTCAGTTCATG-1	6087	1	TGGGCGTCAGTTCATG-1_contig_2	IGHV1-2	IGHD1-7	IGHJ2	LNWIRLAPGKRPEWMGW	ctgaagcccagaggcggcgccgtg	WGRGTPVIVSS	-	TGGGCGTCAGTTCATG-1	GQSITISCTGT	agcagtgatgttgggagttataacctt	tggggccggggcacacctgtgatcgtgtccagcg
VRC01	GCATGATGTTCAACCA-1	6070	1	GCATGATGTTCAACCA-1_contig_1	IGHV1-2	IGHD1-7	IGHJ2	LNWIRLAPGKRPEWMGW	ctgaagcccagaggcggcgccgtg	WGRGTPVIVSS	-	GCATGATGTTCAACCA-1		tat	tggggccggggcacacctgtgatcgtgtccagcg
VRC01	AGAGCGACAAACGTGG-1	6067	1	AGAGCGACAAACGTGG-1_contig_3	IGHV1-2	IGHD1-7	IGHJ2	LNWIRLAPGKRPEWMGW	ctgaagcccagaggcggcgccgtg	WGRGTPVIVSS	-	AGAGCGACAAACGTGG-1			tggggccggggcacacctgtgatcgtgtccagcg
VRC01	CGCTGGAGTAAGGATT-1	6007	1	CGCTGGAGTAAGGATT-1_contig_2	IGHV1-2	IGHD1-7	IGHJ2	LNWIRLAPGKRPEWMGW	ctgaagcccagaggcggcgccgtg	WGRGTPVIVSS	-	CGCTGGAGTAAGGATT-1	SCTGT	agcagtgacgttggtggttataactat	tggggccggggcacacctgtgatcgtgtccagcg
VRC01	TACTCGCTCAGCAACT-1	5965	1	TACTCGCTCAGCAACT-1_contig_4	IGHV1-2	IGHD1-7	IGHJ2	LNWIRLAPGKRPEWMGW	ctgaagcccagaggcggcgccgtg	WGRGTPVIVSS	8.6	TACTCGCTCAGCAACT-1			tggggccggggcacacctgtgatcgtgtccagcg
VRC01	AGTCTTTTCGAGAACG-1	5960	1	AGTCTTTTCGAGAACG-1_contig_2	IGHV1-2	IGHD1-7	IGHJ2	LNWIRLAPGKRPEWMGW	ctgaagcccagaggcggcgccgtg	WGRGTPVIVSS	-	AGTCTTTTCGAGAACG-1	SCTGT	agcagtgatgttgggagttataacctt	tggggccggggcacacctgtgatcgtgtccagcg
VRC01	GCTGGGTGTCTTCTCG-1	5953	1	GCTGGGTGTCTTCTCG-1_contig_5	IGHV1-2	IGHD1-7	IGHJ2	LNWIRLAPGKRPEWMGW	ctgaagcccagaggcggcgccgtg	WGRGTPVIVSS	12.18604651	GCTGGGTGTCTTCTCG-1	QSALTQPASVSGSPGQSITISCTGT	agcagtgacgttggtggttataactat	tggggccggggcacacctgtgatcgtgtccagcg
VRC01	GCGAGAATCATAGCAC-1	5885	1	GCGAGAATCATAGCAC-1_contig_2	IGHV1-2	IGHD1-7	IGHJ2	LNWIRLAPGKRPEWMGW	ctgaagcccagaggcggcgccgtg	WGRGTPVIVSS	-	GCGAGAATCATAGCAC-1	SCTGT	agcagtgatgttgggagttataacctt	tggggccggggcacacctgtgatcgtgtccagcg
VRC01	TTAGTTCGTATGGTTC-1	5872	1	TTAGTTCGTATGGTTC-1_contig_4	IGHV1-2	IGHD1-7	IGHJ2	LNWIRLAPGKRPEWMGW	ctgaagcccagaggcggcgccgtg	WGRGTPVIVSS	6.454545455	TTAGTTCGTATGGTTC-1	QSALTQPASVSGSPGQSITISCTGT	agcagtgacgttggtggttataactat	tggggccggggcacacctgtgatcgtgtccagcg
VRC01	ACGGGTCGTGCCTGCA-1	5853	1	ACGGGTCGTGCCTGCA-1_contig_3	IGHV1-2	IGHD1-7	IGHJ2	LNWIRLAPGKRPEWMGW	ctgaagcccagaggcggcgccgtg	WGRGTPVIVSS	-	ACGGGTCGTGCCTGCA-1	QSALTQPASVSGSPGQSITISCTGT	agcagtgacgttggtggttataactat	tggggccggggcacacctgtgatcgtgtccagcg
VRC01	ATCCGAAAGCTCAACT-1	5829	1	ATCCGAAAGCTCAACT-1_contig_3	IGHV1-2	IGHD1-7	IGHJ2	LNWIRLAPGKRPEWMGW	ctgaagcccagaggcggcgccgtg	WGRGTPVIVSS	3.567567568	ATCCGAAAGCTCAACT-1	QSALTQPASVSGSPGQSITISCTGT	agcagtgatgttgggagttataacctt	tggggccggggcacacctgtgatcgtgtccagcg
VRC01	CGACTTCTCGAGCCCA-1	5748	1	CGACTTCTCGAGCCCA-1_contig_2	IGHV1-2	IGHD1-7	IGHJ2	LNWIRLAPGKRPEWMGW	ctgaagcccagaggcggcgccgtg	WGRGTPVIVSS	-	CGACTTCTCGAGCCCA-1	QSALTQPASVSGSPGQSITISCTGT	agcagtgatgttgggagttataacctt	tggggccggggcacacctgtgatcgtgtccagcg
VRC01	CATCGAAGTGGTACAG-1	5746	1	CATCGAAGTGGTACAG-1_contig_4	IGHV1-2	IGHD1-7	IGHJ2	LNWIRLAPGKRPEWMGW	ctgaagcccagaggcggcgccgtg	WGRGTPVIVSS	3.692307692	CATCGAAGTGGTACAG-1			tggggccggggcacacctgtgatcgtgtccagcg
VRC01	GGTGAAGCATTGGCGC-1	5700	1	GGTGAAGCATTGGCGC-1_contig_3	IGHV1-2	IGHD1-7	IGHJ2	LNWIRLAPGKRPEWMGW	ctgaagcccagaggcggcgccgtg	WGRGTPVIVSS	3.38	GGTGAAGCATTGGCGC-1	GT	agcagtgacgttggtggttataactat	tggggccggggcacacctgtgatcgtgtccagcg
VRC01	GGACAGAGTTGATTGC-1	5651	1	GGACAGAGTTGATTGC-1_contig_2	IGHV1-2	IGHD1-7	IGHJ2	LNWIRLAPGKRPEWMGW	ctgaagcccagaggcggcgccgtg	WGRGTPVIVSS	-	GGACAGAGTTGATTGC-1			tggggccggggcacacctgtgatcgtgtccagcg
VRC01	TCACGAATCCGTCAAA-1	5589	1	TCACGAATCCGTCAAA-1_contig_3	IGHV1-2	IGHD1-7	IGHJ2	LNWIRLAPGKRPEWMGW	ctgaagcccagaggcggcgccgtg	WGRGTPVIVSS	4.8125	TCACGAATCCGTCAAA-1			tggggccggggcacacctgtgatcgtgtccagcg
VRC01	CTAACTTAGCGAGAAA-1	5575	1	CTAACTTAGCGAGAAA-1_contig_2	IGHV1-2	IGHD1-7	IGHJ2	LNWIRLAPGKRPEWMGW	ctgaagcccagaggcggcgccgtg	WGRGTPVIVSS	-	CTAACTTAGCGAGAAA-1	SCTGT	agtagtgacgttggtggttataactat	tggggccggggcacacctgtgatcgtgtccagcg
VRC01	GAACGGACAGCCTATA-1	5574	1	GAACGGACAGCCTATA-1_contig_2	IGHV1-2	IGHD1-7	IGHJ2	LNWIRLAPGKRPEWMGW	ctgaagcccagaggcggcgccgtg	WGRGTPVIVSS	5.882352941	GAACGGACAGCCTATA-1	TGT	agcagtgacgttggtggttataactat	tggggccggggcacacctgtgatcgtgtccagcg
VRC01	CAAGTTGGTATGGTTC-1	5571	1	CAAGTTGGTATGGTTC-1_contig_3	IGHV1-2	IGHD1-7	IGHJ2	LNWIRLAPGKRPEWMGW	ctgaagcccagaggcggcgccgtg	WGRGTPVIVSS	-	CAAGTTGGTATGGTTC-1	TGT	agcagtgacgttggtggttataagtat	tggggccggggcacacctgtgatcgtgtccagcg
VRC01	GTTCGGGCAAATACAG-1	5553	1	GTTCGGGCAAATACAG-1_contig_3	IGHV1-2	IGHD1-7	IGHJ2	LNWIRLAPGKRPEWMGW	ctgaagcccagaggcggcgccgtg	WGRGTPVIVSS	3.185185185	GTTCGGGCAAATACAG-1	TGT	agcagtgacgttggtggttataactat	tggggccggggcacacctgtgatcgtgtccagcg
VRC01	GGACAGAAGCTCTCGG-1	5548	1	GGACAGAAGCTCTCGG-1_contig_3	IGHV1-2	IGHD1-7	IGHJ2	LNWIRLAPGKRPEWMGW	ctgaagcccagaggcggcgccgtg	WGRGTPVIVSS	3.351351351	GGACAGAAGCTCTCGG-1	QSALTQPASVSGSPGQSITISCTGT	agcagtgacgttggtggttataactat	tggggccggggcacacctgtgatcgtgtccagcg
VRC01	GCACTCTTCGATAGAA-1	5500	1	GCACTCTTCGATAGAA-1_contig_3	IGHV1-2	IGHD1-7	IGHJ2	LNWIRLAPGKRPEWMGW	ctgaagcccagaggcggcgccgtg	WGRGTPVIVSS	-	GCACTCTTCGATAGAA-1	QSALTQPASVSGSPGQSITISCTGT	agcagtgacgttggtggttataactat	tggggccggggcacacctgtgatcgtgtccagcg
VRC01	ATTGGACTCCTTCAAT-1	5497	1	ATTGGACTCCTTCAAT-1_contig_1	IGHV1-2	IGHD1-7	IGHJ2	LNWIRLAPGKRPEWMGW	ctgaagcccagaggcggcgccgtg	WGRGTPVIVSS	-	ATTGGACTCCTTCAAT-1	SCTGT	agcagtgacgttggtggttataactat	tggggccggggcacacctgtgatcgtgtccagcg
VRC01	AATCCAGGTCCAGTTA-1	5383	1	AATCCAGGTCCAGTTA-1_contig_1	IGHV1-2	IGHD1-7	IGHJ2	LNWIRLAPGKRPEWMGW	ctgaagcccagaggcggcgccgtg	WGRGTPVIVSS	-	AATCCAGGTCCAGTTA-1	QSALTQPASVSGSPGQSITISCTGT	agcactgacgttggtggttataagtat	tggggccggggcacacctgtgatcgtgtccagcg
VRC01	AGCCTAAGTCTCGTTC-1	5381	1	AGCCTAAGTCTCGTTC-1_contig_3	IGHV1-2	IGHD1-7	IGHJ2	LNWIRLAPGKRPEWMGW	ctgaagcccagaggcggcgccgtg	WGRGTPVIVSS	29.27272727	AGCCTAAGTCTCGTTC-1		tat	tggggccggggcacacctgtgatcgtgtccagcg
VRC01	AGAGCGAAGAAGGCCT-1	5374	1	AGAGCGAAGAAGGCCT-1_contig_2	IGHV1-2	IGHD1-7	IGHJ2	LNWIRLAPGKRPEWMGW	ctgaagcccagaggcggcgccgtg	WGRGTPVIVSS	-	AGAGCGAAGAAGGCCT-1	QSALTQPASVSGSPGQSITISCTGT	agcagtgacgttggtggttataactat	tggggccggggcacacctgtgatcgtgtccagcg
VRC01	CGTCACTTCACAATGC-1	5370	1	CGTCACTTCACAATGC-1_contig_4	IGHV1-2	IGHD1-7	IGHJ2	LNWIRLAPGKRPEWMGW	ctgaagcccagaggcggcgccgtg	WGRGTPVIVSS	21.25	CGTCACTTCACAATGC-1			tggggccggggcacacctgtgatcgtgtccagcg
VRC01	ATAACGCCATCGATGT-1	5358	1	ATAACGCCATCGATGT-1_contig_2	IGHV1-2	IGHD1-7	IGHJ2	LNWIRLAPGKRPEWMGW	ctgaagcccagaggcggcgccgtg	WGRGTPVIVSS	22	ATAACGCCATCGATGT-1	SCTGT	agcagtgacgttggtggttataactat	tggggccggggcacacctgtgatcgtgtccagcg
VRC01	GTGCTTCCACCAGTTA-1	5324	1	GTGCTTCCACCAGTTA-1_contig_2	IGHV1-2	IGHD1-7	IGHJ2	LNWIRLAPGKRPEWMGW	ctgaagcccagaggcggcgccgtg	WGRGTPVIVSS	-	GTGCTTCCACCAGTTA-1	GQSITMSCTGT	agcagtgacgttggtggttataactat	tggggccggggcacacctgtgatcgtgtccagcg
VRC01	CATGCCTAGGGATGGG-1	5310	1	CATGCCTAGGGATGGG-1_contig_3	IGHV1-2	IGHD1-7	IGHJ2	LNWIRLAPGKRPEWMGW	ctgaagcccagaggcggcgccgtg	WGRGTPVIVSS	-	CATGCCTAGGGATGGG-1	QSALTQPASVSGSPGQSITISCTGT	agcagtgatgttgggagttataacctt	tggggccggggcacacctgtgatcgtgtccagcg
VRC01	CTACACCTCTTAGAGC-1	5287	1	CTACACCTCTTAGAGC-1_contig_3	IGHV1-2	IGHD1-7	IGHJ2	LNWIRLAPGKRPEWMGW	ctgaagcccagaggcggcgccgtg	WGRGTPVIVSS	20.61111111	CTACACCTCTTAGAGC-1	QSALTQPASVSGSPGQSITISCTGT	agcagtgacgttggtggttataactat	tggggccggggcacacctgtgatcgtgtccagcg
VRC01	TCTGGAAAGAAGGGTA-1	5229	1	TCTGGAAAGAAGGGTA-1_contig_2	IGHV1-2	IGHD1-7	IGHJ2	LNWIRLAPGKRPEWMGW	ctgaagcccagaggcggcgccgtg	WGRGTPVIVSS	-	TCTGGAAAGAAGGGTA-1		agtgatgttgggagttataacctt	tggggccggggcacacctgtgatcgtgtccagcg
VRC01	CACATTTCATGCAATC-1	5214	1	CACATTTCATGCAATC-1_contig_4	IGHV1-2	IGHD1-7	IGHJ2	LNWIRLAPGKRPEWMGW	ctgaagcccagaggcggcgccgtg	WGRGTPVIVSS	8.208333333	CACATTTCATGCAATC-1	SCTGT	agcagtgacgttggtggttataactat	tggggccggggcacacctgtgatcgtgtccagcg
VRC01	TACCTATAGCGTGAGT-1	5199	1	TACCTATAGCGTGAGT-1_contig_3	IGHV1-2	IGHD1-7	IGHJ2	LNWIRLAPGKRPEWMGW	ctgaagcccagaggcggcgccgtg	WGRGTPVIVSS	-	TACCTATAGCGTGAGT-1	TGT	agcagtgacgttggtggttataactat	tggggccggggcacacctgtgatcgtgtccagcg
VRC01	CGGACGTAGCTAGTCT-1	5152	1	CGGACGTAGCTAGTCT-1_contig_4	IGHV1-2	IGHD1-7	IGHJ2	LNWIRLAPGKRPEWMGW	ctgaagcccagaggcggcgccgtg	WGRGTPVIVSS	5.732142857	CGGACGTAGCTAGTCT-1	QSALTQPASVSGSPGQSITISCTGT	agcagtgacgttggtggttataactat	tggggccggggcacacctgtgatcgtgtccagcg
VRC01	AGCGTATCACGGCTAC-1	5127	1	AGCGTATCACGGCTAC-1_contig_3	IGHV1-2	IGHD1-7	IGHJ2	LNWIRLAPGKRPEWMGW	ctgaagcccagaggcggcgccgtg	WGRGTPVIVSS	-	AGCGTATCACGGCTAC-1	TGT	agcagtgacgttggtggttataactat	tggggccggggcacacctgtgatcgtgtccagcg
VRC01	TTCGAAGGTGTGAATA-1	5115	1	TTCGAAGGTGTGAATA-1_contig_1	IGHV1-2	IGHD1-7	IGHJ2	LNWIRLAPGKRPEWMGW	ctgaagcccagaggcggcgccgtg	WGRGTPVIVSS	3.483333333	TTCGAAGGTGTGAATA-1		tat	tggggccggggcacacctgtgatcgtgtccagcg
VRC01	GTACTCCCAAAGGAAG-1	5110	1	GTACTCCCAAAGGAAG-1_contig_2	IGHV1-2	IGHD1-7	IGHJ2	LNWIRLAPGKRPEWMGW	ctgaagcccagaggcggcgccgtg	WGRGTPVIVSS	22.4	GTACTCCCAAAGGAAG-1			tggggccggggcacacctgtgatcgtgtccagcg
VRC01	CAGATCAGTATGCTTG-1	5063	1	CAGATCAGTATGCTTG-1_contig_1	IGHV1-2	IGHD1-7	IGHJ2	LNWIRLAPGKRPEWMGW	ctgaagcccagaggcggcgccgtg	WGRGTPVIVSS	2.814814815	CAGATCAGTATGCTTG-1	QSALTQPASVSGSPGQSITISCTGT	agcagtgatgttgggagttataacctt	tggggccggggcacacctgtgatcgtgtccagcg
VRC01	GGAACTTCAAGAGGCT-1	5061	1	GGAACTTCAAGAGGCT-1_contig_3	IGHV1-2	IGHD1-7	IGHJ2	LNWIRLAPGKRPEWMGW	ctgaagcccagaggcggcgccgtg	WGRGTPVIVSS	14.29411765	GGAACTTCAAGAGGCT-1	GQSITISCTGT	agcagtgatgttgggagttataacctt	tggggccggggcacacctgtgatcgtgtccagcg
VRC01	GCTGCAGTCAGCGATT-1	5054	1	GCTGCAGTCAGCGATT-1_contig_4	IGHV1-2	IGHD1-7	IGHJ2	LNWIRLAPGKRPEWMGW	ctgaagcccagaggcggcgccgtg	WGRGTPVIVSS	1.4	GCTGCAGTCAGCGATT-1	QSALTQPASVSGSPGQSITISCTGT	agcagtgacgttggtggttataagtat	tggggccggggcacacctgtgatcgtgtccagcg
VRC01	TGAGGGAGTGCAGGTA-1	4987	1	TGAGGGAGTGCAGGTA-1_contig_2	IGHV1-2	IGHD1-7	IGHJ2	LNWIRLAPGKRPEWMGW	ctgaagcccagaggcggcgccgtg	WGRGTPVIVSS	-	TGAGGGAGTGCAGGTA-1			tggggccggggcacacctgtgatcgtgtccagcg
VRC01	GTCACGGCATCCGGGT-1	4979	1	GTCACGGCATCCGGGT-1_contig_2	IGHV1-2	IGHD1-7	IGHJ2	LNWIRLAPGKRPEWMGW	ctgaagcccagaggcggcgccgtg	WGRGTPVIVSS	-	GTCACGGCATCCGGGT-1	QSALTQPASVSGSPGQSITISCTGT	agcagtgacgttggtggttataactat	tggggccggggcacacctgtgatcgtgtccagcg
VRC01	ATGAGGGAGAATTGTG-1	4865	1	ATGAGGGAGAATTGTG-1_contig_3	IGHV1-2	IGHD1-7	IGHJ2	LNWIRLAPGKRPEWMGW	ctgaagcccagaggcggcgccgtg	WGRGTPVIVSS	-	ATGAGGGAGAATTGTG-1	QSALTQPASVSGSPGQSITMSCTGT	agcagtgacgttggtggttataactat	tggggccggggcacacctgtgatcgtgtccagcg
VRC01	TGGGAAGTCGGATGTT-1	4855	1	TGGGAAGTCGGATGTT-1_contig_3	IGHV1-2	IGHD1-7	IGHJ2	LNWIRLAPGKRPEWMGW	ctgaagcccagaggcggcgccgtg	WGRGTPVIVSS	-	TGGGAAGTCGGATGTT-1	QSALTQPASVSGSPGQSITISCTGT	agcagtgacgttggtggttataactat	tggggccggggcacacctgtgatcgtgtccagcg
VRC01	ACTGAGTCATATACCG-1	4848	1	ACTGAGTCATATACCG-1_contig_4	IGHV1-2	IGHD1-7	IGHJ2	LNWIRLAPGKRPEWMGW	ctgaagcccagaggcggcgccgtg	WGRGTPVIVSS	14.5	ACTGAGTCATATACCG-1	QSALTQPASVSGSPGQSITISCTGT	agcagtgacgttggtggttataagtat	tggggccggggcacacctgtgatcgtgtccagcg
VRC01	AGCTTGACATATACGC-1	4836	1	AGCTTGACATATACGC-1_contig_3	IGHV1-2	IGHD1-7	IGHJ2	LNWIRLAPGKRPEWMGW	ctgaagcccagaggcggcgccgtg	WGRGTPVIVSS	5.022727273	AGCTTGACATATACGC-1	ISCTGT	aacagtgacgttggtggttataactat	tggggccggggcacacctgtgatcgtgtccagcg
VRC01	TTAGGCAGTCTCTCGT-1	4823	1	TTAGGCAGTCTCTCGT-1_contig_3	IGHV1-2	IGHD1-7	IGHJ2	LNWIRLAPGKRPEWMGW	ctgaagcccagaggcggcgccgtg	WGRGTPVIVSS	-	TTAGGCAGTCTCTCGT-1	QSALTQPASVSGSPGQSITISCTGT	agcagtgacgttggtggttataagtat	tggggccggggcacacctgtgatcgtgtccagcg
VRC01	GCTTCCATCAGCATGT-1	4818	1	GCTTCCATCAGCATGT-1_contig_3	IGHV1-2	IGHD1-7	IGHJ2	LNWIRLAPGKRPEWMGW	ctgaagcccagaggcggcgccgtg	WGRGTPVIVSS	6.777777778	GCTTCCATCAGCATGT-1	QSALTQPASVSGSPGQSITISCTGT	agcagtgacgttggttattataagtat	tggggccggggcacacctgtgatcgtgtccagcg
VRC01	GGAATAATCACTATTC-1	4816	1	GGAATAATCACTATTC-1_contig_1	IGHV1-2	IGHD1-7	IGHJ2	LNWIRLAPGKRPEWMGW	ctgaagcccagaggcggcgccgtg	WGRGTPVIVSS	-	GGAATAATCACTATTC-1	QSALTQPASVSGSPGQSITISCTGT	agcagtgacgttggtggttataactat	tggggccggggcacacctgtgatcgtgtccagcg
VRC01	CGAACATGTAAGCACG-1	4723	1	CGAACATGTAAGCACG-1_contig_3	IGHV1-2	IGHD1-7	IGHJ2	LNWIRLAPGKRPEWMGW	ctgaagcccagaggcggcgccgtg	WGRGTPVIVSS	-	CGAACATGTAAGCACG-1			tggggccggggcacacctgtgatcgtgtccagcg
VRC01	GCATGCGGTTACCAGT-1	4671	1	GCATGCGGTTACCAGT-1_contig_4	IGHV1-2	IGHD1-7	IGHJ2	LNWIRLAPGKRPEWMGW	ctgaagcccagaggcggcgccgtg	WGRGTPVIVSS	5.234042553	GCATGCGGTTACCAGT-1	QSALTQPASVSGSPGQSITISCTGT	agcagtgacgttggtggttataactat	tggggccggggcacacctgtgatcgtgtccagcg
VRC01	CAGAATCCATTTCACT-1	4657	1	CAGAATCCATTTCACT-1_contig_1	IGHV1-2	IGHD1-7	IGHJ2	LNWIRLAPGKRPEWMGW	ctgaagcccagaggcggcgccgtg	WGRGTPVIVSS	7.321428571	CAGAATCCATTTCACT-1	TGT	agcagtgacgttggtggttataactat	tggggccggggcacacctgtgatcgtgtccagcg
VRC01	CGATTGAAGATCCTGT-1	4653	1	CGATTGAAGATCCTGT-1_contig_3	IGHV1-2	IGHD1-7	IGHJ2	LNWIRLAPGKRPEWMGW	ctgaagcccagaggcggcgccgtg	WGRGTPVIVSS	-	CGATTGAAGATCCTGT-1	QSALTQPASVSGSPGQSITISCTGT	agcagtgacgttggtggttataactat	tggggccggggcacacctgtgatcgtgtccagcg
VRC01	AACTGGTAGACTAAGT-1	4642	1	AACTGGTAGACTAAGT-1_contig_4	IGHV1-2	IGHD1-7	IGHJ2	LNWIRLAPGKRPEWMGW	ctgaagcccagaggcggcgccgtg	WGRGTPVIVSS	1.542857143	AACTGGTAGACTAAGT-1	QSALTQPASVSGSPGQSITISCTGT	agcagtgacgttggtggttataactat	tggggccggggcacacctgtgatcgtgtccagcg
VRC01	AGTGGGACATAACCTG-1	4613	1	AGTGGGACATAACCTG-1_contig_2	IGHV1-2	IGHD1-7	IGHJ2	LNWIRLAPGKRPEWMGW	ctgaagcccagaggcggcgccgtg	WGRGTPVIVSS	-	AGTGGGACATAACCTG-1	QSALTQPASVSGSPGQSITISCTGT	agcagtgacgttggtggttataactat	tggggccggggcacacctgtgatcgtgtccagcg
VRC01	TTGTAGGAGTTGTAGA-1	4568	1	TTGTAGGAGTTGTAGA-1_contig_3	IGHV1-2	IGHD1-7	IGHJ2	LNWIRLAPGKRPEWMGW	ctgaagcccagaggcggcgccgtg	WGRGTPVIVSS	-	TTGTAGGAGTTGTAGA-1	TGT	agcagtgatgttgggagttataacctt	tggggccggggcacacctgtgatcgtgtccagcg
VRC01	AAAGTAGAGCCCAATT-1	4558	1	AAAGTAGAGCCCAATT-1_contig_2	IGHV1-2	IGHD1-7	IGHJ2	LNWIRLAPGKRPEWMGW	ctgaagcccagaggcggcgccgtg	WGRGTPVIVSS	-	AAAGTAGAGCCCAATT-1	TGT	agcagtgacgttggtggttataactat	tggggccggggcacacctgtgatcgtgtccagcg
VRC01	GACTAACTCGATGAGG-1	4555	1	GACTAACTCGATGAGG-1_contig_3	IGHV1-2	IGHD1-7	IGHJ2	LNWIRLAPGKRPEWMGW	ctgaagcccagaggcggcgccgtg	WGRGTPVIVSS	-	GACTAACTCGATGAGG-1	PASVSGSPGQSITISCTGT	agcagtgatgttgggagttataacctt	tggggccggggcacacctgtgatcgtgtccagcg
VRC01	ACTTACTCATTCTCAT-1	4536	1	ACTTACTCATTCTCAT-1_contig_3	IGHV1-2	IGHD1-7	IGHJ2	LNWIRLAPGKRPEWMGW	ctgaagcccagaggcggcgccgtg	WGRGTPVIVSS	5	ACTTACTCATTCTCAT-1	SCTGT	agcagtgacgttggtggttataactat	tggggccggggcacacctgtgatcgtgtccagcg
VRC01	CGCTATCCATGCAACT-1	4533	1	CGCTATCCATGCAACT-1_contig_3	IGHV1-2	IGHD1-7	IGHJ2	LNWIRLAPGKRPEWMGW	ctgaagcccagaggcggcgccgtg	WGRGTPVIVSS	-	CGCTATCCATGCAACT-1	TGT	agcagtgacgttggtggttataactat	tggggccggggcacacctgtgatcgtgtccagcg
VRC01	AGTCTTTGTACAGTGG-1	4516	1	AGTCTTTGTACAGTGG-1_contig_1	IGHV1-2	IGHD1-7	IGHJ2	LNWIRLAPGKRPEWMGW	ctgaagcccagaggcggcgccgtg	WGRGTPVIVSS	15.48648649	AGTCTTTGTACAGTGG-1	SCTGT	agcagtgatgttgggagttataacctt	tggggccggggcacacctgtgatcgtgtccagcg
VRC01	CACAGGCGTAACGTTC-1	4463	1	CACAGGCGTAACGTTC-1_contig_3	IGHV1-2	IGHD1-7	IGHJ2	LNWIRLAPGKRPEWMGW	ctgaagcccagaggcggcgccgtg	WGRGTPVIVSS	3.2	CACAGGCGTAACGTTC-1	TGT	agcagtgatgttgggagttataacctt	tggggccggggcacacctgtgatcgtgtccagcg
VRC01	CCAATCCGTCAACTGT-1	4442	1	CCAATCCGTCAACTGT-1_contig_3	IGHV1-2	IGHD1-7	IGHJ2	LNWIRLAPGKRPEWMGW	ctgaagcccagaggcggcgccgtg	WGRGTPVIVSS	-	CCAATCCGTCAACTGT-1			tggggccggggcacacctgtgatcgtgtccagcg
VRC01	CGGAGCTGTACATGTC-1	4431	1	CGGAGCTGTACATGTC-1_contig_2	IGHV1-2	IGHD1-7	IGHJ2	LNWIRLAPGKRPEWMGW	ctgaagcccagaggcggcgccgtg	WGRGTPVIVSS	-	CGGAGCTGTACATGTC-1	QSALTQPASVSGSPGQSITISCTGT	agcagtgacgttggtggttataactat	tggggccggggcacacctgtgatcgtgtccagcg
VRC01	GCAATCACACCAGTTA-1	4431	1	GCAATCACACCAGTTA-1_contig_2	IGHV1-2	IGHD1-7	IGHJ2	LNWIRLAPGKRPEWMGW	ctgaagcccagaggcggcgccgtg	WGRGTPVIVSS	-	GCAATCACACCAGTTA-1	QSALTQPASVSGSPGQSITISCTGT	agcagtgacgttggtggttataactat	tggggccggggcacacctgtgatcgtgtccagcg
VRC01	CGATGGCTCGTACGGC-1	4414	1	CGATGGCTCGTACGGC-1_contig_3	IGHV1-2	IGHD1-7	IGHJ2	LNWIRLAPGKRPEWMGW	ctgaagcccagaggcggcgccgtg	WGRGTPVIVSS	5.957142857	CGATGGCTCGTACGGC-1	TGT	agcagtgatgttgggagttataacctt	tggggccggggcacacctgtgatcgtgtccagcg
VRC01	TAGACCACAAGCTGTT-1	4366	1	TAGACCACAAGCTGTT-1_contig_1	IGHV1-2	IGHD1-7	IGHJ2	LNWIRLAPGKRPEWMGW	ctgaagcccagaggcggcgccgtg	WGRGTPVIVSS	-	TAGACCACAAGCTGTT-1	TGT	agcagtgatgttgggagttataacctt	tggggccggggcacacctgtgatcgtgtccagcg
VRC01	TGACTAGCATAAAGGT-1	4329	1	TGACTAGCATAAAGGT-1_contig_3	IGHV1-2	IGHD1-7	IGHJ2	LNWIRLAPGKRPEWMGW	ctgaagcccagaggcggcgccgtg	WGRGTPVIVSS	4.6875	TGACTAGCATAAAGGT-1	QSALTQPASVSGSPGQSITISCTGT	agcagtgacgttggtggttataactat	tggggccggggcacacctgtgatcgtgtccagcg
VRC01	CTGATAGGTGAAATCA-1	4317	1	CTGATAGGTGAAATCA-1_contig_3	IGHV1-2	IGHD1-7	IGHJ2	LNWIRLAPGKRPEWMGW	ctgaagcccagaggcggcgccgtg	WGRGTPVIVSS	7.272727273	CTGATAGGTGAAATCA-1	QSALTQPASVSGSPGQSITISCTGT	agcagtgacgttggtggttataactat	tggggccggggcacacctgtgatcgtgtccagcg
VRC01	CATCCACTCGTGGGAA-1	4315	1	CATCCACTCGTGGGAA-1_contig_3	IGHV1-2	IGHD1-7	IGHJ2	LNWIRLAPGKRPEWMGW	ctgaagcccagaggcggcgccgtg	WGRGTPVIVSS	-	CATCCACTCGTGGGAA-1	SALTQPASVSGSPGQSITISCTGT	agcagtgatgttgggagttataacctt	tggggccggggcacacctgtgatcgtgtccagcg
VRC01	ACTGATGGTCAAAGCG-1	4311	1	ACTGATGGTCAAAGCG-1_contig_2	IGHV1-2	IGHD1-7	IGHJ2	LNWIRLAPGKRPEWMGW	ctgaagcccagaggcggcgccgtg	WGRGTPVIVSS	12.22222222	ACTGATGGTCAAAGCG-1	QSALTQPASVSGSPGQSITISCTGT	agcagtgatgttgggagttataacctt	tggggccggggcacacctgtgatcgtgtccagcg
VRC01	GGACAAGAGTGAACGC-1	4300	1	GGACAAGAGTGAACGC-1_contig_3	IGHV1-2	IGHD1-7	IGHJ2	LNWIRLAPGKRPEWMGW	ctgaagcccagaggcggcgccgtg	WGRGTPVIVSS	-	GGACAAGAGTGAACGC-1	QSALTQPASVSGSPGQSITISCTGT	agcagtgatgttgggagttataacctt	tggggccggggcacacctgtgatcgtgtccagcg
VRC01	CACAAACAGGACGAAA-1	4297	1	CACAAACAGGACGAAA-1_contig_3	IGHV1-2	IGHD1-7	IGHJ2	LNWIRLAPGKRPEWMGW	ctgaagcccagaggcggcgccgtg	WGRGTPVIVSS	9.352941176	CACAAACAGGACGAAA-1	QSALTQPASVSGSPGQSITMSCTGT	agcagtgacgttggtggttataactat	tggggccggggcacacctgtgatcgtgtccagcg
VRC01	GACCAATTCTTTCCTC-1	4292	1	GACCAATTCTTTCCTC-1_contig_4	IGHV1-2	IGHD1-7	IGHJ2	LNWIRLAPGKRPEWMGW	ctgaagcccagaggcggcgccgtg	WGRGTPVIVSS	4.155555556	GACCAATTCTTTCCTC-1	QSALTQPASVSGSPGQSITISCTAT	agcagtgacgttggtggttataactat	tggggccggggcacacctgtgatcgtgtccagcg
VRC01	GGAAAGCAGTAATCCC-1	4266	1	GGAAAGCAGTAATCCC-1_contig_4	IGHV1-2	IGHD1-7	IGHJ2	LNWIRLAPGKRPEWMGW	ctgaagcccagaggcggcgccgtg	WGRGTPVIVSS	22.90909091	GGAAAGCAGTAATCCC-1	GQSITMSCTGT	agcagtgacgttggtggttataactat	tggggccggggcacacctgtgatcgtgtccagcg
VRC01	CGGCTAGAGTTACGGG-1	4257	1	CGGCTAGAGTTACGGG-1_contig_1	IGHV1-2	IGHD1-7	IGHJ2	LNWIRLAPGKRPEWMGW	ctgaagcccagaggcggcgccgtg	WGRGTPVIVSS	5.267605634	CGGCTAGAGTTACGGG-1			tggggccggggcacacctgtgatcgtgtccagcg
VRC01	ATAAGAGGTGTTGGGA-1	4254	1	ATAAGAGGTGTTGGGA-1_contig_4	IGHV1-2	IGHD1-7	IGHJ2	LNWIRLAPGKRPEWMGW	ctgaagcccagaggcggcgccgtg	WGRGTPVIVSS	3.935779817	ATAAGAGGTGTTGGGA-1	QSALTQPASVSGSPGQSITISCTGT	agcagtgacgttggtggttataactat	tggggccggggcacacctgtgatcgtgtccagcg
VRC01	GGAATAATCTGATTCT-1	4232	1	GGAATAATCTGATTCT-1_contig_3	IGHV1-2	IGHD1-7	IGHJ2	LNWIRLAPGKRPEWMGW	ctgaagcccagaggcggcgccgtg	WGRGTPVIVSS	-	GGAATAATCTGATTCT-1	TGT	agcagtgacgttggtggttataactat	tggggccggggcacacctgtgatcgtgtccagcg
VRC01	AACCATGCAACTGGCC-1	4207	1	AACCATGCAACTGGCC-1_contig_1	IGHV1-2	IGHD1-7	IGHJ2	LNWIRLAPGKRPEWMGW	ctgaagcccagaggcggcgccgtg	WGRGTPVIVSS	-	AACCATGCAACTGGCC-1	QSALTQPASVSGSPGQSITISCTGT	agcagtgacgttggtggttataactat	tggggccggggcacacctgtgatcgtgtccagcg
VRC01	GCTGGGTAGTGGGTTG-1	4192	1	GCTGGGTAGTGGGTTG-1_contig_4	IGHV1-2	IGHD1-7	IGHJ2	LNWIRLAPGKRPEWMGW	ctgaagcccagaggcggcgccgtg	WGRGTPVIVSS	11.71428571	GCTGGGTAGTGGGTTG-1	QSALTQPASVSGSPGQSITISCTGT	agcagtgacgttggtggttataactat	tggggccggggcacacctgtgatcgtgtccagcg
VRC01	GTTCTCGAGGAGCGAG-1	4171	1	GTTCTCGAGGAGCGAG-1_contig_1	IGHV1-2	IGHD1-7	IGHJ2	LNWIRLAPGKRPEWMGW	ctgaagcccagaggcggcgccgtg	WGRGTPVIVSS	-	GTTCTCGAGGAGCGAG-1			tggggccggggcacacctgtgatcgtgtccagcg
VRC01	GCGCCAAGTTGGTAAA-1	4149	1	GCGCCAAGTTGGTAAA-1_contig_4	IGHV1-2	IGHD1-7	IGHJ2	LNWIRLAPGKRPEWMGW	ctgaagcccagaggcggcgccgtg	WGRGTPVIVSS	5.628571429	GCGCCAAGTTGGTAAA-1	TGT	agcagtgacgttggtggttataactat	tggggccggggcacacctgtgatcgtgtccagcg
VRC01	CGAGAAGAGGCATTGG-1	4116	1	CGAGAAGAGGCATTGG-1_contig_3	IGHV1-2	IGHD1-7	IGHJ2	LNWIRLAPGKRPEWMGW	ctgaagcccagaggcggcgccgtg	WGRGTPVIVSS	-	CGAGAAGAGGCATTGG-1	QSALTQPASVSGSPGQSITISCTGT	agcagtgacgttggtggttataactat	tggggccggggcacacctgtgatcgtgtccagcg
VRC01	GCTGCAGGTCCGTGAC-1	4109	1	GCTGCAGGTCCGTGAC-1_contig_4	IGHV1-2	IGHD1-7	IGHJ2	LNWIRLAPGKRPEWMGW	ctgaagcccagaggcggcgccgtg	WGRGTPVIVSS	6.590909091	GCTGCAGGTCCGTGAC-1	QSALTQPASVSGSPGQSITISCTGT	agcagtgacgttggtggttataactat	tggggccggggcacacctgtgatcgtgtccagcg
VRC01	TATCAGGGTCAGGACA-1	4096	1	TATCAGGGTCAGGACA-1_contig_3	IGHV1-2	IGHD1-7	IGHJ2	LNWIRLAPGKRPEWMGW	ctgaagcccagaggcggcgccgtg	WGRGTPVIVSS	12.86363636	TATCAGGGTCAGGACA-1	GQSITMSCSGT	agcagtgacgttggtggttataagtat	tggggccggggcacacctgtgatcgtgtccagcg
VRC01	AAATGCCCAGCTGGCT-1	4077	1	AAATGCCCAGCTGGCT-1_contig_1	IGHV1-2	IGHD1-7	IGHJ2	LNWIRLAPGKRPEWMGW	ctgaagcccagaggcggcgccgtg	WGRGTPVIVSS	-	AAATGCCCAGCTGGCT-1			tggggccggggcacacctgtgatcgtgtccagcg
VRC01	CGCGTTTGTGCCTTGG-1	4062	1	CGCGTTTGTGCCTTGG-1_contig_2	IGHV1-2	IGHD1-7	IGHJ2	LNWIRLAPGKRPEWMGW	ctgaagcccagaggcggcgccgtg	WGRGTPVIVSS	5.807692308	CGCGTTTGTGCCTTGG-1			tggggccggggcacacctgtgatcgtgtccagcg
VRC01	GCATACACACACGCTG-1	4056	1	GCATACACACACGCTG-1_contig_3	IGHV1-2	IGHD1-7	IGHJ2	LNWIRLAPGKRPEWMGW	ctgaagcccagaggcggcgccgtg	WGRGTPVIVSS	10.14285714	GCATACACACACGCTG-1	QSALTQPASVSGSPGQSITISCTGT	agcagtgacgttggtggttataagtat	tggggccggggcacacctgtgatcgtgtccagcg
VRC01	CTACATTAGGCTACGA-1	4043	1	CTACATTAGGCTACGA-1_contig_3	IGHV1-2	IGHD1-7	IGHJ2	LNWIRLAPGKRPEWMGW	ctgaagcccagaggcggcgccgtg	WGRGTPVIVSS	-	CTACATTAGGCTACGA-1	TGT	agcagtgacgttggtggttataagtat	tggggccggggcacacctgtgatcgtgtccagcg
VRC01	CTAAGACGTAGCGTAG-1	4029	1	CTAAGACGTAGCGTAG-1_contig_1	IGHV1-2	IGHD1-7	IGHJ2	LNWIRLAPGKRPEWMGW	ctgaagcccagaggcggcgccgtg	WGRGTPVIVSS	-	CTAAGACGTAGCGTAG-1			tggggccggggcacacctgtgatcgtgtccagcg
VRC01	CGACCTTCACACCGAC-1	4026	1	CGACCTTCACACCGAC-1_contig_3	IGHV1-2	IGHD1-7	IGHJ2	LNWIRLAPGKRPEWMGW	ctgaagcccagaggcggcgccgtg	WGRGTPVIVSS	-	CGACCTTCACACCGAC-1	QSALTQPASVSGSPGQSITISCTGT	agcagtgatgttgggagttataacctt	tggggccggggcacacctgtgatcgtgtccagcg
VRC01	TGCCCTATCACGCATA-1	4013	1	TGCCCTATCACGCATA-1_contig_3	IGHV1-2	IGHD1-7	IGHJ2	LNWIRLAPGKRPEWMGW	ctgaagcccagaggcggcgccgtg	WGRGTPVIVSS	-	TGCCCTATCACGCATA-1			tggggccggggcacacctgtgatcgtgtccagcg
VRC01	GGGACCTTCAGAGGTG-1	4005	1	GGGACCTTCAGAGGTG-1_contig_3	IGHV1-2	IGHD1-7	IGHJ2	LNWIRLAPGKRPEWMGW	ctgaagcccagaggcggcgccgtg	WGRGTPVIVSS	4.75	GGGACCTTCAGAGGTG-1	QSALTQPASVSGSPGQSITISCTGT	agcagtgacgttggtggttataactat	tggggccggggcacacctgtgatcgtgtccagcg
VRC01	GCCAAATCATGTAAGA-1	3994	1	GCCAAATCATGTAAGA-1_contig_3	IGHV1-2	IGHD1-7	IGHJ2	LNWIRLAPGKRPEWMGW	ctgaagcccagaggcggcgccgtg	WGRGTPVIVSS	-	GCCAAATCATGTAAGA-1	QSALTQPASVSGSPGQSITISCTGT	agcagtgacgttggtggttataactat	tggggccggggcacacctgtgatcgtgtccagcg
VRC01	CAGTAACTCCACGTGG-1	3990	1	CAGTAACTCCACGTGG-1_contig_1	IGHV1-2	IGHD1-7	IGHJ2	LNWIRLAPGKRPEWMGW	ctgaagcccagaggcggcgccgtg	WGRGTPVIVSS	-	CAGTAACTCCACGTGG-1	GT	agcagtgacgttggtggttataactat	tggggccggggcacacctgtgatcgtgtccagcg
VRC01	CATTATCTCTCCGGTT-1	3987	1	CATTATCTCTCCGGTT-1_contig_2	IGHV1-2	IGHD1-7	IGHJ2	LNWIRLAPGKRPEWMGW	ctgaagcccagaggcggcgccgtg	WGRGTPVIVSS	-	CATTATCTCTCCGGTT-1	SCTGT	agcagtgacgttggtggttataactat	tggggccggggcacacctgtgatcgtgtccagcg
VRC01	CAGCATAAGTGTTTGC-1	3977	1	CAGCATAAGTGTTTGC-1_contig_3	IGHV1-2	IGHD1-7	IGHJ2	LNWIRLAPGKRPEWMGW	ctgaagcccagaggcggcgccgtg	WGRGTPVIVSS	6.575757576	CAGCATAAGTGTTTGC-1	QSALTQPASVSGSPGQSITISCTGT	agtagtgacgttggtggttataagtat	tggggccggggcacacctgtgatcgtgtccagcg
VRC01	CGACCTTAGCTGAACG-1	3953	1	CGACCTTAGCTGAACG-1_contig_4	IGHV1-2	IGHD1-7	IGHJ2	LNWIRLAPGKRPEWMGW	ctgaagcccagaggcggcgccgtg	WGRGTPVIVSS	1.114285714	CGACCTTAGCTGAACG-1			tggggccggggcacacctgtgatcgtgtccagcg
VRC01	CATCAAGGTTATCGGT-1	3937	1	CATCAAGGTTATCGGT-1_contig_3	IGHV1-2	IGHD1-7	IGHJ2	LNWIRLAPGKRPEWMGW	ctgaagcccagaggcggcgccgtg	WGRGTPVIVSS	23	CATCAAGGTTATCGGT-1	QSALTQPASVSGSPGQSITISCTGT	agcagtgacgttggtggttataactat	tggggccggggcacacctgtgatcgtgtccagcg
VRC01	AAGGTTCTCTGCCAGG-1	3918	1	AAGGTTCTCTGCCAGG-1_contig_2	IGHV1-2	IGHD1-7	IGHJ2	LNWIRLAPGKRPEWMGW	ctgaagcccagaggcggcgccgtg	WGRGTPVIVSS	-	AAGGTTCTCTGCCAGG-1			tggggccggggcacacctgtgatcgtgtccagcg
VRC01	GGCTCGATCGCGGATC-1	3905	1	GGCTCGATCGCGGATC-1_contig_2	IGHV1-2	IGHD1-7	IGHJ2	LNWIRLAPGKRPEWMGW	ctgaagcccagaggcggcgccgtg	WGRGTPVIVSS	2.934782609	GGCTCGATCGCGGATC-1	QSALTQPASVSGSPGQSITISCTGT	agcagtgacgttggtggttataactat	tggggccggggcacacctgtgatcgtgtccagcg
VRC01	AGGGTGACATGGTAGG-1	3882	1	AGGGTGACATGGTAGG-1_contig_4	IGHV1-2	IGHD1-7	IGHJ2	LNWIRLAPGKRPEWMGW	ctgaagcccagaggcggcgccgtg	WGRGTPVIVSS	6.590909091	AGGGTGACATGGTAGG-1	QSALTQPASVSGSPGQSITISCTGT	agcagtgacgttggtggttataagtat	tggggccggggcacacctgtgatcgtgtccagcg
VRC01	TGCGTGGCACTGTTAG-1	3870	1	TGCGTGGCACTGTTAG-1_contig_1	IGHV1-2	IGHD1-7	IGHJ2	LNWIRLAPGKRPEWMGW	ctgaagcccagaggcggcgccgtg	WGRGTPVIVSS	-	TGCGTGGCACTGTTAG-1		tt	tggggccggggcacacctgtgatcgtgtccagcg
VRC01	GCTGCGAAGGCCATAG-1	3864	1	GCTGCGAAGGCCATAG-1_contig_2	IGHV1-2	IGHD1-7	IGHJ2	LNWIRLAPGKRPEWMGW	ctgaagcccagaggcggcgccgtg	WGRGTPVIVSS	-	GCTGCGAAGGCCATAG-1		tat	tggggccggggcacacctgtgatcgtgtccagcg
VRC01	ACGCCGAGTCTCACCT-1	3838	1	ACGCCGAGTCTCACCT-1_contig_2	IGHV1-2	IGHD1-7	IGHJ2	LNWIRLAPGKRPEWMGW	ctgaagcccagaggcggcgccgtg	WGRGTPVIVSS	-	ACGCCGAGTCTCACCT-1	QSALTQPASVSGSPGQSITMSCTGT	agcagtgacgttggtggttataactat	tggggccggggcacacctgtgatcgtgtccagcg
VRC01	TCGGTAAAGGCAGGTT-1	3835	1	TCGGTAAAGGCAGGTT-1_contig_3	IGHV1-2	IGHD1-7	IGHJ2	LNWIRLAPGKRPEWMGW	ctgaagcccagaggcggcgccgtg	WGRGTPVIVSS	-	TCGGTAAAGGCAGGTT-1			tggggccggggcacacctgtgatcgtgtccagcg
VRC01	CACTCCAGTAGAGGAA-1	3834	1	CACTCCAGTAGAGGAA-1_contig_2	IGHV1-2	IGHD1-7	IGHJ2	LNWIRLAPGKRPEWMGW	ctgaagcccagaggcggcgccgtg	WGRGTPVIVSS	23	CACTCCAGTAGAGGAA-1			tggggccggggcacacctgtgatcgtgtccagcg
VRC01	GACGTTATCTCCCTGA-1	3820	1	GACGTTATCTCCCTGA-1_contig_5	IGHV1-2	IGHD1-7	IGHJ2	LNWIRLAPGKRPEWMGW	ctgaagcccagaggcggcgccgtg	WGRGTPVIVSS	8.516129032	GACGTTATCTCCCTGA-1	QSALTQPASVSGSPGQSITISCTGT	agaagtgatgttgggagttataacctt	tggggccggggcacacctgtgatcgtgtccagcg
VRC01	GACCAATAGAGACTAT-1	3807	1	GACCAATAGAGACTAT-1_contig_2	IGHV1-2	IGHD1-7	IGHJ2	LNWIRLAPGKRPEWMGW	ctgaagcccagaggcggcgccgtg	WGRGTPVIVSS	3.655737705	GACCAATAGAGACTAT-1	QSALTQPASVSGSPGQSITISCTGT	agcagtgacgttggtggttataactat	tggggccggggcacacctgtgatcgtgtccagcg
VRC01	CGTGAGCAGTGCCAGA-1	3805	1	CGTGAGCAGTGCCAGA-1_contig_1	IGHV1-2	IGHD1-7	IGHJ2	LNWIRLAPGKRPEWMGW	ctgaagcccagaggcggcgccgtg	WGRGTPVIVSS	-	CGTGAGCAGTGCCAGA-1	QSALTQPASVSGSPGQSITISCTGT	agcagtgacgttggtggttataactat	tggggccggggcacacctgtgatcgtgtccagcg
VRC01	GACTACATCGAGAACG-1	3793	1	GACTACATCGAGAACG-1_contig_2	IGHV1-2	IGHD1-7	IGHJ2	LNWIRLAPGKRPEWMGW	ctgaagcccagaggcggcgccgtg	WGRGTPVIVSS	6.283018868	GACTACATCGAGAACG-1			tggggccggggcacacctgtgatcgtgtccagcg
VRC01	CACCAGGAGAGCAATT-1	3782	1	CACCAGGAGAGCAATT-1_contig_4	IGHV1-2	IGHD1-7	IGHJ2	LNWIRLAPGKRPEWMGW	ctgaagcccagaggcggcgccgtg	WGRGTPVIVSS	5.5	CACCAGGAGAGCAATT-1	ITISCTGT	agcagtgacgttggtggttataactat	tggggccggggcacacctgtgatcgtgtccagcg
VRC01	GAACCTACAATAACGA-1	3773	1	GAACCTACAATAACGA-1_contig_4	IGHV1-2	IGHD1-7	IGHJ2	LNWIRLAPGKRPEWMGW	ctgaagcccagaggcggcgccgtg	WGRGTPVIVSS	12.52173913	GAACCTACAATAACGA-1	GQSITISCTGT	agcagtgacgttggtggttataactat	tggggccggggcacacctgtgatcgtgtccagcg
VRC01	GTGCTTCAGATGGCGT-1	3766	1	GTGCTTCAGATGGCGT-1_contig_4	IGHV1-2	IGHD1-7	IGHJ2	LNWIRLAPGKRPEWMGW	ctgaagcccagaggcggcgccgtg	WGRGTPVIVSS	33	GTGCTTCAGATGGCGT-1	QSALTQPASVSGSPGQSITISCTGT	agcagtgacgttggtggttataactat	tggggccggggcacacctgtgatcgtgtccagcg
VRC01	CCGTGGATCTCAACTT-1	3762	1	CCGTGGATCTCAACTT-1_contig_1	IGHV1-2	IGHD1-7	IGHJ2	LNWIRLAPGKRPEWMGW	ctgaagcccagaggcggcgccgtg	WGRGTPVIVSS	-	CCGTGGATCTCAACTT-1		ttggtggttataagtat	tggggccggggcacacctgtgatcgtgtccagcg
VRC01	ATCTACTTCCGTACAA-1	3760	1	ATCTACTTCCGTACAA-1_contig_3	IGHV1-2	IGHD1-7	IGHJ2	LNWIRLAPGKRPEWMGW	ctgaagcccagaggcggcgccgtg	WGRGTPVIVSS	3.861111111	ATCTACTTCCGTACAA-1	TGT	agcagtgatgttgggagttataacctt	tggggccggggcacacctgtgatcgtgtccagcg
VRC01	GGGATGAAGAGAGCTC-1	3743	1	GGGATGAAGAGAGCTC-1_contig_3	IGHV1-2	IGHD1-7	IGHJ2	LNWIRLAPGKRPEWMGW	ctgaagcccagaggcggcgccgtg	WGRGTPVIVSS	-	GGGATGAAGAGAGCTC-1	TGT	agcagtgacgttggtggttataactat	tggggccggggcacacctgtgatcgtgtccagcg
VRC01	AACGTTGAGTCGAGTG-1	3730	1	AACGTTGAGTCGAGTG-1_contig_2	IGHV1-2	IGHD1-7	IGHJ2	LNWIRLAPGKRPEWMGW	ctgaagcccagaggcggcgccgtg	WGRGTPVIVSS	-	AACGTTGAGTCGAGTG-1	QSALTQPASVSGSPGQSITISCTGT	agcagtgacgttggtggttataactat	tggggccggggcacacctgtgatcgtgtccagcg
VRC01	CAGCGACAGTAGTGCG-1	3730	1	CAGCGACAGTAGTGCG-1_contig_4	IGHV1-2	IGHD1-7	IGHJ2	LNWIRLAPGKRPEWMGW	ctgaagcccagaggcggcgccgtg	WGRGTPVIVSS	5.65	CAGCGACAGTAGTGCG-1	QSALTQPASVSGSPGQSITISCTGT	agcagtgatgttgggagttataacctt	tggggccggggcacacctgtgatcgtgtccagcg
VRC01	ATCCGAAAGCGCTCCA-1	3720	1	ATCCGAAAGCGCTCCA-1_contig_2	IGHV1-2	IGHD1-7	IGHJ2	LNWIRLAPGKRPEWMGW	ctgaagcccagaggcggcgccgtg	WGRGTPVIVSS	-	ATCCGAAAGCGCTCCA-1	QSALTQPASVSGSPGQSITMSCTGT	agcagtgacgttggtggttataactat	tggggccggggcacacctgtgatcgtgtccagcg
VRC01	ATCTACTAGGACACCA-1	3688	1	ATCTACTAGGACACCA-1_contig_2	IGHV1-2	IGHD1-7	IGHJ2	LNWIRLAPGKRPEWMGW	ctgaagcccagaggcggcgccgtg	WGRGTPVIVSS	-	ATCTACTAGGACACCA-1		tat	tggggccggggcacacctgtgatcgtgtccagcg
VRC01	ACTGATGCAGGGATTG-1	3674	1	ACTGATGCAGGGATTG-1_contig_3	IGHV1-2	IGHD1-7	IGHJ2	LNWIRLAPGKRPEWMGW	ctgaagcccagaggcggcgccgtg	WGRGTPVIVSS	1.581818182	ACTGATGCAGGGATTG-1	TGT	agcagtgacgttggtggttataactat	tggggccggggcacacctgtgatcgtgtccagcg
VRC01	GTGCAGCCACTGTCGG-1	3654	1	GTGCAGCCACTGTCGG-1_contig_2	IGHV1-2	IGHD1-7	IGHJ2	LNWIRLAPGKRPEWMGW	ctgaagcccagaggcggcgccgtg	WGRGTPVIVSS	4.301587302	GTGCAGCCACTGTCGG-1	TGT	agcagtgatgttgggagttataacctt	tggggccggggcacacctgtgatcgtgtccagcg
VRC01	TCAGCAAGTGGCTCCA-1	3653	1	TCAGCAAGTGGCTCCA-1_contig_2	IGHV1-2	IGHD1-7	IGHJ2	LNWIRLAPGKRPEWMGW	ctgaagcccagaggcggcgccgtg	WGRGTPVIVSS	15.28571429	TCAGCAAGTGGCTCCA-1	QSALTQPASVSGSPGQSITISCTGT	agcagtgacgttggtggttataactat	tggggccggggcacacctgtgatcgtgtccagcg
VRC01	CTACATTCATGCATGT-1	3652	1	CTACATTCATGCATGT-1_contig_2	IGHV1-2	IGHD1-7	IGHJ2	LNWIRLAPGKRPEWMGW	ctgaagcccagaggcggcgccgtg	WGRGTPVIVSS	-	CTACATTCATGCATGT-1		tat	tggggccggggcacacctgtgatcgtgtccagcg
VRC01	TGCGGGTAGAGACTAT-1	3628	1	TGCGGGTAGAGACTAT-1_contig_2	IGHV1-2	IGHD1-7	IGHJ2	LNWIRLAPGKRPEWMGW	ctgaagcccagaggcggcgccgtg	WGRGTPVIVSS	4.282051282	TGCGGGTAGAGACTAT-1			tggggccggggcacacctgtgatcgtgtccagcg
VRC01	TCAATCTAGTCTCAAC-1	3625	1	TCAATCTAGTCTCAAC-1_contig_3	IGHV1-2	IGHD1-7	IGHJ2	LNWIRLAPGKRPEWMGW	ctgaagcccagaggcggcgccgtg	WGRGTPVIVSS	-	TCAATCTAGTCTCAAC-1	TGT	agcagtgacgttggtggttataactat	tggggccggggcacacctgtgatcgtgtccagcg
VRC01	CATTATCGTACTTGAC-1	3601	1	CATTATCGTACTTGAC-1_contig_1	IGHV1-2	IGHD1-7	IGHJ2	LNWIRLAPGKRPEWMGW	ctgaagcccagaggcggcgccgtg	WGRGTPVIVSS	2.32	CATTATCGTACTTGAC-1			tggggccggggcacacctgtgatcgtgtccagcg
VRC01	TTTATGCCACGGTAAG-1	3568	1	TTTATGCCACGGTAAG-1_contig_3	IGHV1-2	IGHD1-7	IGHJ2	LNWIRLAPGKRPEWMGW	ctgaagcccagaggcggcgccgtg	WGRGTPVIVSS	-	TTTATGCCACGGTAAG-1	QSALTQPASVSGSPGQSITISCTGT	agcagtgacgttggtggttataactat	tggggccggggcacacctgtgatcgtgtccagcg
VRC01	TTAGTTCCAATACGCT-1	3565	1	TTAGTTCCAATACGCT-1_contig_2	IGHV1-2	IGHD1-7	IGHJ2	LNWIRLAPGKRPEWMGW	ctgaagcccagaggcggcgccgtg	WGRGTPVIVSS	-	TTAGTTCCAATACGCT-1	SCTGT	agcagtgacgttggtggttataactat	tggggccggggcacacctgtgatcgtgtccagcg
VRC01	CGAGCCAGTTATCACG-1	3563	1	CGAGCCAGTTATCACG-1_contig_2	IGHV1-2	IGHD1-7	IGHJ2	LNWIRLAPGKRPEWMGW	ctgaagcccagaggcggcgccgtg	WGRGTPVIVSS	6.179487179	CGAGCCAGTTATCACG-1		gtgacgttggtggttataagtat	tggggccggggcacacctgtgatcgtgtccagcg
VRC01	ACAGCCGGTTGTCTTT-1	3545	1	ACAGCCGGTTGTCTTT-1_contig_1	IGHV1-2	IGHD1-7	IGHJ2	LNWIRLAPGKRPEWMGW	ctgaagcccagaggcggcgccgtg	WGRGTPVIVSS	2.5	ACAGCCGGTTGTCTTT-1		tat	tggggccggggcacacctgtgatcgtgtccagcg
VRC01	CATCAGAGTAAATGAC-1	3532	1	CATCAGAGTAAATGAC-1_contig_3	IGHV1-2	IGHD1-7	IGHJ2	LNWIRLAPGKRPEWMGW	ctgaagcccagaggcggcgccgtg	WGRGTPVIVSS	-	CATCAGAGTAAATGAC-1	QSALTQPASVSGSPGQSITISCTGT	agcagtgatgttgggagttataacctt	tggggccggggcacacctgtgatcgtgtccagcg
VRC01	GTACTCCGTTCCCTTG-1	3500	1	GTACTCCGTTCCCTTG-1_contig_2	IGHV1-2	IGHD1-7	IGHJ2	LNWIRLAPGKRPEWMGW	ctgaagcccagaggcggcgccgtg	WGRGTPVIVSS	-	GTACTCCGTTCCCTTG-1			tggggccggggcacacctgtgatcgtgtccagcg
VRC01	AACCGCGCATCACAAC-1	3497	1	AACCGCGCATCACAAC-1_contig_3	IGHV1-2	IGHD1-7	IGHJ2	LNWIRLAPGKRPEWMGW	ctgaagcccagaggcggcgccgtg	WGRGTPVIVSS	2.883333333	AACCGCGCATCACAAC-1	QSALTQPASVSGSPGQSITISCTGT	agcagtgacgttggtggttataactat	tggggccggggcacacctgtgatcgtgtccagcg
VRC01	CCCAATCGTCATGCAT-1	3497	1	CCCAATCGTCATGCAT-1_contig_2	IGHV1-2	IGHD1-7	IGHJ2	LNWIRLAPGKRPEWMGW	ctgaagcccagaggcggcgccgtg	WGRGTPVIVSS	6.78	CCCAATCGTCATGCAT-1	QSALTQPASVSGSPGQSITISCTGT	agcagtgacgttggtggttataactat	tggggccggggcacacctgtgatcgtgtccagcg
VRC01	CCTACCAAGGGTATCG-1	3491	1	CCTACCAAGGGTATCG-1_contig_2	IGHV1-2	IGHD1-7	IGHJ2	LNWIRLAPGKRPEWMGW	ctgaagcccagaggcggcgccgtg	WGRGTPVIVSS	-	CCTACCAAGGGTATCG-1	QSALTQPASVSGSPGQSITISCTGT	agcagtgacgttggtggttataactat	tggggccggggcacacctgtgatcgtgtccagcg
VRC01	ACATGGTAGCTGTCTA-1	3482	1	ACATGGTAGCTGTCTA-1_contig_4	IGHV1-2	IGHD1-7	IGHJ2	LNWIRLAPGKRPEWMGW	ctgaagcccagaggcggcgccgtg	WGRGTPVIVSS	4.615384615	ACATGGTAGCTGTCTA-1	TGT	agcagtgatgttgggagttataacctt	tggggccggggcacacctgtgatcgtgtccagcg
VRC01	TCTTTCCCACGGCCAT-1	3474	1	TCTTTCCCACGGCCAT-1_contig_3	IGHV1-2	IGHD1-7	IGHJ2	LNWIRLAPGKRPEWMGW	ctgaagcccagaggcggcgccgtg	WGRGTPVIVSS	-	TCTTTCCCACGGCCAT-1	TGT	agcagtgatgttgggagttataacctt	tggggccggggcacacctgtgatcgtgtccagcg
VRC01	TGCCAAAAGCTCCTTC-1	3474	1	TGCCAAAAGCTCCTTC-1_contig_3	IGHV1-2	IGHD1-7	IGHJ2	LNWIRLAPGKRPEWMGW	ctgaagcccagaggcggcgccgtg	WGRGTPVIVSS	2.6	TGCCAAAAGCTCCTTC-1	QSALTQPASVSGSPGQSITISCTGT	agcagtgatgttgggagttataacctt	tggggccggggcacacctgtgatcgtgtccagcg
VRC01	CGAATGTAGCAACGGT-1	3468	1	CGAATGTAGCAACGGT-1_contig_2	IGHV1-2	IGHD1-7	IGHJ2	LNWIRLAPGKRPEWMGW	ctgaagcccagaggcggcgccgtg	WGRGTPVIVSS	3.533333333	CGAATGTAGCAACGGT-1	QSALTQPASVSGSPGQSITISCTGT	agcagtgacgttggtggttataactat	tggggccggggcacacctgtgatcgtgtccagcg
VRC01	TACGGATAGGATTCGG-1	3468	1	TACGGATAGGATTCGG-1_contig_2	IGHV1-2	IGHD1-7	IGHJ2	LNWIRLAPGKRPEWMGW	ctgaagcccagaggcggcgccgtg	WGRGTPVIVSS	-	TACGGATAGGATTCGG-1	SCTGT	agcaatgacgttggtggttataagtat	tggggccggggcacacctgtgatcgtgtccagcg
VRC01	CCCAGTTAGCGCCTTG-1	3466	1	CCCAGTTAGCGCCTTG-1_contig_3	IGHV1-2	IGHD1-7	IGHJ2	LNWIRLAPGKRPEWMGW	ctgaagcccagaggcggcgccgtg	WGRGTPVIVSS	-	CCCAGTTAGCGCCTTG-1	TGT	agcagtgacgttggtggttataagtat	tggggccggggcacacctgtgatcgtgtccagcg
VRC01	ACGGCCATCAGCGACC-1	3462	1	ACGGCCATCAGCGACC-1_contig_4	IGHV1-2	IGHD1-7	IGHJ2	LNWIRLAPGKRPEWMGW	ctgaagcccagaggcggcgccgtg	WGRGTPVIVSS	3.8	ACGGCCATCAGCGACC-1	QSALTQPASVSGSPGQSITISCTGT	agcagtgacgttggtggttataactat	tggggccggggcacacctgtgatcgtgtccagcg
VRC01	CAGTAACGTCGAATCT-1	3456	1	CAGTAACGTCGAATCT-1_contig_3	IGHV1-2	IGHD1-7	IGHJ2	LNWIRLAPGKRPEWMGW	ctgaagcccagaggcggcgccgtg	WGRGTPVIVSS	19.41176471	CAGTAACGTCGAATCT-1	TGT	agcagtgacgttggtggttataagtat	tggggccggggcacacctgtgatcgtgtccagcg
VRC01	GCTTCCATCGGCTACG-1	3449	1	GCTTCCATCGGCTACG-1_contig_2	IGHV1-2	IGHD1-7	IGHJ2	LNWIRLAPGKRPEWMGW	ctgaagcccagaggcggcgccgtg	WGRGTPVIVSS	-	GCTTCCATCGGCTACG-1	QSALTQPASVSGSPGQSITISCTGT	agcagtgatgttgggagttataacctt	tggggccggggcacacctgtgatcgtgtccagcg
VRC01	GTGCGGTCAGTGGAGT-1	3448	1	GTGCGGTCAGTGGAGT-1_contig_3	IGHV1-2	IGHD1-7	IGHJ2	LNWIRLAPGKRPEWMGW	ctgaagcccagaggcggcgccgtg	WGRGTPVIVSS	-	GTGCGGTCAGTGGAGT-1	SCTGT	agcagtgatgttgggagttataacctt	tggggccggggcacacctgtgatcgtgtccagcg
VRC01	CGTGAGCAGATGCCTT-1	3447	1	CGTGAGCAGATGCCTT-1_contig_3	IGHV1-2	IGHD1-7	IGHJ2	LNWIRLAPGKRPEWMGW	ctgaagcccagaggcggcgccgtg	WGRGTPVIVSS	-	CGTGAGCAGATGCCTT-1			tggggccggggcacacctgtgatcgtgtccagcg
VRC01	AGACGTTCAAGCGATG-1	3427	1	AGACGTTCAAGCGATG-1_contig_3	IGHV1-2	IGHD1-7	IGHJ2	LNWIRLAPGKRPEWMGW	ctgaagcccagaggcggcgccgtg	WGRGTPVIVSS	6.484848485	AGACGTTCAAGCGATG-1	QSALTQPASVSGSPGQSITISCTGT	agcagtgatgttgggagttataacctt	tggggccggggcacacctgtgatcgtgtccagcg
VRC01	ACACCCTCACACGCTG-1	3416	1	ACACCCTCACACGCTG-1_contig_3	IGHV1-2	IGHD1-7	IGHJ2	LNWIRLAPGKRPEWMGW	ctgaagcccagaggcggcgccgtg	WGRGTPVIVSS	-	ACACCCTCACACGCTG-1	QSALTQPASVSGSPGQSITISCTGT	agcagtgacgttggtggttataactat	tggggccggggcacacctgtgatcgtgtccagcg
VRC01	GGGAGATTCTCCAGGG-1	3404	1	GGGAGATTCTCCAGGG-1_contig_2	IGHV1-2	IGHD1-7	IGHJ2	LNWIRLAPGKRPEWMGW	ctgaagcccagaggcggcgccgtg	WGRGTPVIVSS	-	GGGAGATTCTCCAGGG-1	QSALTQPASVSGSPGQSITISCTGT	agcagtgatgttgggagttataacctt	tggggccggggcacacctgtgatcgtgtccagcg
VRC01	ACGGGCTCAAGCGTAG-1	3386	1	ACGGGCTCAAGCGTAG-1_contig_1	IGHV1-2	IGHD1-7	IGHJ2	LNWIRLAPGKRPEWMGW	ctgaagcccagaggcggcgccgtg	WGRGTPVIVSS	5.145833333	ACGGGCTCAAGCGTAG-1	QSALTQPASVSGSPGQSITISCTGT	agcagtgatgttgggagttataacctt	tggggccggggcacacctgtgatcgtgtccagcg
VRC01	GACCAATTCAACGAAA-1	3362	1	GACCAATTCAACGAAA-1_contig_3	IGHV1-2	IGHD1-7	IGHJ2	LNWIRLAPGKRPEWMGW	ctgaagcccagaggcggcgccgtg	WGRGTPVIVSS	5.285714286	GACCAATTCAACGAAA-1	QSALTQPASVSGSPGQSITISCTGT	agcagtgatgttgggagttataacctt	tggggccggggcacacctgtgatcgtgtccagcg
VRC01	GTGTTAGCAATGGTCT-1	3351	1	GTGTTAGCAATGGTCT-1_contig_2	IGHV1-2	IGHD1-7	IGHJ2	LNWIRLAPGKRPEWMGW	ctgaagcccagaggcggcgccgtg	WGRGTPVIVSS	-	GTGTTAGCAATGGTCT-1			tggggccggggcacacctgtgatcgtgtccagcg
VRC01	GATGAAAAGCGATTCT-1	3324	1	GATGAAAAGCGATTCT-1_contig_4	IGHV1-2	IGHD1-7	IGHJ2	LNWIRLAPGKRPEWMGW	ctgaagcccagaggcggcgccgtg	WGRGTPVIVSS	2	GATGAAAAGCGATTCT-1			tggggccggggcacacctgtgatcgtgtccagcg
VRC01	GCTCTGTTCAGTCCCT-1	3315	1	GCTCTGTTCAGTCCCT-1_contig_3	IGHV1-2	IGHD1-7	IGHJ2	LNWIRLAPGKRPEWMGW	ctgaagcccagaggcggcgccgtg	WGRGTPVIVSS	-	GCTCTGTTCAGTCCCT-1	TGT	agcagtgacgttggtggttataactat	tggggccggggcacacctgtgatcgtgtccagcg
VRC01	GACCTGGTCATTGCGA-1	3296	1	GACCTGGTCATTGCGA-1_contig_1	IGHV1-2	IGHD1-7	IGHJ2	LNWIRLAPGKRPEWMGW	ctgaagcccagaggcggcgccgtg	WGRGTPVIVSS	-	GACCTGGTCATTGCGA-1	TGT	agcagtgacgttggtggttataagtat	tggggccggggcacacctgtgatcgtgtccagcg
VRC01	AACTGGTTCGCCAGCA-1	3241	1	AACTGGTTCGCCAGCA-1_contig_4	IGHV1-2	IGHD1-7	IGHJ2	LNWIRLAPGKRPEWMGW	ctgaagcccagaggcggcgccgtg	WGRGTPVIVSS	6.346153846	AACTGGTTCGCCAGCA-1	GQSITMSCTGT	agcagtgacgttagtggttataactat	tggggccggggcacacctgtgatcgtgtccagcg
VRC01	GCATGCGTCTAACTCT-1	3236	1	GCATGCGTCTAACTCT-1_contig_3	IGHV1-2	IGHD1-7	IGHJ2	LNWIRLAPGKRPEWMGW	ctgaagcccagaggcggcgccgtg	WGRGTPVIVSS	5.822580645	GCATGCGTCTAACTCT-1			tggggccggggcacacctgtgatcgtgtccagcg
VRC01	CAGGTGCGTACTTGAC-1	3228	1	CAGGTGCGTACTTGAC-1_contig_2	IGHV1-2	IGHD1-7	IGHJ2	LNWIRLAPGKRPEWMGW	ctgaagcccagaggcggcgccgtg	WGRGTPVIVSS	-	CAGGTGCGTACTTGAC-1	TGT	agcagtgacgttggtggttataactat	tggggccggggcacacctgtgatcgtgtccagcg
VRC01	TCGTACCAGAATGTTG-1	3221	1	TCGTACCAGAATGTTG-1_contig_3	IGHV1-2	IGHD1-7	IGHJ2	LNWIRLAPGKRPEWMGW	ctgaagcccagaggcggcgccgtg	WGRGTPVIVSS	-	TCGTACCAGAATGTTG-1			tggggccggggcacacctgtgatcgtgtccagcg
VRC01	ACGCCGAGTGATAAAC-1	3213	1	ACGCCGAGTGATAAAC-1_contig_2	IGHV1-2	IGHD1-7	IGHJ2	LNWIRLAPGKRPEWMGW	ctgaagcccagaggcggcgccgtg	WGRGTPVIVSS	-	ACGCCGAGTGATAAAC-1		tat	tggggccggggcacacctgtgatcgtgtccagcg
VRC01	TGGGAAGCATCCGGGT-1	3185	1	TGGGAAGCATCCGGGT-1_contig_2	IGHV1-2	IGHD1-7	IGHJ2	LNWIRLAPGKRPEWMGW	ctgaagcccagaggcggcgccgtg	WGRGTPVIVSS	-	TGGGAAGCATCCGGGT-1	GQSITISCTGT	agcagtgacgttggtggttataagtat	tggggccggggcacacctgtgatcgtgtccagcg
VRC01	GACGGCTGTAGCCTCG-1	3184	1	GACGGCTGTAGCCTCG-1_contig_4	IGHV1-2	IGHD1-7	IGHJ2	LNWIRLAPGKRPEWMGW	ctgaagcccagaggcggcgccgtg	WGRGTPVIVSS	7.853658537	GACGGCTGTAGCCTCG-1	QSALTQPASVSGSPGQSITISCTGT	agcagtgatgttgggagttataacctt	tggggccggggcacacctgtgatcgtgtccagcg
VRC01	TGAGCATCACAACTGT-1	3180	1	TGAGCATCACAACTGT-1_contig_1	IGHV1-2	IGHD1-7	IGHJ2	LNWIRLAPGKRPEWMGW	ctgaagcccagaggcggcgccgtg	WGRGTPVIVSS	9.731707317	TGAGCATCACAACTGT-1	TGT	agcagtgacgttggtggttataactat	tggggccggggcacacctgtgatcgtgtccagcg
VRC01	GGGAGATTCACCACCT-1	3170	1	GGGAGATTCACCACCT-1_contig_3	IGHV1-2	IGHD1-7	IGHJ2	LNWIRLAPGKRPEWMGW	ctgaagcccagaggcggcgccgtg	WGRGTPVIVSS	-	GGGAGATTCACCACCT-1	TGT	agcagtgacgttggtggttataactat	tggggccggggcacacctgtgatcgtgtccagcg
VRC01	TCAACGACAAAGCAAT-1	3170	1	TCAACGACAAAGCAAT-1_contig_1	IGHV1-2	IGHD1-7	IGHJ2	LNWIRLAPGKRPEWMGW	ctgaagcccagaggcggcgccgtg	WGRGTPVIVSS	39.83333333	TCAACGACAAAGCAAT-1	QSALTQPASVSGSPGQSITISCTGT	agcagtgatgttgggagttataacctt	tggggccggggcacacctgtgatcgtgtccagcg
VRC01	CGGGTCAGTGCGAAAC-1	3168	1	CGGGTCAGTGCGAAAC-1_contig_4	IGHV1-2	IGHD1-7	IGHJ2	LNWIRLAPGKRPEWMGW	ctgaagcccagaggcggcgccgtg	WGRGTPVIVSS	6.351351351	CGGGTCAGTGCGAAAC-1	TGT	agcagtgacgttggtggttataactat	tggggccggggcacacctgtgatcgtgtccagcg
VRC01	CCAGCGAGTTACAGAA-1	3127	1	CCAGCGAGTTACAGAA-1_contig_2	IGHV1-2	IGHD1-7	IGHJ2	LNWIRLAPGKRPEWMGW	ctgaagcccagaggcggcgccgtg	WGRGTPVIVSS	-	CCAGCGAGTTACAGAA-1	QSALTQPASVSGSPGQSITISCTGT	agcagtgacgttggtggttataactat	tggggccggggcacacctgtgatcgtgtccagcg
VRC01	TCCACACCACAGGTTT-1	3122	1	TCCACACCACAGGTTT-1_contig_4	IGHV1-2	IGHD1-7	IGHJ2	LNWIRLAPGKRPEWMGW	ctgaagcccagaggcggcgccgtg	WGRGTPVIVSS	11.7826087	TCCACACCACAGGTTT-1	QSALTQPASVSGSPGQSITISCTGT	agcagtgatgttgggaattataacctt	tggggccggggcacacctgtgatcgtgtccagcg
VRC01	CGCCAAGTCTGGAGCC-1	3116	1	CGCCAAGTCTGGAGCC-1_contig_2	IGHV1-2	IGHD1-7	IGHJ2	LNWIRLAPGKRPEWMGW	ctgaagcccagaggcggcgccgtg	WGRGTPVIVSS	6.230769231	CGCCAAGTCTGGAGCC-1	QSALTQPASVSGSPGQSITISCTAT	agcagtgacgttggtggttataactat	tggggccggggcacacctgtgatcgtgtccagcg
VRC01	AACTTTCCATGGTTGT-1	3101	1	AACTTTCCATGGTTGT-1_contig_3	IGHV1-2	IGHD1-7	IGHJ2	LNWIRLAPGKRPEWMGW	ctgaagcccagaggcggcgccgtg	WGRGTPVIVSS	-	AACTTTCCATGGTTGT-1	TGT	agcagtgatgttgggagttataacctt	tggggccggggcacacctgtgatcgtgtccagcg
VRC01	CACAAACGTTGGGACA-1	3100	1	CACAAACGTTGGGACA-1_contig_3	IGHV1-2	IGHD1-7	IGHJ2	LNWIRLAPGKRPEWMGW	ctgaagcccagaggcggcgccgtg	WGRGTPVIVSS	6.115384615	CACAAACGTTGGGACA-1	QSALTQPASVSGSPGQSITISCTGT	agcagtgacgttggtggttataactat	tggggccggggcacacctgtgatcgtgtccagcg
VRC01	CCAATCCCAAGTCTAC-1	3097	1	CCAATCCCAAGTCTAC-1_contig_2	IGHV1-2	IGHD1-7	IGHJ2	LNWIRLAPGKRPEWMGW	ctgaagcccagaggcggcgccgtg	WGRGTPVIVSS	25.16666667	CCAATCCCAAGTCTAC-1	TGT	agcagtgacgttggtggttataactat	tggggccggggcacacctgtgatcgtgtccagcg
VRC01	CTTAGGACATCTATGG-1	3072	1	CTTAGGACATCTATGG-1_contig_4	IGHV1-2	IGHD1-7	IGHJ2	LNWIRLAPGKRPEWMGW	ctgaagcccagaggcggcgccgtg	WGRGTPVIVSS	6.03030303	CTTAGGACATCTATGG-1	QSALTQPASVSGSPGQSITMSCTGT	agcagtgacgttggtggttataactat	tggggccggggcacacctgtgatcgtgtccagcg
VRC01	AGTGGGAAGTGTACCT-1	3070	1	AGTGGGAAGTGTACCT-1_contig_3	IGHV1-2	IGHD1-7	IGHJ2	LNWIRLAPGKRPEWMGW	ctgaagcccagaggcggcgccgtg	WGRGTPVIVSS	-	AGTGGGAAGTGTACCT-1	QSALTQPASVSGSPGQSITISCTGT	agcagtgacgttggtggttataactat	tggggccggggcacacctgtgatcgtgtccagcg
VRC01	CTACATTTCAAGGTAA-1	3045	1	CTACATTTCAAGGTAA-1_contig_1	IGHV1-2	IGHD1-7	IGHJ2	LNWIRLAPGKRPEWMGW	ctgaagcccagaggcggcgccgtg	WGRGTPVIVSS	6.318181818	CTACATTTCAAGGTAA-1	QSALTQPASVSGSPGQSITISCTGT	agcagtgacgttggtggttataactat	tggggccggggcacacctgtgatcgtgtccagcg
VRC01	ACACCGGCAGGGCATA-1	3044	1	ACACCGGCAGGGCATA-1_contig_2	IGHV1-2	IGHD1-7	IGHJ2	LNWIRLAPGKRPEWMGW	ctgaagcccagaggcggcgccgtg	WGRGTPVIVSS	-	ACACCGGCAGGGCATA-1	SCTGT	agcagtgatgttgggagttataacctt	tggggccggggcacacctgtgatcgtgtccagcg
VRC01	GTAACGTAGGCCCGTT-1	3042	1	GTAACGTAGGCCCGTT-1_contig_3	IGHV4-34	IGHD3-10	IGHJ6	WSWIRQPPGKGLEWIGE	atcaatcatagtggaagcacc	WGQGTTVTVSS	1.363636364	GTAACGTAGGCCCGTT-1		tat	tggggccaagggaccacggtcaccgtctcctca
VRC01	ATCATGGCACACCGCA-1	3040	1	ATCATGGCACACCGCA-1_contig_1	IGHV4-34	IGHD3-10	IGHJ6	WSWIRQPPGKGLEWIGE	atcaatcatagtggaagcacc	WGQGTTVTVSS	-	ATCATGGCACACCGCA-1	QSALTQPASVSGSPGQSITISCTGT	agcagtgacgttggtggttataagtat	tggggccaagggaccacggtcaccgtctcctca
VRC01	CTCTAATCAGTAGAGC-1	3036	1	CTCTAATCAGTAGAGC-1_contig_3	IGHV1-2	IGHD1-7	IGHJ2	LNWIRLAPGKRPEWMGW	ctgaagcccagaggcggcgccgtg	WGRGTPVIVSS	4.24137931	CTCTAATCAGTAGAGC-1	QSALTQPASVSGSPGQSITISCTGT	agcagtgatgttgggagttataacctt	tggggccggggcacacctgtgatcgtgtccagcg
VRC01	CATGACAAGGCTACGA-1	3027	1	CATGACAAGGCTACGA-1_contig_2	IGHV1-2	IGHD1-7	IGHJ2	LNWIRLAPGKRPEWMGW	ctgaagcccagaggcggcgccgtg	WGRGTPVIVSS	-	CATGACAAGGCTACGA-1	QSALTQPASVSGSPGQSITISCTGT	agcagtgatgttgggagttataacctt	tggggccggggcacacctgtgatcgtgtccagcg
VRC01	CCACGGAAGCGTTTAC-1	3019	1	CCACGGAAGCGTTTAC-1_contig_3	IGHV1-2	IGHD1-7	IGHJ2	LNWIRLAPGKRPEWMGW	ctgaagcccagaggcggcgccgtg	WGRGTPVIVSS	22	CCACGGAAGCGTTTAC-1		cagtgatgttgggagttataacctt	tggggccggggcacacctgtgatcgtgtccagcg
VRC01	TCAGATGAGACTTGAA-1	3013	1	TCAGATGAGACTTGAA-1_contig_2	IGHV1-2	IGHD1-7	IGHJ2	LNWIRLAPGKRPEWMGW	ctgaagcccagaggcggcgccgtg	WGRGTPVIVSS	11.3	TCAGATGAGACTTGAA-1		tat	tggggccggggcacacctgtgatcgtgtccagcg
VRC01	GAGTCCGTCAGCTGGC-1	2988	1	GAGTCCGTCAGCTGGC-1_contig_3	IGHV1-2	IGHD1-7	IGHJ2	LNWIRLAPGKRPEWMGW	ctgaagcccagaggcggcgccgtg	WGRGTPVIVSS	5	GAGTCCGTCAGCTGGC-1	QSALTQPASVSGSPGQSITISCTGT	agcagtgacgttggtggttataactat	tggggccggggcacacctgtgatcgtgtccagcg
VRC01	CCACTACAGTGAATTG-1	2979	1	CCACTACAGTGAATTG-1_contig_2	IGHV1-2	IGHD1-7	IGHJ2	LNWIRLAPGKRPEWMGW	ctgaagcccagaggcggcgccgtg	WGRGTPVIVSS	-	CCACTACAGTGAATTG-1			tggggccggggcacacctgtgatcgtgtccagcg
VRC01	CAGCTAAGTACCGGCT-1	2978	1	CAGCTAAGTACCGGCT-1_contig_3	IGHV1-2	IGHD1-7	IGHJ2	LNWIRLAPGKRPEWMGW	ctgaagcccagaggcggcgccgtg	WGRGTPVIVSS	-	CAGCTAAGTACCGGCT-1	TGT	agcagtgatgttgggagttataacctt	tggggccggggcacacctgtgatcgtgtccagcg
VRC01	GATCTAGCAAACCTAC-1	2964	1	GATCTAGCAAACCTAC-1_contig_3	IGHV1-2	IGHD1-7	IGHJ2	LNWIRLAPGKRPEWMGW	ctgaagcccagaggcggcgccgtg	WGRGTPVIVSS	-	GATCTAGCAAACCTAC-1	QSALTQPASVSGSPGQSITISCTGT	agcagtgacgttggtggttataactat	tggggccggggcacacctgtgatcgtgtccagcg
VRC01	ACGGAGATCCAAACTG-1	2951	1	ACGGAGATCCAAACTG-1_contig_3	IGHV1-2	IGHD1-7	IGHJ2	LNWIRLAPGKRPEWMGW	ctgaagcccagaggcggcgccgtg	WGRGTPVIVSS	-	ACGGAGATCCAAACTG-1	QSALTQPASVSGSPGQSITISCTGT	agcagtgatgttgggagttataacctt	tggggccggggcacacctgtgatcgtgtccagcg
VRC01	ACTGCTCCATGGTTGT-1	2946	1	ACTGCTCCATGGTTGT-1_contig_1	IGHV1-2	IGHD1-7	IGHJ2	LNWIRLAPGKRPEWMGW	ctgaagcccagaggcggcgccgtg	WGRGTPVIVSS	-	ACTGCTCCATGGTTGT-1	SCTGT	agcagtgatgttgggagttataacctt	tggggccggggcacacctgtgatcgtgtccagcg
VRC01	AGCTTGATCTTGCATT-1	2946	1	AGCTTGATCTTGCATT-1_contig_3	IGHV1-2	IGHD1-7	IGHJ2	LNWIRLAPGKRPEWMGW	ctgaagcccagaggcggcgccgtg	WGRGTPVIVSS	-	AGCTTGATCTTGCATT-1	QSALTQPASVSGSPGQSITISCTGT	agcagtgatgttgggagttataacctt	tggggccggggcacacctgtgatcgtgtccagcg
VRC01	GGTGTTACAAGTCTAC-1	2940	1	GGTGTTACAAGTCTAC-1_contig_2	IGHV1-2	IGHD1-7	IGHJ2	LNWIRLAPGKRPEWMGW	ctgaagcccagaggcggcgccgtg	WGRGTPVIVSS	-	GGTGTTACAAGTCTAC-1	SCTGT	agcagtgacgttggtggttataactat	tggggccggggcacacctgtgatcgtgtccagcg
VRC01	GGATGTTGTCAAAGCG-1	2930	1	GGATGTTGTCAAAGCG-1_contig_3	IGHV1-2	IGHD1-7	IGHJ2	LNWIRLAPGKRPEWMGW	ctgaagcccagaggcggcgccgtg	WGRGTPVIVSS	-	GGATGTTGTCAAAGCG-1	QSALTQPASVSGSPGQSITISCTGT	agcagtgacgttggtggttataactat	tggggccggggcacacctgtgatcgtgtccagcg
VRC01	TCTGAGATCCTCAATT-1	2923	1	TCTGAGATCCTCAATT-1_contig_4	IGHV1-2	IGHD1-7	IGHJ2	LNWIRLAPGKRPEWMGW	ctgaagcccagaggcggcgccgtg	WGRGTPVIVSS	4.206896552	TCTGAGATCCTCAATT-1	TGT	agcagtgatgttgggagttataacctt	tggggccggggcacacctgtgatcgtgtccagcg
VRC01	CGCCAAGTCGGATGTT-1	2919	1	CGCCAAGTCGGATGTT-1_contig_3	IGHV1-2	IGHD1-7	IGHJ2	LNWIRLAPGKRPEWMGW	ctgaagcccagaggcggcgccgtg	WGRGTPVIVSS	-	CGCCAAGTCGGATGTT-1	QSALTQPASVSGSPGQSITISCTGT	agcagtgacgttggtggttataactat	tggggccggggcacacctgtgatcgtgtccagcg
VRC01	GAAATGAAGGGAGTAA-1	2919	1	GAAATGAAGGGAGTAA-1_contig_2	IGHV1-2	IGHD1-7	IGHJ2	LNWIRLAPGKRPEWMGW	ctgaagcccagaggcggcgccgtg	WGRGTPVIVSS	-	GAAATGAAGGGAGTAA-1			tggggccggggcacacctgtgatcgtgtccagcg
VRC01	CACAGTAAGACCCACC-1	2916	1	CACAGTAAGACCCACC-1_contig_1	IGHV1-2	IGHD1-7	IGHJ2	LNWIRLAPGKRPEWMGW	ctgaagcccagaggcggcgccgtg	WGRGTPVIVSS	-	CACAGTAAGACCCACC-1	QSALTQPASVSGSPGQSITISCTGT	agcagtgacgttggtggttataactat	tggggccggggcacacctgtgatcgtgtccagcg
VRC01	GCTTGAACACAGACAG-1	2898	1	GCTTGAACACAGACAG-1_contig_3	IGHV1-2	IGHD1-7	IGHJ2	LNWIRLAPGKRPEWMGW	ctgaagcccagaggcggcgccgtg	WGRGTPVIVSS	4.487179487	GCTTGAACACAGACAG-1	SCTGT	agcagtgacgttggtggttataactat	tggggccggggcacacctgtgatcgtgtccagcg
VRC01	ATGAGGGAGACTCGGA-1	2893	1	ATGAGGGAGACTCGGA-1_contig_4	IGHV1-2	IGHD1-7	IGHJ2	LNWIRLAPGKRPEWMGW	ctgaagcccagaggcggcgccgtg	WGRGTPVIVSS	7.54	ATGAGGGAGACTCGGA-1	TGT	agcagtgacgttggtggttataactat	tggggccggggcacacctgtgatcgtgtccagcg
VRC01	ACGAGGATCATTCACT-1	2888	1	ACGAGGATCATTCACT-1_contig_4	IGHV1-2	IGHD1-7	IGHJ2	LNWIRLAPGKRPEWMGW	ctgaagcccagaggcggcgccgtg	WGRGTPVIVSS	17.70588235	ACGAGGATCATTCACT-1	QSALTQPASVSGSPGQSITISCTGT	agcagtgacgttggtggttataactat	tggggccggggcacacctgtgatcgtgtccagcg
VRC01	GTACTTTGTCGAGTTT-1	2884	1	GTACTTTGTCGAGTTT-1_contig_2	IGHV1-2	IGHD1-7	IGHJ2	LNWIRLAPGKRPEWMGW	ctgaagcccagaggcggcgccgtg	WGRGTPVIVSS	1.692307692	GTACTTTGTCGAGTTT-1	TGT	agcagtgacgttggtggttataactat	tggggccggggcacacctgtgatcgtgtccagcg
VRC01	AGCGGTCAGATCGATA-1	2880	1	AGCGGTCAGATCGATA-1_contig_1	IGHV1-2	IGHD1-7	IGHJ2	LNWIRLAPGKRPEWMGW	ctgaagcccagaggcggcgccgtg	WGRGTPVIVSS	6	AGCGGTCAGATCGATA-1			tggggccggggcacacctgtgatcgtgtccagcg
VRC01	GAACATCAGTCCATAC-1	2867	1	GAACATCAGTCCATAC-1_contig_2	IGHV1-2	IGHD1-7	IGHJ2	LNWIRLAPGKRPEWMGW	ctgaagcccagaggcggcgccgtg	WGRGTPVIVSS	5.166666667	GAACATCAGTCCATAC-1			tggggccggggcacacctgtgatcgtgtccagcg
VRC01	GAGTCCGAGTGGGCTA-1	2865	1	GAGTCCGAGTGGGCTA-1_contig_3	IGHV1-2	IGHD1-7	IGHJ2	LNWIRLAPGKRPEWMGW	ctgaagcccagaggcggcgccgtg	WGRGTPVIVSS	9.976744186	GAGTCCGAGTGGGCTA-1	SCTGT	agcagtgacgttggtggttataactat	tggggccggggcacacctgtgatcgtgtccagcg
VRC01	GACGTTAGTTTGTTGG-1	2853	1	GACGTTAGTTTGTTGG-1_contig_4	IGHV1-2	IGHD1-7	IGHJ2	LNWIRLAPGKRPEWMGW	ctgaagcccagaggcggcgccgtg	WGRGTPVIVSS	8.019230769	GACGTTAGTTTGTTGG-1		tat	tggggccggggcacacctgtgatcgtgtccagcg
VRC01	TGACGGCAGTATCTCG-1	2853	1	TGACGGCAGTATCTCG-1_contig_2	IGHV1-2	IGHD1-7	IGHJ2	LNWIRLAPGKRPEWMGW	ctgaagcccagaggcggcgccgtg	WGRGTPVIVSS	-	TGACGGCAGTATCTCG-1	QSALTQPASVSGSPGQSITISCTGT	agcagtgacgttggtggttataactat	tggggccggggcacacctgtgatcgtgtccagcg
VRC01	TTTACTGTCATTGCGA-1	2853	1	TTTACTGTCATTGCGA-1_contig_2	IGHV1-2	IGHD1-7	IGHJ2	LNWIRLAPGKRPEWMGW	ctgaagcccagaggcggcgccgtg	WGRGTPVIVSS	-	TTTACTGTCATTGCGA-1	QSALTQPASVSGSPGQSITMSCTGT	agcagtgacgttggtggttataactat	tggggccggggcacacctgtgatcgtgtccagcg
VRC01	CGCCAAGGTCAAAGCG-1	2852	1	CGCCAAGGTCAAAGCG-1_contig_2	IGHV1-2	IGHD1-7	IGHJ2	LNWIRLAPGKRPEWMGW	ctgaagcccagaggcggcgccgtg	WGRGTPVIVSS	-	CGCCAAGGTCAAAGCG-1	QSALTQPASVSGSPGQSITISCTGT	agcagtgacgttggtggttataa	tggggccggggcacacctgtgatcgtgtccagcg
VRC01	CGGACGTGTAAATGAC-1	2849	1	CGGACGTGTAAATGAC-1_contig_4	IGHV1-2	IGHD1-7	IGHJ2	LNWIRLAPGKRPEWMGW	ctgaagcccagaggcggcgccgtg	WGRGTPVIVSS	-	CGGACGTGTAAATGAC-1			tggggccggggcacacctgtgatcgtgtccagcg
VRC01	GACGCGTCAATCCGAT-1	2835	1	GACGCGTCAATCCGAT-1_contig_3	IGHV1-2	IGHD1-7	IGHJ2	LNWIRLAPGKRPEWMGW	ctgaagcccagaggcggcgccgtg	WGRGTPVIVSS	2.691358025	GACGCGTCAATCCGAT-1	SCTGT	agcagtgacgttggtggttataactat	tggggccggggcacacctgtgatcgtgtccagcg
VRC01	AAACGGGAGTGTACTC-1	2834	1	AAACGGGAGTGTACTC-1_contig_3	IGHV1-2	IGHD1-7	IGHJ2	LNWIRLAPGKRPEWMGW	ctgaagcccagaggcggcgccgtg	WGRGTPVIVSS	4.607142857	AAACGGGAGTGTACTC-1			tggggccggggcacacctgtgatcgtgtccagcg
VRC01	GACGTGCCATGAACCT-1	2832	1	GACGTGCCATGAACCT-1_contig_2	IGHV1-2	IGHD1-7	IGHJ2	LNWIRLAPGKRPEWMGW	ctgaagcccagaggcggcgccgtg	WGRGTPVIVSS	6.660377358	GACGTGCCATGAACCT-1	QSALTQPASVSGSPGQSITISCTGT	agcagtgacgttggtggttataactat	tggggccggggcacacctgtgatcgtgtccagcg
VRC01	CATCGAAGTGGCCCTA-1	2827	1	CATCGAAGTGGCCCTA-1_contig_5	IGHV1-2	IGHD1-7	IGHJ2	LNWIRLAPGKRPEWMGW	ctgaagcccagaggcggcgccgtg	WGRGTPVIVSS	2.255813953	CATCGAAGTGGCCCTA-1	QSALTQPASVSGSPGQSITISCTGT	agcagtgacgttggtggttataactat	tggggccggggcacacctgtgatcgtgtccagcg
VRC01	TCCACACCAGACACTT-1	2812	1	TCCACACCAGACACTT-1_contig_3	IGHV1-2	IGHD1-7	IGHJ2	LNWIRLAPGKRPEWMGW	ctgaagcccagaggcggcgccgtg	WGRGTPVIVSS	-	TCCACACCAGACACTT-1	QSALTQPASVSGSPGQSITMSCTGT	agtagtgacgttggtggttataactat	tggggccggggcacacctgtgatcgtgtccagcg
VRC01	GGACATTAGTAGCCGA-1	2800	1	GGACATTAGTAGCCGA-1_contig_4	IGHV1-2	IGHD1-7	IGHJ2	LNWIRLAPGKRPEWMGW	ctgaagcccagaggcggcgccgtg	WGRGTPVIVSS	9	GGACATTAGTAGCCGA-1	QSALTQPASVSGSPGQSITISCTGT	agcagtgacgttggtggttataactat	tggggccggggcacacctgtgatcgtgtccagcg
VRC01	AGTGAGGCAGGATCGA-1	2793	1	AGTGAGGCAGGATCGA-1_contig_2	IGHV1-2	IGHD1-7	IGHJ2	LNWIRLAPGKRPEWMGW	ctgaagcccagaggcggcgccgtg	WGRGTPVIVSS	-	AGTGAGGCAGGATCGA-1	QSALTQPASVSGSPGQSITISCTGT	agcagtgacgttggtggttataagtat	tggggccggggcacacctgtgatcgtgtccagcg
VRC01	TGACAACTCTCTGTCG-1	2791	1	TGACAACTCTCTGTCG-1_contig_5	IGHV1-2	IGHD1-7	IGHJ2	LNWIRLAPGKRPEWMGW	ctgaagcccagaggcggcgccgtg	WGRGTPVIVSS	12.14864865	TGACAACTCTCTGTCG-1		cagtgacgttggtggttataactat	tggggccggggcacacctgtgatcgtgtccagcg
VRC01	TTGTAGGCAGTCTTCC-1	2791	1	TTGTAGGCAGTCTTCC-1_contig_3	IGHV1-2	IGHD1-7	IGHJ2	LNWIRLAPGKRPEWMGW	ctgaagcccagaggcggcgccgtg	WGRGTPVIVSS	7	TTGTAGGCAGTCTTCC-1			tggggccggggcacacctgtgatcgtgtccagcg
VRC01	GTCATTTGTCATCCCT-1	2790	1	GTCATTTGTCATCCCT-1_contig_2	IGHV1-2	IGHD1-7	IGHJ2	LNWIRLAPGKRPEWMGW	ctgaagcccagaggcggcgccgtg	WGRGTPVIVSS	-	GTCATTTGTCATCCCT-1	QSALTQPASVSGSPGQSITISCTGT	agcagtgacgttggtggttataactat	tggggccggggcacacctgtgatcgtgtccagcg
VRC01	ACACCGGTCAAGAAGT-1	2773	1	ACACCGGTCAAGAAGT-1_contig_3	IGHV1-2	IGHD1-7	IGHJ2	LNWIRLAPGKRPEWMGW	ctgaagcccagaggcggcgccgtg	WGRGTPVIVSS	-	ACACCGGTCAAGAAGT-1	QSALTQPASVSGSPGQSITISCTGT	agcagtgatgttgggagttataacctt	tggggccggggcacacctgtgatcgtgtccagcg
VRC01	TGGCCAGAGACCACGA-1	2773	1	TGGCCAGAGACCACGA-1_contig_4	IGHV1-2	IGHD1-7	IGHJ2	LNWIRLAPGKRPEWMGW	ctgaagcccagaggcggcgccgtg	WGRGTPVIVSS	5.52	TGGCCAGAGACCACGA-1	QSALTQPASVSGSPGQSITISCTGT	agcagtgatgttgggagttataacctt	tggggccggggcacacctgtgatcgtgtccagcg
VRC01	GTCATTTTCCTGTACC-1	2771	1	GTCATTTTCCTGTACC-1_contig_3	IGHV1-2	IGHD1-7	IGHJ2	LNWIRLAPGKRPEWMGW	ctgaagcccagaggcggcgccgtg	WGRGTPVIVSS	-	GTCATTTTCCTGTACC-1	TGT	agcagtgacgttggtggttataactat	tggggccggggcacacctgtgatcgtgtccagcg
VRC01	AAGACCTAGTTTGCGT-1	2747	1	AAGACCTAGTTTGCGT-1_contig_4	IGHV1-2	IGHD1-7	IGHJ2	LNWIRLAPGKRPEWMGW	ctgaagcccagaggcggcgccgtg	WGRGTPVIVSS	26.78947368	AAGACCTAGTTTGCGT-1	QSALTQPASVSGSPGQSITISCTGT	agcagtgacgttggtggttataactat	tggggccggggcacacctgtgatcgtgtccagcg
VRC01	GATTCAGTCTTGAGAC-1	2741	1	GATTCAGTCTTGAGAC-1_contig_3	IGHV1-2	IGHD1-7	IGHJ2	LNWIRLAPGKRPEWMGW	ctgaagcccagaggcggcgccgtg	WGRGTPVIVSS	-	GATTCAGTCTTGAGAC-1	TGT	agcagtgacgttggtggttataactat	tggggccggggcacacctgtgatcgtgtccagcg
VRC01	GAGTCCGGTCCGAATT-1	2740	1	GAGTCCGGTCCGAATT-1_contig_3	IGHV1-2	IGHD1-7	IGHJ2	LNWIRLAPGKRPEWMGW	ctgaagcccagaggcggcgccgtg	WGRGTPVIVSS	3.925925926	GAGTCCGGTCCGAATT-1	QSALTQPASVSGSPGQSITISCTGT	agcagtgacgttggtggttataagtat	tggggccggggcacacctgtgatcgtgtccagcg
VRC01	TGCCCATGTTCAGGCC-1	2720	1	TGCCCATGTTCAGGCC-1_contig_1	IGHV1-2	IGHD1-7	IGHJ2	LNWIRLAPGKRPEWMGW	ctgaagcccagaggcggcgccgtg	WGRGTPVIVSS	21.6	TGCCCATGTTCAGGCC-1	TGT	agcagtgatgttgggagttataacctt	tggggccggggcacacctgtgatcgtgtccagcg
VRC01	GCGCGATCAGACGCCT-1	2719	1	GCGCGATCAGACGCCT-1_contig_3	IGHV1-2	IGHD1-7	IGHJ2	LNWIRLAPGKRPEWMGW	ctgaagcccagaggcggcgccgtg	WGRGTPVIVSS	2.571428571	GCGCGATCAGACGCCT-1		tat	tggggccggggcacacctgtgatcgtgtccagcg
VRC01	GTCACGGAGTACGCGA-1	2715	1	GTCACGGAGTACGCGA-1_contig_2	IGHV1-2	IGHD1-7	IGHJ2	LNWIRLAPGKRPEWMGW	ctgaagcccagaggcggcgccgtg	WGRGTPVIVSS	3.4	GTCACGGAGTACGCGA-1	TGT	agcagtgatgttgggagttataacctt	tggggccggggcacacctgtgatcgtgtccagcg
VRC01	ATTGGTGAGCCCTAAT-1	2708	1	ATTGGTGAGCCCTAAT-1_contig_2	IGHV1-2	IGHD1-7	IGHJ2	LNWIRLAPGKRPEWMGW	ctgaagcccagaggcggcgccgtg	WGRGTPVIVSS	-	ATTGGTGAGCCCTAAT-1	QSALTQPASVSGSPGQSITISCTGT	agcagtgatgttgggagttataacctt	tggggccggggcacacctgtgatcgtgtccagcg
VRC01	TGGGAAGCACACATGT-1	2708	1	TGGGAAGCACACATGT-1_contig_3	IGHV1-2	IGHD1-7	IGHJ2	LNWIRLAPGKRPEWMGW	ctgaagcccagaggcggcgccgtg	WGRGTPVIVSS	-	TGGGAAGCACACATGT-1	QSALTQPASVSGSPGQSITISCTGT	agcagtgacgttggtggttataactat	tggggccggggcacacctgtgatcgtgtccagcg
VRC01	TCTCATAAGAGCTTCT-1	2705	1	TCTCATAAGAGCTTCT-1_contig_3	IGHV1-2	IGHD1-7	IGHJ2	LNWIRLAPGKRPEWMGW	ctgaagcccagaggcggcgccgtg	WGRGTPVIVSS	5	TCTCATAAGAGCTTCT-1			tggggccggggcacacctgtgatcgtgtccagcg
VRC01	CTGTGCTCATCCTAGA-1	2700	1	CTGTGCTCATCCTAGA-1_contig_3	IGHV1-2	IGHD1-7	IGHJ2	LNWIRLAPGKRPEWMGW	ctgaagcccagaggcggcgccgtg	WGRGTPVIVSS	7.230769231	CTGTGCTCATCCTAGA-1	QSALTQPASVSGSPGQSITISCTGT	agcagtgacgttggtggttataactat	tggggccggggcacacctgtgatcgtgtccagcg
VRC01	GGACGTCCAGGATCGA-1	2699	1	GGACGTCCAGGATCGA-1_contig_2	IGHV1-2	IGHD1-7	IGHJ2	LNWIRLAPGKRPEWMGW	ctgaagcccagaggcggcgccgtg	WGRGTPVIVSS	-	GGACGTCCAGGATCGA-1		tat	tggggccggggcacacctgtgatcgtgtccagcg
VRC01	CATATGGCATTGGGCC-1	2692	1	CATATGGCATTGGGCC-1_contig_3	IGHV1-2	IGHD1-7	IGHJ2	LNWIRLAPGKRPEWMGW	ctgaagcccagaggcggcgccgtg	WGRGTPVIVSS	-	CATATGGCATTGGGCC-1			tggggccggggcacacctgtgatcgtgtccagcg
VRC01	CAGAGAGAGGGCTTGA-1	2686	1	CAGAGAGAGGGCTTGA-1_contig_3	IGHV1-2	IGHD1-7	IGHJ2	LNWIRLAPGKRPEWMGW	ctgaagcccagaggcggcgccgtg	WGRGTPVIVSS	-	CAGAGAGAGGGCTTGA-1	QSALTQPASVSGSPGQSITISCTGT	agcagtgacgttggtggttataactat	tggggccggggcacacctgtgatcgtgtccagcg
VRC01	AGGCCGTAGTGCGTGA-1	2679	1	AGGCCGTAGTGCGTGA-1_contig_4	IGHV1-2	IGHD1-7	IGHJ2	LNWIRLAPGKRPEWMGW	ctgaagcccagaggcggcgccgtg	WGRGTPVIVSS	25.69230769	AGGCCGTAGTGCGTGA-1	QSALTQPASVSGSPGQSITISCTGT	agcagtgacgttggtggttataactat	tggggccggggcacacctgtgatcgtgtccagcg
VRC01	TGGTTAGGTAAACCTC-1	2679	1	TGGTTAGGTAAACCTC-1_contig_3	IGHV1-2	IGHD1-7	IGHJ2	LNWIRLAPGKRPEWMGW	ctgaagcccagaggcggcgccgtg	WGRGTPVIVSS	-	TGGTTAGGTAAACCTC-1			tggggccggggcacacctgtgatcgtgtccagcg
VRC01	CAACCAAGTCGGGTCT-1	2673	1	CAACCAAGTCGGGTCT-1_contig_3	IGHV1-2	IGHD1-7	IGHJ2	LNWIRLAPGKRPEWMGW	ctgaagcccagaggcggcgccgtg	WGRGTPVIVSS	-	CAACCAAGTCGGGTCT-1	QSALTQPASVSGSPGQSITISCTGT	agcagtgacgttggtggttataactat	tggggccggggcacacctgtgatcgtgtccagcg
VRC01	CGTCCATCACGTCAGC-1	2672	1	CGTCCATCACGTCAGC-1_contig_2	IGHV1-2	IGHD1-7	IGHJ2	LNWIRLAPGKRPEWMGW	ctgaagcccagaggcggcgccgtg	WGRGTPVIVSS	-	CGTCCATCACGTCAGC-1		gtgacgttggtggttataactat	tggggccggggcacacctgtgatcgtgtccagcg
VRC01	CATATGGAGGGAAACA-1	2668	1	CATATGGAGGGAAACA-1_contig_3	IGHV1-2	IGHD1-7	IGHJ2	LNWIRLAPGKRPEWMGW	ctgaagcccagaggcggcgccgtg	WGRGTPVIVSS	6.647058824	CATATGGAGGGAAACA-1	TGT	agcagtgacgttggtggttataactat	tggggccggggcacacctgtgatcgtgtccagcg
VRC01	GTTCATTAGCCTATGT-1	2661	1	GTTCATTAGCCTATGT-1_contig_2	IGHV1-2	IGHD1-7	IGHJ2	LNWIRLAPGKRPEWMGW	ctgaagcccagaggcggcgccgtg	WGRGTPVIVSS	-	GTTCATTAGCCTATGT-1	SCTGT	agcagtgatgttgggagttataacctt	tggggccggggcacacctgtgatcgtgtccagcg
VRC01	TGCCCATAGCAAATCA-1	2655	1	TGCCCATAGCAAATCA-1_contig_2	IGHV1-2	IGHD1-7	IGHJ2	LNWIRLAPGKRPEWMGW	ctgaagcccagaggcggcgccgtg	WGRGTPVIVSS	-	TGCCCATAGCAAATCA-1	QSALTQPASVSGSPGQSITISCTGT	agcagtgacgttggtggttataactat	tggggccggggcacacctgtgatcgtgtccagcg
VRC01	CATGGCGGTATTCGTG-1	2654	1	CATGGCGGTATTCGTG-1_contig_3	IGHV1-2	IGHD1-7	IGHJ2	LNWIRLAPGKRPEWMGW	ctgaagcccagaggcggcgccgtg	WGRGTPVIVSS	-	CATGGCGGTATTCGTG-1	TGT	agcagtgacgttggtggttataactat	tggggccggggcacacctgtgatcgtgtccagcg
VRC01	TGGCTGGGTGGTCTCG-1	2653	1	TGGCTGGGTGGTCTCG-1_contig_2	IGHV1-2	IGHD1-7	IGHJ2	LNWIRLAPGKRPEWMGW	ctgaagcccagaggcggcgccgtg	WGRGTPVIVSS	28.8	TGGCTGGGTGGTCTCG-1		tat	tggggccggggcacacctgtgatcgtgtccagcg
VRC01	TCGCGTTCACAACTGT-1	2636	1	TCGCGTTCACAACTGT-1_contig_3	IGHV1-2	IGHD1-7	IGHJ2	LNWIRLAPGKRPEWMGW	ctgaagcccagaggcggcgccgtg	WGRGTPVIVSS	-	TCGCGTTCACAACTGT-1	TGT	agcagtgatgttgggagttataacctt	tggggccggggcacacctgtgatcgtgtccagcg
VRC01	CGGACACCACCCATGG-1	2635	1	CGGACACCACCCATGG-1_contig_3	IGHV1-2	IGHD1-7	IGHJ2	LNWIRLAPGKRPEWMGW	ctgaagcccagaggcggcgccgtg	WGRGTPVIVSS	-	CGGACACCACCCATGG-1		agtgacgttggtggttataactat	tggggccggggcacacctgtgatcgtgtccagcg
VRC01	GCAGTTACAGGGTACA-1	2635	1	GCAGTTACAGGGTACA-1_contig_3	IGHV1-2	IGHD1-7	IGHJ2	LNWIRLAPGKRPEWMGW	ctgaagcccagaggcggcgccgtg	WGRGTPVIVSS	3.027777778	GCAGTTACAGGGTACA-1	SITISCTGT	agcagtgacgttggtggttataagtat	tggggccggggcacacctgtgatcgtgtccagcg
VRC01	CACATTTAGGGCTCTC-1	2627	1	CACATTTAGGGCTCTC-1_contig_4	IGHV1-2	IGHD1-7	IGHJ2	LNWIRLAPGKRPEWMGW	ctgaagcccagaggcggcgccgtg	WGRGTPVIVSS	10.36842105	CACATTTAGGGCTCTC-1	TGT	agcagtgacgttggtggttataactat	tggggccggggcacacctgtgatcgtgtccagcg
VRC01	CTCTACGTCACAGGCC-1	2626	1	CTCTACGTCACAGGCC-1_contig_1	IGHV1-2	IGHD1-7	IGHJ2	LNWIRLAPGKRPEWMGW	ctgaagcccagaggcggcgccgtg	WGRGTPVIVSS	-	CTCTACGTCACAGGCC-1		gtgacgttggtggttataactat	tggggccggggcacacctgtgatcgtgtccagcg
VRC01	AGTTGGTTCAAACGGG-1	2625	1	AGTTGGTTCAAACGGG-1_contig_1	IGHV1-2	IGHD1-7	IGHJ2	LNWIRLAPGKRPEWMGW	ctgaagcccagaggcggcgccgtg	WGRGTPVIVSS	8.837209302	AGTTGGTTCAAACGGG-1	TGT	agcagtgacgttggtggttataagtat	tggggccggggcacacctgtgatcgtgtccagcg
VRC01	ATTTCTGCAAATTGCC-1	2613	1	ATTTCTGCAAATTGCC-1_contig_4	IGHV1-2	IGHD1-7	IGHJ2	LNWIRLAPGKRPEWMGW	ctgaagcccagaggcggcgccgtg	WGRGTPVIVSS	5.857142857	ATTTCTGCAAATTGCC-1	TGT	agcagtgacgttggtggttataactat	tggggccggggcacacctgtgatcgtgtccagcg
VRC01	GGAGCAAAGAAGAAGC-1	2608	1	GGAGCAAAGAAGAAGC-1_contig_2	IGHV1-2	IGHD1-7	IGHJ2	LNWIRLAPGKRPEWMGW	ctgaagcccagaggcggcgccgtg	WGRGTPVIVSS	8.515151515	GGAGCAAAGAAGAAGC-1	QSALTQPASVSGSPGQSITISCTGT	agcagtgacgttggtggttataactat	tggggccggggcacacctgtgatcgtgtccagcg
VRC01	AGTGTCATCGTTTAGG-1	2607	1	AGTGTCATCGTTTAGG-1_contig_4	IGHV1-2	IGHD1-7	IGHJ2	LNWIRLAPGKRPEWMGW	ctgaagcccagaggcggcgccgtg	WGRGTPVIVSS	41	AGTGTCATCGTTTAGG-1	QSALTQPASVSGSPGQSITISCTGT	agcagtgacgttggtggttataactat	tggggccggggcacacctgtgatcgtgtccagcg
VRC01	GTTAAGCAGGGATGGG-1	2607	1	GTTAAGCAGGGATGGG-1_contig_4	IGHV1-2	IGHD1-7	IGHJ2	LNWIRLAPGKRPEWMGW	ctgaagcccagaggcggcgccgtg	WGRGTPVIVSS	6.615384615	GTTAAGCAGGGATGGG-1	QSALTQPASVSGSPGQSITISCTGT	agcagtgacgttggtggttataactat	tggggccggggcacacctgtgatcgtgtccagcg
VRC01	TGTTCCGTCCGCAAGC-1	2598	1	TGTTCCGTCCGCAAGC-1_contig_3	IGHV1-2	IGHD1-7	IGHJ2	LNWIRLAPGKRPEWMGW	ctgaagcccagaggcggcgccgtg	WGRGTPVIVSS	-	TGTTCCGTCCGCAAGC-1	QSALTQPASVSGSPGQSITISCTGT	agcagtgatgttgggagttataacctt	tggggccggggcacacctgtgatcgtgtccagcg
VRC01	TGGGAAGTCGACAGCC-1	2594	1	TGGGAAGTCGACAGCC-1_contig_3	IGHV1-2	IGHD1-7	IGHJ2	LNWIRLAPGKRPEWMGW	ctgaagcccagaggcggcgccgtg	WGRGTPVIVSS	4.710526316	TGGGAAGTCGACAGCC-1	QSALTQPASVSGSPGQSITISCTGT	agcagtgatgttgggagttataacctt	tggggccggggcacacctgtgatcgtgtccagcg
VRC01	CGATGTAAGGCCCGTT-1	2582	1	CGATGTAAGGCCCGTT-1_contig_4	IGHV1-2	IGHD1-7	IGHJ2	LNWIRLAPGKRPEWMGW	ctgaagcccagaggcggcgccgtg	WGRGTPVIVSS	7.204081633	CGATGTAAGGCCCGTT-1	QSALTQPASVSGSPGQSITISCTGT	agcagtgacgttggtggttataactat	tggggccggggcacacctgtgatcgtgtccagcg
VRC01	GAAACTCCAGACGCCT-1	2582	1	GAAACTCCAGACGCCT-1_contig_4	IGHV1-2	IGHD1-7	IGHJ2	LNWIRLAPGKRPEWMGW	ctgaagcccagaggcggcgccgtg	WGRGTPVIVSS	5.348837209	GAAACTCCAGACGCCT-1	QSALTQPASVSGSPGQSITISCTGT	agcagtgacgttggtggttataactat	tggggccggggcacacctgtgatcgtgtccagcg
VRC01	TCGGGACTCGTGGTCG-1	2562	1	TCGGGACTCGTGGTCG-1_contig_4	IGHV1-2	IGHD1-7	IGHJ2	LNWIRLAPGKRPEWMGW	ctgaagcccagaggcggcgccgtg	WGRGTPVIVSS	2.128205128	TCGGGACTCGTGGTCG-1	QSALTQPASVSGSPGQSITISCTGT	agcagtgacgttggtggttataactat	tggggccggggcacacctgtgatcgtgtccagcg
VRC01	TCTCTAATCGTAGGAG-1	2555	1	TCTCTAATCGTAGGAG-1_contig_3	IGHV1-2	IGHD1-7	IGHJ2	LNWIRLAPGKRPEWMGW	ctgaagcccagaggcggcgccgtg	WGRGTPVIVSS	4.833333333	TCTCTAATCGTAGGAG-1	QSALTQPASVSGSPGQSITISCTGT	agcagtgacgttggtggttataactat	tggggccggggcacacctgtgatcgtgtccagcg
VRC01	CGACTTCTCGTCTGAA-1	2551	1	CGACTTCTCGTCTGAA-1_contig_3	IGHV1-2	IGHD1-7	IGHJ2	LNWIRLAPGKRPEWMGW	ctgaagcccagaggcggcgccgtg	WGRGTPVIVSS	2.434782609	CGACTTCTCGTCTGAA-1		tat	tggggccggggcacacctgtgatcgtgtccagcg
VRC01	CCACGGACACAAGCCC-1	2550	1	CCACGGACACAAGCCC-1_contig_2	IGHV1-2	IGHD1-7	IGHJ2	LNWIRLAPGKRPEWMGW	ctgaagcccagaggcggcgccgtg	WGRGTPVIVSS	-	CCACGGACACAAGCCC-1	QSALTQPASVSGSPGQSITISCTGT	agcagtgacgttggtggttataactat	tggggccggggcacacctgtgatcgtgtccagcg
VRC01	CCTTACGAGTAGTGCG-1	2548	1	CCTTACGAGTAGTGCG-1_contig_3	IGHV1-2	IGHD1-7	IGHJ2	LNWIRLAPGKRPEWMGW	ctgaagcccagaggcggcgccgtg	WGRGTPVIVSS	-	CCTTACGAGTAGTGCG-1	QSALTQPASVSGSPGQSITISCTGT	agcagtgacgttggtggttataactat	tggggccggggcacacctgtgatcgtgtccagcg
VRC01	TCCACACGTCGCGAAA-1	2535	1	TCCACACGTCGCGAAA-1_contig_3	IGHV1-2	IGHD1-7	IGHJ2	LNWIRLAPGKRPEWMGW	ctgaagcccagaggcggcgccgtg	WGRGTPVIVSS	6.529411765	TCCACACGTCGCGAAA-1	QSALTQPASVSGSPGQSITISCTGT	agcagtgatgttgggagttataacctt	tggggccggggcacacctgtgatcgtgtccagcg
VRC01	ATCACGACACAGCGTC-1	2534	1	ATCACGACACAGCGTC-1_contig_2	IGHV1-2	IGHD1-7	IGHJ2	LNWIRLAPGKRPEWMGW	ctgaagcccagaggcggcgccgtg	WGRGTPVIVSS	-	ATCACGACACAGCGTC-1	QSALTQPASVSGSPGQSITISCTGT	agcagtgacgttggtggttataagtat	tggggccggggcacacctgtgatcgtgtccagcg
VRC01	GCTGCGACAGGTGGAT-1	2534	1	GCTGCGACAGGTGGAT-1_contig_3	IGHV1-2	IGHD1-7	IGHJ2	LNWIRLAPGKRPEWMGW	ctgaagcccagaggcggcgccgtg	WGRGTPVIVSS	-	GCTGCGACAGGTGGAT-1	QSALTQPASVSGSPGQSITISCTGT	agcagtgatgttgggagttataacctt	tggggccggggcacacctgtgatcgtgtccagcg
VRC01	TGAGCCGTCCCAAGAT-1	2534	1	TGAGCCGTCCCAAGAT-1_contig_4	IGHV1-2	IGHD1-7	IGHJ2	LNWIRLAPGKRPEWMGW	ctgaagcccagaggcggcgccgtg	WGRGTPVIVSS	6	TGAGCCGTCCCAAGAT-1	QSALTQPASVSGSPGQSITISCTGT	agcagtgacgttggtggttataactat	tggggccggggcacacctgtgatcgtgtccagcg
VRC01	TTCGAAGGTCGAAAGC-1	2534	1	TTCGAAGGTCGAAAGC-1_contig_3	IGHV1-2	IGHD1-7	IGHJ2	LNWIRLAPGKRPEWMGW	ctgaagcccagaggcggcgccgtg	WGRGTPVIVSS	11	TTCGAAGGTCGAAAGC-1	TGT	agcagtgacgttggtggttataactat	tggggccggggcacacctgtgatcgtgtccagcg
VRC01	AACCGCGGTCGTCTTC-1	2531	1	AACCGCGGTCGTCTTC-1_contig_4	IGHV1-2	IGHD1-7	IGHJ2	LNWIRLAPGKRPEWMGW	ctgaagcccagaggcggcgccgtg	WGRGTPVIVSS	11.28571429	AACCGCGGTCGTCTTC-1	TGT	agcagtgatgttgggagttataacctt	tggggccggggcacacctgtgatcgtgtccagcg
VRC01	GTGGGTCCACGGATAG-1	2527	1	GTGGGTCCACGGATAG-1_contig_2	IGHV1-2	IGHD1-7	IGHJ2	LNWIRLAPGKRPEWMGW	ctgaagcccagaggcggcgccgtg	WGRGTPVIVSS	8.796875	GTGGGTCCACGGATAG-1			tggggccggggcacacctgtgatcgtgtccagcg
VRC01	TCTTTCCGTTTGGCGC-1	2526	1	TCTTTCCGTTTGGCGC-1_contig_2	IGHV1-2	IGHD1-7	IGHJ2	LNWIRLAPGKRPEWMGW	ctgaagcccagaggcggcgccgtg	WGRGTPVIVSS	-	TCTTTCCGTTTGGCGC-1		tat	tggggccggggcacacctgtgatcgtgtccagcg
VRC01	GATGAAACAGAAGCAC-1	2523	1	GATGAAACAGAAGCAC-1_contig_3	IGHV1-2	IGHD1-7	IGHJ2	LNWIRLAPGKRPEWMGW	ctgaagcccagaggcggcgccgtg	WGRGTPVIVSS	6.517241379	GATGAAACAGAAGCAC-1	TGT	agcagtgacgttggtggttataactat	tggggccggggcacacctgtgatcgtgtccagcg
VRC01	CAGCCGAAGATCTGCT-1	2522	1	CAGCCGAAGATCTGCT-1_contig_5	IGHV1-2	IGHD1-7	IGHJ2	LNWIRLAPGKRPEWMGW	ctgaagcccagaggcggcgccgtg	WGRGTPVIVSS	3.434782609	CAGCCGAAGATCTGCT-1	QSALTQPASVSGSPGQSITISCTGT	agcagtgacgttggtggttataagtat	tggggccggggcacacctgtgatcgtgtccagcg
VRC01	TTTACTGTCTTAGCCC-1	2517	1	TTTACTGTCTTAGCCC-1_contig_3	IGHV1-2	IGHD1-7	IGHJ2	LNWIRLAPGKRPEWMGW	ctgaagcccagaggcggcgccgtg	WGRGTPVIVSS	7.117647059	TTTACTGTCTTAGCCC-1		gtgacgttggtggttataactat	tggggccggggcacacctgtgatcgtgtccagcg
VRC01	CAGTAACTCAGCTGGC-1	2509	1	CAGTAACTCAGCTGGC-1_contig_2	IGHV1-2	IGHD1-7	IGHJ2	LNWIRLAPGKRPEWMGW	ctgaagcccagaggcggcgccgtg	WGRGTPVIVSS	4.239130435	CAGTAACTCAGCTGGC-1	QSALTQPASVSGSPGQSITISCTGT	agcagtgatgttgggagttataacctt	tggggccggggcacacctgtgatcgtgtccagcg
VRC01	CCTCTGACAAGCGATG-1	2507	1	CCTCTGACAAGCGATG-1_contig_1	IGHV1-2	IGHD1-7	IGHJ2	LNWIRLAPGKRPEWMGW	ctgaagcccagaggcggcgccgtg	WGRGTPVIVSS	5.666666667	CCTCTGACAAGCGATG-1	QSALTQPASVSGSPGQSITISCTGT	agcagtgacgttggtggttataactat	tggggccggggcacacctgtgatcgtgtccagcg
VRC01	AGCTTGAGTATCAGTC-1	2503	1	AGCTTGAGTATCAGTC-1_contig_4	IGHV1-2	IGHD1-7	IGHJ2	LNWIRLAPGKRPEWMGW	ctgaagcccagaggcggcgccgtg	WGRGTPVIVSS	9.037037037	AGCTTGAGTATCAGTC-1	QSALTQPASVSGSPGQSITMSCTGT	agcagtgacgttggtggttataactat	tggggccggggcacacctgtgatcgtgtccagcg
VRC01	ATCCGAAAGTACGACG-1	2488	1	ATCCGAAAGTACGACG-1_contig_3	IGHV1-2	IGHD1-7	IGHJ2	LNWIRLAPGKRPEWMGW	ctgaagcccagaggcggcgccgtg	WGRGTPVIVSS	15.30769231	ATCCGAAAGTACGACG-1			tggggccggggcacacctgtgatcgtgtccagcg
VRC01	TAGTTGGGTCGCTTTC-1	2487	1	TAGTTGGGTCGCTTTC-1_contig_3	IGHV1-2	IGHD1-7	IGHJ2	LNWIRLAPGKRPEWMGW	ctgaagcccagaggcggcgccgtg	WGRGTPVIVSS	-	TAGTTGGGTCGCTTTC-1			tggggccggggcacacctgtgatcgtgtccagcg
VRC01	CCGGGATAGCGGCTTC-1	2478	1	CCGGGATAGCGGCTTC-1_contig_3	IGHV1-2	IGHD1-7	IGHJ2	LNWIRLAPGKRPEWMGW	ctgaagcccagaggcggcgccgtg	WGRGTPVIVSS	-	CCGGGATAGCGGCTTC-1			tggggccggggcacacctgtgatcgtgtccagcg
VRC01	TGGTTAGCAAGAAAGG-1	2476	1	TGGTTAGCAAGAAAGG-1_contig_3	IGHV1-2	IGHD1-7	IGHJ2	LNWIRLAPGKRPEWMGW	ctgaagcccagaggcggcgccgtg	WGRGTPVIVSS	-	TGGTTAGCAAGAAAGG-1	QSALTQPASVSGSPGQSITISCTGT	agcagtgacgttggtggttataactat	tggggccggggcacacctgtgatcgtgtccagcg
VRC01	ACAGCCGTCTTGTACT-1	2475	1	ACAGCCGTCTTGTACT-1_contig_2	IGHV1-2	IGHD1-7	IGHJ2	LNWIRLAPGKRPEWMGW	ctgaagcccagaggcggcgccgtg	WGRGTPVIVSS	-	ACAGCCGTCTTGTACT-1	QSALTQPASVSGSPGQSITISCTGT	agcagtgacgttggtggttataactat	tggggccggggcacacctgtgatcgtgtccagcg
VRC01	ACGTCAAAGCACCGCT-1	2473	1	ACGTCAAAGCACCGCT-1_contig_4	IGHV1-2	IGHD1-7	IGHJ2	LNWIRLAPGKRPEWMGW	ctgaagcccagaggcggcgccgtg	WGRGTPVIVSS	5.866666667	ACGTCAAAGCACCGCT-1	TGT	agcagtgacgttggtggttataactat	tggggccggggcacacctgtgatcgtgtccagcg
VRC01	AGCTCCTTCGTCCAGG-1	2463	1	AGCTCCTTCGTCCAGG-1_contig_4	IGHV1-2	IGHD1-7	IGHJ2	LNWIRLAPGKRPEWMGW	ctgaagcccagaggcggcgccgtg	WGRGTPVIVSS	10.2	AGCTCCTTCGTCCAGG-1	QSALTQPASVSGSPGQSITISCTGT	agcagtgacgttggtggttataactat	tggggccggggcacacctgtgatcgtgtccagcg
VRC01	GTGCGGTAGTGGAGTC-1	2455	1	GTGCGGTAGTGGAGTC-1_contig_2	IGHV1-2	IGHD1-7	IGHJ2	LNWIRLAPGKRPEWMGW	ctgaagcccagaggcggcgccgtg	WGRGTPVIVSS	-	GTGCGGTAGTGGAGTC-1	ITISCTGT	agcagtgacgttggtggttataactat	tggggccggggcacacctgtgatcgtgtccagcg
VRC01	TTAGGCAAGGTGATTA-1	2449	1	TTAGGCAAGGTGATTA-1_contig_3	IGHV1-2	IGHD1-7	IGHJ2	LNWIRLAPGKRPEWMGW	ctgaagcccagaggcggcgccgtg	WGRGTPVIVSS	17.69230769	TTAGGCAAGGTGATTA-1	QSALTQPASVSGSPGQSITISCTGT	agcagtgacgttggtggttataactat	tggggccggggcacacctgtgatcgtgtccagcg
VRC01	GATGCTAGTGCTAGCC-1	2444	1	GATGCTAGTGCTAGCC-1_contig_4	IGHV1-2	IGHD1-7	IGHJ2	LNWIRLAPGKRPEWMGW	ctgaagcccagaggcggcgccgtg	WGRGTPVIVSS	4.482758621	GATGCTAGTGCTAGCC-1	QSALTQPASVSGSPGQSITISCTGT	agcagtgacgttggtggttataactat	tggggccggggcacacctgtgatcgtgtccagcg
VRC01	CTACGTCTCAGCTTAG-1	2441	1	CTACGTCTCAGCTTAG-1_contig_2	IGHV1-2	IGHD1-7	IGHJ2	LNWIRLAPGKRPEWMGW	ctgaagcccagaggcggcgccgtg	WGRGTPVIVSS	-	CTACGTCTCAGCTTAG-1			tggggccggggcacacctgtgatcgtgtccagcg
VRC01	GAAACTCGTCATCCCT-1	2436	1	GAAACTCGTCATCCCT-1_contig_1	IGHV1-2	IGHD1-7	IGHJ2	LNWIRLAPGKRPEWMGW	ctgaagcccagaggcggcgccgtg	WGRGTPVIVSS	-	GAAACTCGTCATCCCT-1			tggggccggggcacacctgtgatcgtgtccagcg
VRC01	CACACAACATTACGAC-1	2428	1	CACACAACATTACGAC-1_contig_3	IGHV1-2	IGHD1-7	IGHJ2	LNWIRLAPGKRPEWMGW	ctgaagcccagaggcggcgccgtg	WGRGTPVIVSS	-	CACACAACATTACGAC-1	QSALTQPASVSGSPGQSITISCTGT	agcagtgacgttggtggttataactat	tggggccggggcacacctgtgatcgtgtccagcg
VRC01	GCGCGATCATATGGTC-1	2422	1	GCGCGATCATATGGTC-1_contig_3	IGHV1-2	IGHD1-7	IGHJ2	LNWIRLAPGKRPEWMGW	ctgaagcccagaggcggcgccgtg	WGRGTPVIVSS	-	GCGCGATCATATGGTC-1	QSALTQPASVSGSPGQSITISCTGT	agcagtgatgttgggagttataacctt	tggggccggggcacacctgtgatcgtgtccagcg
VRC01	GTGCTTCAGTGGACGT-1	2421	1	GTGCTTCAGTGGACGT-1_contig_3	IGHV1-2	IGHD1-7	IGHJ2	LNWIRLAPGKRPEWMGW	ctgaagcccagaggcggcgccgtg	WGRGTPVIVSS	-	GTGCTTCAGTGGACGT-1	TGT	agcagtgacgttggtggttataactat	tggggccggggcacacctgtgatcgtgtccagcg
VRC01	GTGCGGTCAGTAAGCG-1	2418	1	GTGCGGTCAGTAAGCG-1_contig_2	IGHV1-2	IGHD1-7	IGHJ2	LNWIRLAPGKRPEWMGW	ctgaagcccagaggcggcgccgtg	WGRGTPVIVSS	10.77142857	GTGCGGTCAGTAAGCG-1	QSALTQPASVSGSPGQSITMSCTGT	agcagtgacgttggtggttataactat	tggggccggggcacacctgtgatcgtgtccagcg
VRC01	GTACTCCTCACCAGGC-1	2410	1	GTACTCCTCACCAGGC-1_contig_4	IGHV1-2	IGHD1-7	IGHJ2	LNWIRLAPGKRPEWMGW	ctgaagcccagaggcggcgccgtg	WGRGTPVIVSS	-	GTACTCCTCACCAGGC-1			tggggccggggcacacctgtgatcgtgtccagcg
VRC01	TTTCCTCAGCTAAGAT-1	2408	1	TTTCCTCAGCTAAGAT-1_contig_2	IGHV1-2	IGHD1-7	IGHJ2	LNWIRLAPGKRPEWMGW	ctgaagcccagaggcggcgccgtg	WGRGTPVIVSS	4.9	TTTCCTCAGCTAAGAT-1	QSALTQPASVSGSPGQSITISCTGT	agcagtgacgttggtggttataactat	tggggccggggcacacctgtgatcgtgtccagcg
VRC01	CAGCGACAGTGAATTG-1	2407	1	CAGCGACAGTGAATTG-1_contig_2	IGHV1-2	IGHD1-7	IGHJ2	LNWIRLAPGKRPEWMGW	ctgaagcccagaggcggcgccgtg	WGRGTPVIVSS	-	CAGCGACAGTGAATTG-1	QSALTQPASVSGSPGQSITISCTGT	agcagtgacgttggtggttataagtat	tggggccggggcacacctgtgatcgtgtccagcg
VRC01	GACGTTATCAACCATG-1	2400	1	GACGTTATCAACCATG-1_contig_3	IGHV1-2	IGHD1-7	IGHJ2	LNWIRLAPGKRPEWMGW	ctgaagcccagaggcggcgccgtg	WGRGTPVIVSS	-	GACGTTATCAACCATG-1	QSALTQPASVSGSPGQSITISCTGT	agcagtgacgttggtggttataactat	tggggccggggcacacctgtgatcgtgtccagcg
VRC01	CATCGGGTCCGTCATC-1	2398	1	CATCGGGTCCGTCATC-1_contig_1	IGHV1-2	IGHD1-7	IGHJ2	LNWIRLAPGKRPEWMGW	ctgaagcccagaggcggcgccgtg	WGRGTPVIVSS	3.885714286	CATCGGGTCCGTCATC-1	QSALTQPASVSGSPGQSITISCTGT	agcagtgacgttggtggttataactat	tggggccggggcacacctgtgatcgtgtccagcg
VRC01	ATTGGACTCTGATTCT-1	2396	1	ATTGGACTCTGATTCT-1_contig_3	IGHV1-2	IGHD1-7	IGHJ2	LNWIRLAPGKRPEWMGW	ctgaagcccagaggcggcgccgtg	WGRGTPVIVSS	7.431372549	ATTGGACTCTGATTCT-1	TGT	agcagtgatgttgggagttataacctt	tggggccggggcacacctgtgatcgtgtccagcg
VRC01	GATCGTAAGCATGGCA-1	2394	1	GATCGTAAGCATGGCA-1_contig_4	IGHV1-2	IGHD1-7	IGHJ2	LNWIRLAPGKRPEWMGW	ctgaagcccagaggcggcgccgtg	WGRGTPVIVSS	5.619047619	GATCGTAAGCATGGCA-1	QSALTQPASVSGSPGQSITISCTGT	agcagtgacgttggtggttataagtat	tggggccggggcacacctgtgatcgtgtccagcg
VRC01	AGACGTTTCGCGTAGC-1	2383	1	AGACGTTTCGCGTAGC-1_contig_3	IGHV1-2	IGHD1-7	IGHJ2	LNWIRLAPGKRPEWMGW	ctgaagcccagaggcggcgccgtg	WGRGTPVIVSS	-	AGACGTTTCGCGTAGC-1		ataactat	tggggccggggcacacctgtgatcgtgtccagcg
VRC01	CAGATCAAGTAATCCC-1	2383	1	CAGATCAAGTAATCCC-1_contig_2	IGHV1-2	IGHD1-7	IGHJ2	LNWIRLAPGKRPEWMGW	ctgaagcccagaggcggcgccgtg	WGRGTPVIVSS	-	CAGATCAAGTAATCCC-1	LTQPASVSGSPGQSITISCTGT	agcagtgacgttggtggttataactat	tggggccggggcacacctgtgatcgtgtccagcg
VRC01	CGATCGGAGGTTCCTA-1	2383	1	CGATCGGAGGTTCCTA-1_contig_3	IGHV1-2	IGHD1-7	IGHJ2	LNWIRLAPGKRPEWMGW	ctgaagcccagaggcggcgccgtg	WGRGTPVIVSS	-	CGATCGGAGGTTCCTA-1	QSALTQPASVSGSPGQSITISCTGT	agcagtgatgttgggagttataacctt	tggggccggggcacacctgtgatcgtgtccagcg
VRC01	AGGCCACTCTAAGCCA-1	2382	1	AGGCCACTCTAAGCCA-1_contig_3	IGHV1-2	IGHD1-7	IGHJ2	LNWIRLAPGKRPEWMGW	ctgaagcccagaggcggcgccgtg	WGRGTPVIVSS	5.177777778	AGGCCACTCTAAGCCA-1	TGT	agcagtgacgttggtggttataactat	tggggccggggcacacctgtgatcgtgtccagcg
VRC01	CATCAAGCACCAGGTC-1	2375	1	CATCAAGCACCAGGTC-1_contig_1	IGHV1-2	IGHD1-7	IGHJ2	LNWIRLAPGKRPEWMGW	ctgaagcccagaggcggcgccgtg	WGRGTPVIVSS	-	CATCAAGCACCAGGTC-1	SCTGT	agcagtgacgttggtggttataactat	tggggccggggcacacctgtgatcgtgtccagcg
VRC01	TGTTCCGTCACATACG-1	2374	1	TGTTCCGTCACATACG-1_contig_4	IGHV1-2	IGHD1-7	IGHJ2	LNWIRLAPGKRPEWMGW	ctgaagcccagaggcggcgccgtg	WGRGTPVIVSS	4.785714286	TGTTCCGTCACATACG-1	TGT	agcagtgacgttggtggttataactat	tggggccggggcacacctgtgatcgtgtccagcg
VRC01	GTAACTGCAGACGCCT-1	2372	1	GTAACTGCAGACGCCT-1_contig_3	IGHV1-2	IGHD1-7	IGHJ2	LNWIRLAPGKRPEWMGW	ctgaagcccagaggcggcgccgtg	WGRGTPVIVSS	-	GTAACTGCAGACGCCT-1	TGT	agcagtgatgttgggagttataacctt	tggggccggggcacacctgtgatcgtgtccagcg
VRC01	CATCAGAAGCGTGAAC-1	2371	1	CATCAGAAGCGTGAAC-1_contig_3	IGHV1-2	IGHD1-7	IGHJ2	LNWIRLAPGKRPEWMGW	ctgaagcccagaggcggcgccgtg	WGRGTPVIVSS	7.210526316	CATCAGAAGCGTGAAC-1	QSALTQPASVSGSPGQSITISCTGT	agcagtgatgttgggagttataacctt	tggggccggggcacacctgtgatcgtgtccagcg
VRC01	TCAATCTAGATGTTAG-1	2369	1	TCAATCTAGATGTTAG-1_contig_3	IGHV1-2	IGHD1-7	IGHJ2	LNWIRLAPGKRPEWMGW	ctgaagcccagaggcggcgccgtg	WGRGTPVIVSS	3.574074074	TCAATCTAGATGTTAG-1	TGT	agcagtgacgttggtggttataactat	tggggccggggcacacctgtgatcgtgtccagcg
VRC01	TTAGGACGTCGAGATG-1	2368	1	TTAGGACGTCGAGATG-1_contig_3	IGHV1-2	IGHD1-7	IGHJ2	LNWIRLAPGKRPEWMGW	ctgaagcccagaggcggcgccgtg	WGRGTPVIVSS	4.244444444	TTAGGACGTCGAGATG-1	QSALTQPASVSGSPGQSITISCTGT	agcagtgacgttggtggttataactat	tggggccggggcacacctgtgatcgtgtccagcg
VRC01	CGCTGGACAGCCTATA-1	2364	1	CGCTGGACAGCCTATA-1_contig_2	IGHV1-2	IGHD1-7	IGHJ2	LNWIRLAPGKRPEWMGW	ctgaagcccagaggcggcgccgtg	WGRGTPVIVSS	-	CGCTGGACAGCCTATA-1			tggggccggggcacacctgtgatcgtgtccagcg
VRC01	GGGTCTGCATATGGTC-1	2354	1	GGGTCTGCATATGGTC-1_contig_3	IGHV1-2	IGHD1-7	IGHJ2	LNWIRLAPGKRPEWMGW	ctgaagcccagaggcggcgccgtg	WGRGTPVIVSS	9.52173913	GGGTCTGCATATGGTC-1			tggggccggggcacacctgtgatcgtgtccagcg
VRC01	GAACGGAGTAAGAGGA-1	2350	1	GAACGGAGTAAGAGGA-1_contig_2	IGHV1-2	IGHD1-7	IGHJ2	LNWIRLAPGKRPEWMGW	ctgaagcccagaggcggcgccgtg	WGRGTPVIVSS	-	GAACGGAGTAAGAGGA-1	QSALTQPASVSGSPGQSITISCTGT	agcagtgacgttggtggttataactat	tggggccggggcacacctgtgatcgtgtccagcg
VRC01	GCTGCGAGTACTTAGC-1	2348	1	GCTGCGAGTACTTAGC-1_contig_2	IGHV1-2	IGHD1-7	IGHJ2	LNWIRLAPGKRPEWMGW	ctgaagcccagaggcggcgccgtg	WGRGTPVIVSS	7.653846154	GCTGCGAGTACTTAGC-1	QSALTQPASVSGSPGQSITISCTGT	agcagtgacgttggtggttataactat	tggggccggggcacacctgtgatcgtgtccagcg
VRC01	CGGAGTCGTAGCTAAA-1	2347	1	CGGAGTCGTAGCTAAA-1_contig_2	IGHV1-2	IGHD1-7	IGHJ2	LNWIRLAPGKRPEWMGW	ctgaagcccagaggcggcgccgtg	WGRGTPVIVSS	-	CGGAGTCGTAGCTAAA-1	QSALTQPASVSGSPGQSITISCTGT	agcagtgacgttggtggttataagtat	tggggccggggcacacctgtgatcgtgtccagcg
VRC01	GAACGGACAGCCACCA-1	2341	1	GAACGGACAGCCACCA-1_contig_2	IGHV1-2	IGHD1-7	IGHJ2	LNWIRLAPGKRPEWMGW	ctgaagcccagaggcggcgccgtg	WGRGTPVIVSS	6.470588235	GAACGGACAGCCACCA-1	QSALTQPASVSGSPGQSITISCTGT	agcagtgacgttggtggttataactat	tggggccggggcacacctgtgatcgtgtccagcg
VRC01	CGTCACTCAGGCAGTA-1	2340	1	CGTCACTCAGGCAGTA-1_contig_2	IGHV1-2	IGHD1-7	IGHJ2	LNWIRLAPGKRPEWMGW	ctgaagcccagaggcggcgccgtg	WGRGTPVIVSS	-	CGTCACTCAGGCAGTA-1			tggggccggggcacacctgtgatcgtgtccagcg
VRC01	GATCTAGGTAGTAGTA-1	2339	1	GATCTAGGTAGTAGTA-1_contig_4	IGHV1-2	IGHD1-7	IGHJ2	LNWIRLAPGKRPEWMGW	ctgaagcccagaggcggcgccgtg	WGRGTPVIVSS	4.977272727	GATCTAGGTAGTAGTA-1	T	agcagtgacgttggtggttataactat	tggggccggggcacacctgtgatcgtgtccagcg
VRC01	TGCTACCAGGACCACA-1	2334	1	TGCTACCAGGACCACA-1_contig_3	IGHV1-2	IGHD1-7	IGHJ2	LNWIRLAPGKRPEWMGW	ctgaagcccagaggcggcgccgtg	WGRGTPVIVSS	7.586956522	TGCTACCAGGACCACA-1			tggggccggggcacacctgtgatcgtgtccagcg
VRC01	GTCACGGCAAGAAAGG-1	2332	1	GTCACGGCAAGAAAGG-1_contig_4	IGHV1-2	IGHD1-7	IGHJ2	LNWIRLAPGKRPEWMGW	ctgaagcccagaggcggcgccgtg	WGRGTPVIVSS	9.951219512	GTCACGGCAAGAAAGG-1	QSALTQPASVSGSPGQSITISCTGT	agcagtgacgttggtggttataactat	tggggccggggcacacctgtgatcgtgtccagcg
VRC01	AGAGTGGAGGCTCTTA-1	2327	1	AGAGTGGAGGCTCTTA-1_contig_4	IGHV1-2	IGHD1-7	IGHJ2	LNWIRLAPGKRPEWMGW	ctgaagcccagaggcggcgccgtg	WGRGTPVIVSS	6.714285714	AGAGTGGAGGCTCTTA-1	QSALTQPASVSGSPGQSITISCTGT	agcagtgatgttgggagttataacctt	tggggccggggcacacctgtgatcgtgtccagcg
VRC01	TGGCTGGTCCCACTTG-1	2326	1	TGGCTGGTCCCACTTG-1_contig_2	IGHV1-2	IGHD1-7	IGHJ2	LNWIRLAPGKRPEWMGW	ctgaagcccagaggcggcgccgtg	WGRGTPVIVSS	3.419354839	TGGCTGGTCCCACTTG-1		tgacgttggtggttataagtat	tggggccggggcacacctgtgatcgtgtccagcg
VRC01	CAACTAGCAGTAGAGC-1	2319	1	CAACTAGCAGTAGAGC-1_contig_2	IGHV1-2	IGHD1-7	IGHJ2	LNWIRLAPGKRPEWMGW	ctgaagcccagaggcggcgccgtg	WGRGTPVIVSS	6.863636364	CAACTAGCAGTAGAGC-1	QSALTQPASVSGSPGQSITISCTGT	agcagtgatgttgggagttataacctt	tggggccggggcacacctgtgatcgtgtccagcg
VRC01	ACTGAACAGTGCGATG-1	2306	1	ACTGAACAGTGCGATG-1_contig_4	IGHV1-2	IGHD1-7	IGHJ2	LNWIRLAPGKRPEWMGW	ctgaagcccagaggcggcgccgtg	WGRGTPVIVSS	6.6	ACTGAACAGTGCGATG-1	GQSITISCTGT	agcagtgacgttggtggttataagtat	tggggccggggcacacctgtgatcgtgtccagcg
VRC01	GATGCTATCATAAAGG-1	2297	1	GATGCTATCATAAAGG-1_contig_4	IGHV1-2	IGHD1-7	IGHJ2	LNWIRLAPGKRPEWMGW	ctgaagcccagaggcggcgccgtg	WGRGTPVIVSS	7.755102041	GATGCTATCATAAAGG-1	QSALTQPASVSGSPGQSITISCTGT	agcagtgacgttggtggttataactat	tggggccggggcacacctgtgatcgtgtccagcg
VRC01	CGCGTTTCATACTACG-1	2296	1	CGCGTTTCATACTACG-1_contig_3	IGHV1-2	IGHD1-7	IGHJ2	LNWIRLAPGKRPEWMGW	ctgaagcccagaggcggcgccgtg	WGRGTPVIVSS	-	CGCGTTTCATACTACG-1	TGT	agcagtgacgttggtggttataactat	tggggccggggcacacctgtgatcgtgtccagcg
VRC01	CACACAAAGCCTATGT-1	2269	1	CACACAAAGCCTATGT-1_contig_2	IGHV1-2	IGHD1-7	IGHJ2	LNWIRLAPGKRPEWMGW	ctgaagcccagaggcggcgccgtg	WGRGTPVIVSS	-	CACACAAAGCCTATGT-1	QSALTQPASVSGSPGQSITMSCTGT	agcagtgacgttggtggttataactat	tggggccggggcacacctgtgatcgtgtccagcg
VRC01	TCAGGTACACATAACC-1	2268	1	TCAGGTACACATAACC-1_contig_3	IGHV1-2	IGHD1-7	IGHJ2	LNWIRLAPGKRPEWMGW	ctgaagcccagaggcggcgccgtg	WGRGTPVIVSS	-	TCAGGTACACATAACC-1	TGT	agcagtgacgttggtggttataactat	tggggccggggcacacctgtgatcgtgtccagcg
VRC01	ACGCCAGGTTGAACTC-1	2264	1	ACGCCAGGTTGAACTC-1_contig_2	IGHV1-2	IGHD1-7	IGHJ2	LNWIRLAPGKRPEWMGW	ctgaagcccagaggcggcgccgtg	WGRGTPVIVSS	-	ACGCCAGGTTGAACTC-1			tggggccggggcacacctgtgatcgtgtccagcg
VRC01	CTCAGAAGTAAGTGGC-1	2253	1	CTCAGAAGTAAGTGGC-1_contig_3	IGHV1-2	IGHD1-7	IGHJ2	LNWIRLAPGKRPEWMGW	ctgaagcccagaggcggcgccgtg	WGRGTPVIVSS	13.78125	CTCAGAAGTAAGTGGC-1	QSALTQPASVSGSPGQSITISCTGT	agcagtgacgttggtggttataactat	tggggccggggcacacctgtgatcgtgtccagcg
VRC01	GACCTGGGTTTCCACC-1	2252	1	GACCTGGGTTTCCACC-1_contig_3	IGHV1-2	IGHD1-7	IGHJ2	LNWIRLAPGKRPEWMGW	ctgaagcccagaggcggcgccgtg	WGRGTPVIVSS	-	GACCTGGGTTTCCACC-1	QSALTQPASVSGSPGQSITISCTGT	agcagtgacgttggtggttataactat	tggggccggggcacacctgtgatcgtgtccagcg
VRC01	GATCGCGCAGTGGGAT-1	2248	1	GATCGCGCAGTGGGAT-1_contig_2	IGHV1-2	IGHD1-7	IGHJ2	LNWIRLAPGKRPEWMGW	ctgaagcccagaggcggcgccgtg	WGRGTPVIVSS	6.837209302	GATCGCGCAGTGGGAT-1	TGT	agcagtgacgttggtggttataactat	tggggccggggcacacctgtgatcgtgtccagcg
VRC01	GACGTTAAGCTAACTC-1	2243	1	GACGTTAAGCTAACTC-1_contig_2	IGHV1-2	IGHD1-7	IGHJ2	LNWIRLAPGKRPEWMGW	ctgaagcccagaggcggcgccgtg	WGRGTPVIVSS	-	GACGTTAAGCTAACTC-1	QSALTQPASVSGSPGQSITISCTGT	agcagtgatgttgggagttataacctt	tggggccggggcacacctgtgatcgtgtccagcg
VRC01	CATATTCTCCTCTAGC-1	2239	1	CATATTCTCCTCTAGC-1_contig_2	IGHV1-2	IGHD1-7	IGHJ2	LNWIRLAPGKRPEWMGW	ctgaagcccagaggcggcgccgtg	WGRGTPVIVSS	-	CATATTCTCCTCTAGC-1	QSALTQPASVSGSPGQSITISCTGT	agcagtgatgttgggagttataacctt	tggggccggggcacacctgtgatcgtgtccagcg
VRC01	CACAGTAGTGATGCCC-1	2237	1	CACAGTAGTGATGCCC-1_contig_3	IGHV1-2	IGHD1-7	IGHJ2	LNWIRLAPGKRPEWMGW	ctgaagcccagaggcggcgccgtg	WGRGTPVIVSS	7.818181818	CACAGTAGTGATGCCC-1	QSALTQPASVSGSPGQSITISCTGT	agcagtgacgttggtggttataactat	tggggccggggcacacctgtgatcgtgtccagcg
VRC01	TCTCTAATCGGCCGAT-1	2233	1	TCTCTAATCGGCCGAT-1_contig_3	IGHV1-2	IGHD1-7	IGHJ2	LNWIRLAPGKRPEWMGW	ctgaagcccagaggcggcgccgtg	WGRGTPVIVSS	8.026315789	TCTCTAATCGGCCGAT-1	TGT	agcagtgacgttggtggttataactat	tggggccggggcacacctgtgatcgtgtccagcg
VRC01	TCGTACCGTAGGGTAC-1	2232	1	TCGTACCGTAGGGTAC-1_contig_3	IGHV1-2	IGHD1-7	IGHJ2	LNWIRLAPGKRPEWMGW	ctgaagcccagaggcggcgccgtg	WGRGTPVIVSS	-	TCGTACCGTAGGGTAC-1	QSALTQPASVSGSPGQSITISCTGT	agcagtgacgttggtggttataactat	tggggccggggcacacctgtgatcgtgtccagcg
VRC01	ACGGCCAGTAAGTGGC-1	2228	1	ACGGCCAGTAAGTGGC-1_contig_5	IGHV1-2	IGHD1-7	IGHJ2	LNWIRLAPGKRPEWMGW	ctgaagcccagaggcggcgccgtg	WGRGTPVIVSS	8.918367347	ACGGCCAGTAAGTGGC-1	QSALTQPASVSGSPGQSITISCTGT	agcagtgacgttggtggttataactat	tggggccggggcacacctgtgatcgtgtccagcg
VRC01	CGTAGGCTCACATGCA-1	2225	1	CGTAGGCTCACATGCA-1_contig_4	IGHV1-2	IGHD1-7	IGHJ2	LNWIRLAPGKRPEWMGW	ctgaagcccagaggcggcgccgtg	WGRGTPVIVSS	8.842105263	CGTAGGCTCACATGCA-1	QSALTQPASVSGSPGQSITISCTGT	agcagtgacgttggtggttataactat	tggggccggggcacacctgtgatcgtgtccagcg
VRC01	TCGTAGATCACCATAG-1	2222	1	TCGTAGATCACCATAG-1_contig_3	IGHV1-2	IGHD1-7	IGHJ2	LNWIRLAPGKRPEWMGW	ctgaagcccagaggcggcgccgtg	WGRGTPVIVSS	-	TCGTAGATCACCATAG-1	PASVSGSPGQSITISCTGT	agcagtgacgttggtggttataactat	tggggccggggcacacctgtgatcgtgtccagcg
VRC01	TGGTTAGCACCGGAAA-1	2220	1	TGGTTAGCACCGGAAA-1_contig_3	IGHV1-2	IGHD1-7	IGHJ2	LNWIRLAPGKRPEWMGW	ctgaagcccagaggcggcgccgtg	WGRGTPVIVSS	-	TGGTTAGCACCGGAAA-1	QSALTQPASVSGSPGQSITISCTGT	agcagtgacgttggtggttataactat	tggggccggggcacacctgtgatcgtgtccagcg
VRC01	GGCGTGTGTCGTTGTA-1	2215	1	GGCGTGTGTCGTTGTA-1_contig_3	IGHV1-2	IGHD1-7	IGHJ2	LNWIRLAPGKRPEWMGW	ctgaagcccagaggcggcgccgtg	WGRGTPVIVSS	6.756756757	GGCGTGTGTCGTTGTA-1		tat	tggggccggggcacacctgtgatcgtgtccagcg
VRC01	ACGGAGATCAAGATCC-1	2214	1	ACGGAGATCAAGATCC-1_contig_3	IGHV1-2	IGHD1-7	IGHJ2	LNWIRLAPGKRPEWMGW	ctgaagcccagaggcggcgccgtg	WGRGTPVIVSS	-	ACGGAGATCAAGATCC-1	T	agcagtgacgttggtgattataagtat	tggggccggggcacacctgtgatcgtgtccagcg
VRC01	GTACGTACATCGGTTA-1	2206	1	GTACGTACATCGGTTA-1_contig_4	IGHV1-2	IGHD1-7	IGHJ2	LNWIRLAPGKRPEWMGW	ctgaagcccagaggcggcgccgtg	WGRGTPVIVSS	7.666666667	GTACGTACATCGGTTA-1	TGT	agcagtgacgttggtggttataactat	tggggccggggcacacctgtgatcgtgtccagcg
VRC01	TTGAACGCATACGCCG-1	2206	1	TTGAACGCATACGCCG-1_contig_4	IGHV1-2	IGHD1-7	IGHJ2	LNWIRLAPGKRPEWMGW	ctgaagcccagaggcggcgccgtg	WGRGTPVIVSS	-	TTGAACGCATACGCCG-1	TGT	agcagtgacgttggtggttataactat	tggggccggggcacacctgtgatcgtgtccagcg
VRC01	ATGTGTGCAGGTCTCG-1	2200	1	ATGTGTGCAGGTCTCG-1_contig_5	IGHV1-2	IGHD1-7	IGHJ2	LNWIRLAPGKRPEWMGW	ctgaagcccagaggcggcgccgtg	WGRGTPVIVSS	3.225806452	ATGTGTGCAGGTCTCG-1	QSALTQPASVSGSPGQSITISCTGT	agcagtgacgttggtggttataagtat	tggggccggggcacacctgtgatcgtgtccagcg
VRC01	CTCATTATCGAATGGG-1	2200	1	CTCATTATCGAATGGG-1_contig_3	IGHV1-2	IGHD1-7	IGHJ2	LNWIRLAPGKRPEWMGW	ctgaagcccagaggcggcgccgtg	WGRGTPVIVSS	22.72727273	CTCATTATCGAATGGG-1	QSALTQPASVSGSPGQSITISCTGT	agcagtgacgttggtggttataactat	tggggccggggcacacctgtgatcgtgtccagcg
VRC01	AGGGAGTTCTGCTGCT-1	2197	1	AGGGAGTTCTGCTGCT-1_contig_1	IGHV1-2	IGHD1-7	IGHJ2	LNWIRLAPGKRPEWMGW	ctgaagcccagaggcggcgccgtg	WGRGTPVIVSS	-	AGGGAGTTCTGCTGCT-1		gtgacgttggtggttataagtat	tggggccggggcacacctgtgatcgtgtccagcg
VRC01	CGTCAGGTCCAAGCCG-1	2194	1	CGTCAGGTCCAAGCCG-1_contig_3	IGHV1-2	IGHD1-7	IGHJ2	LNWIRLAPGKRPEWMGW	ctgaagcccagaggcggcgccgtg	WGRGTPVIVSS	4.161290323	CGTCAGGTCCAAGCCG-1	T	agcagtgacgttggtggttataactat	tggggccggggcacacctgtgatcgtgtccagcg
VRC01	TATCAGGTCATTGCCC-1	2186	1	TATCAGGTCATTGCCC-1_contig_3	IGHV1-2	IGHD1-7	IGHJ2	LNWIRLAPGKRPEWMGW	ctgaagcccagaggcggcgccgtg	WGRGTPVIVSS	15.575	TATCAGGTCATTGCCC-1	QSALTQPASVSGSPGQSITISCTGT	agcagtgacgttggtggttataactat	tggggccggggcacacctgtgatcgtgtccagcg
VRC01	GCTTGAAGTCAGTGGA-1	2184	1	GCTTGAAGTCAGTGGA-1_contig_1	IGHV1-2	IGHD1-7	IGHJ2	LNWIRLAPGKRPEWMGW	ctgaagcccagaggcggcgccgtg	WGRGTPVIVSS	7.014492754	GCTTGAAGTCAGTGGA-1	QSALTQPASVSGSPGQSITISCTGT	agcagtgacgttggtggttataactat	tggggccggggcacacctgtgatcgtgtccagcg
VRC01	ACTGAACGTAAGTGTA-1	2176	1	ACTGAACGTAAGTGTA-1_contig_4	IGHV1-2	IGHD1-7	IGHJ2	LNWIRLAPGKRPEWMGW	ctgaagcccagaggcggcgccgtg	WGRGTPVIVSS	27.8	ACTGAACGTAAGTGTA-1	TGT	agcagtgatgttgggagttataacctt	tggggccggggcacacctgtgatcgtgtccagcg
VRC01	AATCGGTCACAGACAG-1	2175	1	AATCGGTCACAGACAG-1_contig_2	IGHV1-2	IGHD1-7	IGHJ2	LNWIRLAPGKRPEWMGW	ctgaagcccagaggcggcgccgtg	WGRGTPVIVSS	5.822222222	AATCGGTCACAGACAG-1		tat	tggggccggggcacacctgtgatcgtgtccagcg
VRC01	AGAATAGCAAGGCTCC-1	2168	1	AGAATAGCAAGGCTCC-1_contig_3	IGHV1-2	IGHD1-7	IGHJ2	LNWIRLAPGKRPEWMGW	ctgaagcccagaggcggcgccgtg	WGRGTPVIVSS	-	AGAATAGCAAGGCTCC-1			tggggccggggcacacctgtgatcgtgtccagcg
VRC01	GCATGATAGAATTCCC-1	2168	1	GCATGATAGAATTCCC-1_contig_3	IGHV1-2	IGHD1-7	IGHJ2	LNWIRLAPGKRPEWMGW	ctgaagcccagaggcggcgccgtg	WGRGTPVIVSS	29.06666667	GCATGATAGAATTCCC-1	QSALTQPASVSGSPGQSITISCTGT	agcagtgacgttggtggttataagtat	tggggccggggcacacctgtgatcgtgtccagcg
VRC01	GTACTTTGTAAATACG-1	2161	1	GTACTTTGTAAATACG-1_contig_1	IGHV1-2	IGHD1-7	IGHJ2	LNWIRLAPGKRPEWMGW	ctgaagcccagaggcggcgccgtg	WGRGTPVIVSS	-	GTACTTTGTAAATACG-1	QSALTQPASVSGSPGQSITISCTGT	agcagtgacgttggtggttataactat	tggggccggggcacacctgtgatcgtgtccagcg
VRC01	TCGGGACGTGGCTCCA-1	2160	1	TCGGGACGTGGCTCCA-1_contig_2	IGHV1-2	IGHD1-7	IGHJ2	LNWIRLAPGKRPEWMGW	ctgaagcccagaggcggcgccgtg	WGRGTPVIVSS	33.8	TCGGGACGTGGCTCCA-1			tggggccggggcacacctgtgatcgtgtccagcg
VRC01	CATCCACAGCTTTGGT-1	2154	1	CATCCACAGCTTTGGT-1_contig_1	IGHV1-2	IGHD1-7	IGHJ2	LNWIRLAPGKRPEWMGW	ctgaagcccagaggcggcgccgtg	WGRGTPVIVSS	-	CATCCACAGCTTTGGT-1	TGT	agcagtgacgttggtggttataactat	tggggccggggcacacctgtgatcgtgtccagcg
VRC01	TCCACACAGCTCTCGG-1	2154	1	TCCACACAGCTCTCGG-1_contig_4	IGHV1-2	IGHD1-7	IGHJ2	LNWIRLAPGKRPEWMGW	ctgaagcccagaggcggcgccgtg	WGRGTPVIVSS	25.36363636	TCCACACAGCTCTCGG-1	QSALTQPASVSGSPGQSITISCTGT	agcagtgacgttggtggttataactat	tggggccggggcacacctgtgatcgtgtccagcg
VRC01	ATAACGCGTTATCGGT-1	2152	1	ATAACGCGTTATCGGT-1_contig_3	IGHV1-2	IGHD1-7	IGHJ2	LNWIRLAPGKRPEWMGW	ctgaagcccagaggcggcgccgtg	WGRGTPVIVSS	-	ATAACGCGTTATCGGT-1	ITISCTET	agcagtgacgttggtggttataagtat	tggggccggggcacacctgtgatcgtgtccagcg
VRC01	CCACGGAGTGGTACAG-1	2147	1	CCACGGAGTGGTACAG-1_contig_3	IGHV1-2	IGHD1-7	IGHJ2	LNWIRLAPGKRPEWMGW	ctgaagcccagaggcggcgccgtg	WGRGTPVIVSS	-	CCACGGAGTGGTACAG-1	GQSITMSCTGT	agcagtgacgttggtggttataactat	tggggccggggcacacctgtgatcgtgtccagcg
VRC01	CCGTTCAAGTGCGATG-1	2145	1	CCGTTCAAGTGCGATG-1_contig_3	IGHV1-2	IGHD1-7	IGHJ2	LNWIRLAPGKRPEWMGW	ctgaagcccagaggcggcgccgtg	WGRGTPVIVSS	-	CCGTTCAAGTGCGATG-1	SCTGT	agcagtgacgttggtggttataactat	tggggccggggcacacctgtgatcgtgtccagcg
VRC01	CATGACAAGCCAGTAG-1	2143	1	CATGACAAGCCAGTAG-1_contig_2	IGHV1-2	IGHD1-7	IGHJ2	LNWIRLAPGKRPEWMGW	ctgaagcccagaggcggcgccgtg	WGRGTPVIVSS	4.8	CATGACAAGCCAGTAG-1	SALTQPASVSGSPGQSITISCTGT	agcagtgatgttgggagttataacctt	tggggccggggcacacctgtgatcgtgtccagcg
VRC01	GGCTGGTAGCCAGTAG-1	2141	1	GGCTGGTAGCCAGTAG-1_contig_3	IGHV1-2	IGHD1-7	IGHJ2	LNWIRLAPGKRPEWMGW	ctgaagcccagaggcggcgccgtg	WGRGTPVIVSS	23.28571429	GGCTGGTAGCCAGTAG-1	QSALTQPASVSGSPGQSITMSCTGT	agcagtgacgttggtggttataactat	tggggccggggcacacctgtgatcgtgtccagcg
VRC01	TCTGAGAAGGATGTAT-1	2139	1	TCTGAGAAGGATGTAT-1_contig_3	IGHV1-2	IGHD1-7	IGHJ2	LNWIRLAPGKRPEWMGW	ctgaagcccagaggcggcgccgtg	WGRGTPVIVSS	8.631578947	TCTGAGAAGGATGTAT-1	QSALTQPASVSGSPGQSITISCTGT	agcagtgacgttggtggttataactat	tggggccggggcacacctgtgatcgtgtccagcg
VRC01	GCTTGAAAGTTAGCGG-1	2136	1	GCTTGAAAGTTAGCGG-1_contig_2	IGHV1-2	IGHD1-7	IGHJ2	LNWIRLAPGKRPEWMGW	ctgaagcccagaggcggcgccgtg	WGRGTPVIVSS	-	GCTTGAAAGTTAGCGG-1	SITISCTGT	agcagtgacgttggtggttataactat	tggggccggggcacacctgtgatcgtgtccagcg
VRC01	AGAGCGAGTGCTGTAT-1	2135	1	AGAGCGAGTGCTGTAT-1_contig_2	IGHV1-2	IGHD1-7	IGHJ2	LNWIRLAPGKRPEWMGW	ctgaagcccagaggcggcgccgtg	WGRGTPVIVSS	-	AGAGCGAGTGCTGTAT-1	QSALTQPASVSGSPGQSITISCTGT	agcagtgacgttggtggttataactat	tggggccggggcacacctgtgatcgtgtccagcg
VRC01	AGACGTTTCGCCATAA-1	2134	1	AGACGTTTCGCCATAA-1_contig_3	IGHV1-2	IGHD1-7	IGHJ2	LNWIRLAPGKRPEWMGW	ctgaagcccagaggcggcgccgtg	WGRGTPVIVSS	-	AGACGTTTCGCCATAA-1	TGT	agcagtgacgttggtggttataactat	tggggccggggcacacctgtgatcgtgtccagcg
VRC01	CTGCGGAAGCCCTAAT-1	2134	1	CTGCGGAAGCCCTAAT-1_contig_3	IGHV1-2	IGHD1-7	IGHJ2	LNWIRLAPGKRPEWMGW	ctgaagcccagaggcggcgccgtg	WGRGTPVIVSS	-	CTGCGGAAGCCCTAAT-1	QSALTQPASVSGSPGQSITISCTGT	agcagtgacgttggtggttataagtat	tggggccggggcacacctgtgatcgtgtccagcg
VRC01	TACTCGCCACCGATAT-1	2134	1	TACTCGCCACCGATAT-1_contig_1	IGHV1-2	IGHD1-7	IGHJ2	LNWIRLAPGKRPEWMGW	ctgaagcccagaggcggcgccgtg	WGRGTPVIVSS	3.813953488	TACTCGCCACCGATAT-1		tat	tggggccggggcacacctgtgatcgtgtccagcg
VRC01	TGATTTCTCGGCTACG-1	2133	1	TGATTTCTCGGCTACG-1_contig_2	IGHV1-2	IGHD1-7	IGHJ2	LNWIRLAPGKRPEWMGW	ctgaagcccagaggcggcgccgtg	WGRGTPVIVSS	8.224489796	TGATTTCTCGGCTACG-1	GQSITISCTGT	agcagtgacgttggtggttataagtat	tggggccggggcacacctgtgatcgtgtccagcg
VRC01	CAGAGAGAGTGACATA-1	2129	1	CAGAGAGAGTGACATA-1_contig_4	IGHV1-2	IGHD1-7	IGHJ2	LNWIRLAPGKRPEWMGW	ctgaagcccagaggcggcgccgtg	WGRGTPVIVSS	2.125874126	CAGAGAGAGTGACATA-1	QSALTQPASVSGSPGQSITISCTGT	agcagtgacgttggtggttataactat	tggggccggggcacacctgtgatcgtgtccagcg
VRC01	GTATCTTTCCGATATG-1	2125	1	GTATCTTTCCGATATG-1_contig_2	IGHV1-2	IGHD1-7	IGHJ2	LNWIRLAPGKRPEWMGW	ctgaagcccagaggcggcgccgtg	WGRGTPVIVSS	-	GTATCTTTCCGATATG-1	QSALTQPASVSGSPGQSITISCTGT	agcagtgacgttggtggttataagtat	tggggccggggcacacctgtgatcgtgtccagcg
VRC01	GTCACGGCACATGTGT-1	2125	1	GTCACGGCACATGTGT-1_contig_3	IGHV1-2	IGHD1-7	IGHJ2	LNWIRLAPGKRPEWMGW	ctgaagcccagaggcggcgccgtg	WGRGTPVIVSS	7.956521739	GTCACGGCACATGTGT-1	SCTGT	agcagtgacgttggtggttataactat	tggggccggggcacacctgtgatcgtgtccagcg
VRC01	TAGACCACAGTTCCCT-1	2122	1	TAGACCACAGTTCCCT-1_contig_3	IGHV1-2	IGHD1-7	IGHJ2	LNWIRLAPGKRPEWMGW	ctgaagcccagaggcggcgccgtg	WGRGTPVIVSS	-	TAGACCACAGTTCCCT-1	T	agcagtgacgttggtggttataactat	tggggccggggcacacctgtgatcgtgtccagcg
VRC01	TAGTTGGAGAAGAAGC-1	2122	1	TAGTTGGAGAAGAAGC-1_contig_2	IGHV1-2	IGHD1-7	IGHJ2	LNWIRLAPGKRPEWMGW	ctgaagcccagaggcggcgccgtg	WGRGTPVIVSS	-	TAGTTGGAGAAGAAGC-1	TGT	agcagtgatgttgggagttataacctt	tggggccggggcacacctgtgatcgtgtccagcg
VRC01	CGGGTCAAGGCCATAG-1	2120	1	CGGGTCAAGGCCATAG-1_contig_3	IGHV1-2	IGHD1-7	IGHJ2	LNWIRLAPGKRPEWMGW	ctgaagcccagaggcggcgccgtg	WGRGTPVIVSS	12.71875	CGGGTCAAGGCCATAG-1	TGT	agcagtgatgttgggagttataacctt	tggggccggggcacacctgtgatcgtgtccagcg
VRC01	GTGAAGGCAAAGTCAA-1	2113	1	GTGAAGGCAAAGTCAA-1_contig_2	IGHV1-2	IGHD1-7	IGHJ2	LNWIRLAPGKRPEWMGW	ctgaagcccagaggcggcgccgtg	WGRGTPVIVSS	2.411764706	GTGAAGGCAAAGTCAA-1		tat	tggggccggggcacacctgtgatcgtgtccagcg
VRC01	TGACTAGTCGAATGGG-1	2112	1	TGACTAGTCGAATGGG-1_contig_3	IGHV1-2	IGHD1-7	IGHJ2	LNWIRLAPGKRPEWMGW	ctgaagcccagaggcggcgccgtg	WGRGTPVIVSS	-	TGACTAGTCGAATGGG-1	TGT	agcagtgatgttgggagttataacctt	tggggccggggcacacctgtgatcgtgtccagcg
VRC01	GTTCATTGTTGGGACA-1	2111	1	GTTCATTGTTGGGACA-1_contig_2	IGHV1-2	IGHD1-7	IGHJ2	LNWIRLAPGKRPEWMGW	ctgaagcccagaggcggcgccgtg	WGRGTPVIVSS	3.49122807	GTTCATTGTTGGGACA-1	TGT	agcagtgacgttggtggttataagtat	tggggccggggcacacctgtgatcgtgtccagcg
VRC01	CAGGTGCCAGTTTACG-1	2109	1	CAGGTGCCAGTTTACG-1_contig_3	IGHV1-2	IGHD1-7	IGHJ2	LNWIRLAPGKRPEWMGW	ctgaagcccagaggcggcgccgtg	WGRGTPVIVSS	27.95652174	CAGGTGCCAGTTTACG-1	QSALTQPASVSGSPGQSITISCTGT	agcagtgacgttggtggttataactat	tggggccggggcacacctgtgatcgtgtccagcg
VRC01	AAGGCAGCAAGTCTAC-1	2107	1	AAGGCAGCAAGTCTAC-1_contig_4	IGHV1-2	IGHD1-7	IGHJ2	LNWIRLAPGKRPEWMGW	ctgaagcccagaggcggcgccgtg	WGRGTPVIVSS	9.769230769	AAGGCAGCAAGTCTAC-1			tggggccggggcacacctgtgatcgtgtccagcg
VRC01	ACGGGCTAGTTGTCGT-1	2107	1	ACGGGCTAGTTGTCGT-1_contig_3	IGHV1-2	IGHD1-7	IGHJ2	LNWIRLAPGKRPEWMGW	ctgaagcccagaggcggcgccgtg	WGRGTPVIVSS	-	ACGGGCTAGTTGTCGT-1	TGT	agcagtgacgttggtggttataactat	tggggccggggcacacctgtgatcgtgtccagcg
VRC01	CACCAGGAGGGATCTG-1	2103	1	CACCAGGAGGGATCTG-1_contig_3	IGHV1-2	IGHD1-7	IGHJ2	LNWIRLAPGKRPEWMGW	ctgaagcccagaggcggcgccgtg	WGRGTPVIVSS	-	CACCAGGAGGGATCTG-1	QSALTQPASVSGSPGQSITISCTGT	agcagtgatgttgggagttataacctt	tggggccggggcacacctgtgatcgtgtccagcg
VRC01	CGAGAAGCAAGAGGCT-1	2103	1	CGAGAAGCAAGAGGCT-1_contig_3	IGHV1-2	IGHD1-7	IGHJ2	LNWIRLAPGKRPEWMGW	ctgaagcccagaggcggcgccgtg	WGRGTPVIVSS	4.454545455	CGAGAAGCAAGAGGCT-1			tggggccggggcacacctgtgatcgtgtccagcg
VRC01	CACACCTGTGATGCCC-1	2101	1	CACACCTGTGATGCCC-1_contig_3	IGHV1-2	IGHD1-7	IGHJ2	LNWIRLAPGKRPEWMGW	ctgaagcccagaggcggcgccgtg	WGRGTPVIVSS	21.64285714	CACACCTGTGATGCCC-1	QSALTQPASVSGSPGQSITISCTGT	agcagtgacgttggtggttataactat	tggggccggggcacacctgtgatcgtgtccagcg
VRC01	ATAAGAGTCTGTACGA-1	2095	1	ATAAGAGTCTGTACGA-1_contig_3	IGHV1-2	IGHD1-7	IGHJ2	LNWIRLAPGKRPEWMGW	ctgaagcccagaggcggcgccgtg	WGRGTPVIVSS	9.3125	ATAAGAGTCTGTACGA-1	QSALTQPASVSGSPGQSITISCTGT	agcagtgacgttggtggttataactat	tggggccggggcacacctgtgatcgtgtccagcg
VRC01	GCGGGTTCAATGGACG-1	2095	1	GCGGGTTCAATGGACG-1_contig_1	IGHV1-2	IGHD1-7	IGHJ2	LNWIRLAPGKRPEWMGW	ctgaagcccagaggcggcgccgtg	WGRGTPVIVSS	14.15384615	GCGGGTTCAATGGACG-1	SCTGT	agcagtgacgttggtggttataactat	tggggccggggcacacctgtgatcgtgtccagcg
VRC01	CGTTGGGAGCACCGCT-1	2090	1	CGTTGGGAGCACCGCT-1_contig_3	IGHV1-2	IGHD1-7	IGHJ2	LNWIRLAPGKRPEWMGW	ctgaagcccagaggcggcgccgtg	WGRGTPVIVSS	-	CGTTGGGAGCACCGCT-1	GQSITISCTGT	agcagtgacgttggtggttataactat	tggggccggggcacacctgtgatcgtgtccagcg
VRC01	CGGTTAATCGGTGTCG-1	2086	1	CGGTTAATCGGTGTCG-1_contig_4	IGHV1-2	IGHD1-7	IGHJ2	LNWIRLAPGKRPEWMGW	ctgaagcccagaggcggcgccgtg	WGRGTPVIVSS	5.207792208	CGGTTAATCGGTGTCG-1	GQSITMSCSGT	agcagtgacgttggtggttataactat	tggggccggggcacacctgtgatcgtgtccagcg
VRC01	GGCAATTGTGCGCTTG-1	2084	1	GGCAATTGTGCGCTTG-1_contig_1	IGHV1-2	IGHD1-7	IGHJ2	LNWIRLAPGKRPEWMGW	ctgaagcccagaggcggcgccgtg	WGRGTPVIVSS	8.7	GGCAATTGTGCGCTTG-1	TGT	agcagtgatgttgggagttataacctt	tggggccggggcacacctgtgatcgtgtccagcg
VRC01	GGGACCTAGCTAAGAT-1	2084	1	GGGACCTAGCTAAGAT-1_contig_3	IGHV1-2	IGHD1-7	IGHJ2	LNWIRLAPGKRPEWMGW	ctgaagcccagaggcggcgccgtg	WGRGTPVIVSS	-	GGGACCTAGCTAAGAT-1	QSALTQPASVSGSPGQSITISCTGT	agcagtgacgttggtggttataactat	tggggccggggcacacctgtgatcgtgtccagcg
VRC01	AGCGGTCGTCTCAACA-1	2081	1	AGCGGTCGTCTCAACA-1_contig_4	IGHV1-2	IGHD1-7	IGHJ2	LNWIRLAPGKRPEWMGW	ctgaagcccagaggcggcgccgtg	WGRGTPVIVSS	15.5	AGCGGTCGTCTCAACA-1	QSALTQPASVSGSPGQSITMSCTGT	agcagtgacgttggtggttataactat	tggggccggggcacacctgtgatcgtgtccagcg
VRC01	GTGCGGTCACTTCGAA-1	2072	1	GTGCGGTCACTTCGAA-1_contig_3	IGHV1-2	IGHD1-7	IGHJ2	LNWIRLAPGKRPEWMGW	ctgaagcccagaggcggcgccgtg	WGRGTPVIVSS	4.962962963	GTGCGGTCACTTCGAA-1	QSALTQPASVSGSPGQSITISCTGT	agcagtgacgttggtggttataactat	tggggccggggcacacctgtgatcgtgtccagcg
VRC01	ACACTGATCCAACCAA-1	2068	1	ACACTGATCCAACCAA-1_contig_3	IGHV1-2	IGHD1-7	IGHJ2	LNWIRLAPGKRPEWMGW	ctgaagcccagaggcggcgccgtg	WGRGTPVIVSS	-	ACACTGATCCAACCAA-1		tat	tggggccggggcacacctgtgatcgtgtccagcg
VRC01	CGATGTATCGTTTGCC-1	2067	1	CGATGTATCGTTTGCC-1_contig_2	IGHV1-2	IGHD1-7	IGHJ2	LNWIRLAPGKRPEWMGW	ctgaagcccagaggcggcgccgtg	WGRGTPVIVSS	-	CGATGTATCGTTTGCC-1	QSALTQPASVSGSPGQSITISCTGT	agcagtgacgttggtggttataactat	tggggccggggcacacctgtgatcgtgtccagcg
VRC01	AACTCTTGTAACGTTC-1	2065	1	AACTCTTGTAACGTTC-1_contig_2	IGHV1-2	IGHD1-7	IGHJ2	LNWIRLAPGKRPEWMGW	ctgaagcccagaggcggcgccgtg	WGRGTPVIVSS	15.88	AACTCTTGTAACGTTC-1	QSALTQPASVSGSPGQSITISCTGT	aacagtgacgttggtggttataagtat	tggggccggggcacacctgtgatcgtgtccagcg
VRC01	AACACGTCATGACATC-1	2057	1	AACACGTCATGACATC-1_contig_2	IGHV1-2	IGHD1-7	IGHJ2	LNWIRLAPGKRPEWMGW	ctgaagcccagaggcggcgccgtg	WGRGTPVIVSS	-	AACACGTCATGACATC-1	TGT	agcagtgatgttgggagttataacctt	tggggccggggcacacctgtgatcgtgtccagcg
VRC01	CTCTACGCAATGACCT-1	2056	1	CTCTACGCAATGACCT-1_contig_3	IGHV1-2	IGHD1-7	IGHJ2	LNWIRLAPGKRPEWMGW	ctgaagcccagaggcggcgccgtg	WGRGTPVIVSS	-	CTCTACGCAATGACCT-1	QSALTQPASVSGSPGQSITISCTGT	agcagtgacgttggtggttataactat	tggggccggggcacacctgtgatcgtgtccagcg
VRC01	TGCGGGTGTCAGTGGA-1	2054	1	TGCGGGTGTCAGTGGA-1_contig_4	IGHV1-2	IGHD1-7	IGHJ2	LNWIRLAPGKRPEWMGW	ctgaagcccagaggcggcgccgtg	WGRGTPVIVSS	2.25	TGCGGGTGTCAGTGGA-1	GT	agcagtgacgttggtggttataactat	tggggccggggcacacctgtgatcgtgtccagcg
VRC01	CGACCTTTCTGGCGTG-1	2051	1	CGACCTTTCTGGCGTG-1_contig_2	IGHV1-2	IGHD1-7	IGHJ2	LNWIRLAPGKRPEWMGW	ctgaagcccagaggcggcgccgtg	WGRGTPVIVSS	6.066666667	CGACCTTTCTGGCGTG-1	QSALTQPASVSGSPGQSITISCTGT	agcagtgacgttggtggttataactat	tggggccggggcacacctgtgatcgtgtccagcg
VRC01	ACGAGGATCAGTTTGG-1	2046	1	ACGAGGATCAGTTTGG-1_contig_3	IGHV1-2	IGHD1-7	IGHJ2	LNWIRLAPGKRPEWMGW	ctgaagcccagaggcggcgccgtg	WGRGTPVIVSS	-	ACGAGGATCAGTTTGG-1	QSALTQPASVSGSPGQSITISCTGT	agcagtgacgttggtggttataactat	tggggccggggcacacctgtgatcgtgtccagcg
VRC01	CTACCCAGTTACCGAT-1	2046	1	CTACCCAGTTACCGAT-1_contig_3	IGHV1-2	IGHD1-7	IGHJ2	LNWIRLAPGKRPEWMGW	ctgaagcccagaggcggcgccgtg	WGRGTPVIVSS	7.704545455	CTACCCAGTTACCGAT-1	QSALTQPASVSGSPGQSITISCTGT	agcagtgacgttggtggttataactat	tggggccggggcacacctgtgatcgtgtccagcg
VRC01	ATAACGCTCGTCTGAA-1	2041	1	ATAACGCTCGTCTGAA-1_contig_3	IGHV1-2	IGHD1-7	IGHJ2	LNWIRLAPGKRPEWMGW	ctgaagcccagaggcggcgccgtg	WGRGTPVIVSS	4.303797468	ATAACGCTCGTCTGAA-1	T	agcagtgacgttggtggttataagtat	tggggccggggcacacctgtgatcgtgtccagcg
VRC01	ACGATACCACACCGCA-1	2033	1	ACGATACCACACCGCA-1_contig_3	IGHV1-2	IGHD1-7	IGHJ2	LNWIRLAPGKRPEWMGW	ctgaagcccagaggcggcgccgtg	WGRGTPVIVSS	8.260869565	ACGATACCACACCGCA-1	QSALTQPASVSGSPGQSITISCTGT	agcagtgatgttgggagttataacctt	tggggccggggcacacctgtgatcgtgtccagcg
VRC01	GCTGCTTCACATCCAA-1	2033	1	GCTGCTTCACATCCAA-1_contig_3	IGHV1-2	IGHD1-7	IGHJ2	LNWIRLAPGKRPEWMGW	ctgaagcccagaggcggcgccgtg	WGRGTPVIVSS	6.032258065	GCTGCTTCACATCCAA-1			tggggccggggcacacctgtgatcgtgtccagcg
VRC01	AGATCTGTCATGCATG-1	2030	1	AGATCTGTCATGCATG-1_contig_3	IGHV1-2	IGHD1-7	IGHJ2	LNWIRLAPGKRPEWMGW	ctgaagcccagaggcggcgccgtg	WGRGTPVIVSS	2.479591837	AGATCTGTCATGCATG-1	QSALTQPASVSGSPGQSITISCTGT	agcagtgacgttggtggttataactat	tggggccggggcacacctgtgatcgtgtccagcg
VRC01	GCGCCAATCGCGGATC-1	2029	1	GCGCCAATCGCGGATC-1_contig_3	IGHV1-2	IGHD1-7	IGHJ2	LNWIRLAPGKRPEWMGW	ctgaagcccagaggcggcgccgtg	WGRGTPVIVSS	3.625	GCGCCAATCGCGGATC-1			tggggccggggcacacctgtgatcgtgtccagcg
VRC01	GCTGGGTGTCCAAGTT-1	2029	1	GCTGGGTGTCCAAGTT-1_contig_3	IGHV1-2	IGHD1-7	IGHJ2	LNWIRLAPGKRPEWMGW	ctgaagcccagaggcggcgccgtg	WGRGTPVIVSS	35.05882353	GCTGGGTGTCCAAGTT-1	TGT	agcagtgacgttggtggttataactat	tggggccggggcacacctgtgatcgtgtccagcg
VRC01	TACAGTGGTACCTACA-1	2029	1	TACAGTGGTACCTACA-1_contig_1	IGHV1-2	IGHD1-7	IGHJ2	LNWIRLAPGKRPEWMGW	ctgaagcccagaggcggcgccgtg	WGRGTPVIVSS	-	TACAGTGGTACCTACA-1	TGT	agcagtgacgttggtggttataactat	tggggccggggcacacctgtgatcgtgtccagcg
VRC01	TGAGGGAAGATCACGG-1	2029	1	TGAGGGAAGATCACGG-1_contig_1	IGHV1-2	IGHD1-7	IGHJ2	LNWIRLAPGKRPEWMGW	ctgaagcccagaggcggcgccgtg	WGRGTPVIVSS	4.131147541	TGAGGGAAGATCACGG-1	QSALTQPASVSGSPGQSITISCTGT	agcagtgacgttggtggttataagtat	tggggccggggcacacctgtgatcgtgtccagcg
VRC01	TACAGTGTCTTCAACT-1	2017	1	TACAGTGTCTTCAACT-1_contig_2	IGHV1-2	IGHD1-7	IGHJ2	LNWIRLAPGKRPEWMGW	ctgaagcccagaggcggcgccgtg	WGRGTPVIVSS	-	TACAGTGTCTTCAACT-1	SCTGT	agcagtgatgttgggagttataacctt	tggggccggggcacacctgtgatcgtgtccagcg
VRC01	AGGCCACCACCCATGG-1	2016	1	AGGCCACCACCCATGG-1_contig_4	IGHV1-2	IGHD1-7	IGHJ2	LNWIRLAPGKRPEWMGW	ctgaagcccagaggcggcgccgtg	WGRGTPVIVSS	4.3	AGGCCACCACCCATGG-1	QSALTQPASVSGSPGQSITISCTGT	agcagtgatgttgggagttataacctt	tggggccggggcacacctgtgatcgtgtccagcg
VRC01	GAAACTCCACATCCGG-1	2015	1	GAAACTCCACATCCGG-1_contig_3	IGHV1-2	IGHD1-7	IGHJ2	LNWIRLAPGKRPEWMGW	ctgaagcccagaggcggcgccgtg	WGRGTPVIVSS	17.96428571	GAAACTCCACATCCGG-1	QSALTQPASVSGSPGQSITISCTGT	agcagtgacgttggtggttataactat	tggggccggggcacacctgtgatcgtgtccagcg
VRC01	TTCTTAGGTGATGCCC-1	2015	1	TTCTTAGGTGATGCCC-1_contig_3	IGHV1-2	IGHD1-7	IGHJ2	LNWIRLAPGKRPEWMGW	ctgaagcccagaggcggcgccgtg	WGRGTPVIVSS	-	TTCTTAGGTGATGCCC-1			tggggccggggcacacctgtgatcgtgtccagcg
VRC01	TCAATCTCAAACCCAT-1	2014	1	TCAATCTCAAACCCAT-1_contig_3	IGHV1-2	IGHD1-7	IGHJ2	LNWIRLAPGKRPEWMGW	ctgaagcccagaggcggcgccgtg	WGRGTPVIVSS	-	TCAATCTCAAACCCAT-1	TGT	agcagtgacgttggtggttataactat	tggggccggggcacacctgtgatcgtgtccagcg
VRC01	TAGGCATTCGCATGGC-1	2012	1	TAGGCATTCGCATGGC-1_contig_3	IGHV1-2	IGHD1-7	IGHJ2	LNWIRLAPGKRPEWMGW	ctgaagcccagaggcggcgccgtg	WGRGTPVIVSS	13.52631579	TAGGCATTCGCATGGC-1	QSALTQPASVSGSPGQSITMSCTGT	agcagtgacgttggtggttataactat	tggggccggggcacacctgtgatcgtgtccagcg
VRC01	CTTAACTCATGTAAGA-1	2007	1	CTTAACTCATGTAAGA-1_contig_3	IGHV1-2	IGHD1-7	IGHJ2	LNWIRLAPGKRPEWMGW	ctgaagcccagaggcggcgccgtg	WGRGTPVIVSS	-	CTTAACTCATGTAAGA-1	QSALTQPASVSGSPGQSITISCTGT	agcagtgacgttggtggttataactat	tggggccggggcacacctgtgatcgtgtccagcg
VRC01	ACGGCCAGTCACTGGC-1	2005	1	ACGGCCAGTCACTGGC-1_contig_2	IGHV1-2	IGHD1-7	IGHJ2	LNWIRLAPGKRPEWMGW	ctgaagcccagaggcggcgccgtg	WGRGTPVIVSS	17.65625	ACGGCCAGTCACTGGC-1	TGT	agcagtgatgttgggagttataacctt	tggggccggggcacacctgtgatcgtgtccagcg
VRC01	ATCATCTTCGTGACAT-1	1997	1	ATCATCTTCGTGACAT-1_contig_2	IGHV1-2	IGHD1-7	IGHJ2	LNWIRLAPGKRPEWMGW	ctgaagcccagaggcggcgccgtg	WGRGTPVIVSS	-	ATCATCTTCGTGACAT-1		tat	tggggccggggcacacctgtgatcgtgtccagcg
VRC01	CATATGGTCATGCAAC-1	1997	1	CATATGGTCATGCAAC-1_contig_3	IGHV1-2	IGHD1-7	IGHJ2	LNWIRLAPGKRPEWMGW	ctgaagcccagaggcggcgccgtg	WGRGTPVIVSS	-	CATATGGTCATGCAAC-1			tggggccggggcacacctgtgatcgtgtccagcg
VRC01	CGTCAGGGTGGCCCTA-1	1997	1	CGTCAGGGTGGCCCTA-1_contig_2	IGHV1-2	IGHD1-7	IGHJ2	LNWIRLAPGKRPEWMGW	ctgaagcccagaggcggcgccgtg	WGRGTPVIVSS	-	CGTCAGGGTGGCCCTA-1			tggggccggggcacacctgtgatcgtgtccagcg
VRC01	ACTTTCACAAGTCTGT-1	1996	1	ACTTTCACAAGTCTGT-1_contig_2	IGHV1-2	IGHD1-7	IGHJ2	LNWIRLAPGKRPEWMGW	ctgaagcccagaggcggcgccgtg	WGRGTPVIVSS	24.48275862	ACTTTCACAAGTCTGT-1	TGT	agcagtgacgttggtggttataactat	tggggccggggcacacctgtgatcgtgtccagcg
VRC01	TGGTTAGCAAGCCCAC-1	1994	1	TGGTTAGCAAGCCCAC-1_contig_2	IGHV1-2	IGHD1-7	IGHJ2	LNWIRLAPGKRPEWMGW	ctgaagcccagaggcggcgccgtg	WGRGTPVIVSS	-	TGGTTAGCAAGCCCAC-1	QSALTQPASVSGSPGQSITISCTGT	agcagtgacgttggtggttataactat	tggggccggggcacacctgtgatcgtgtccagcg
VRC01	GATCTAGGTTCCACGG-1	1993	1	GATCTAGGTTCCACGG-1_contig_3	IGHV1-2	IGHD1-7	IGHJ2	LNWIRLAPGKRPEWMGW	ctgaagcccagaggcggcgccgtg	WGRGTPVIVSS	-	GATCTAGGTTCCACGG-1	QSALTQPASVSGSPGQSITISCTGT	agcagtgacgttggtggttataagtat	tggggccggggcacacctgtgatcgtgtccagcg
VRC01	TTGCCGTTCTATCCTA-1	1992	1	TTGCCGTTCTATCCTA-1_contig_4	IGHV1-2	IGHD1-7	IGHJ2	LNWIRLAPGKRPEWMGW	ctgaagcccagaggcggcgccgtg	WGRGTPVIVSS	5.803030303	TTGCCGTTCTATCCTA-1	QSALTQPASVSGSPGQSITMSCTGT	agcagtgacgttggtggttataactat	tggggccggggcacacctgtgatcgtgtccagcg
VRC01	TTCTCCTTCTGCGACG-1	1984	1	TTCTCCTTCTGCGACG-1_contig_2	IGHV1-2	IGHD1-7	IGHJ2	LNWIRLAPGKRPEWMGW	ctgaagcccagaggcggcgccgtg	WGRGTPVIVSS	6.195121951	TTCTCCTTCTGCGACG-1	QSALTQPASVSGSPGQSITISCTGT	agcagtgacgttggtggttataactat	tggggccggggcacacctgtgatcgtgtccagcg
VRC01	CCAATCCTCTGAGTGT-1	1981	1	CCAATCCTCTGAGTGT-1_contig_2	IGHV1-2	IGHD1-7	IGHJ2	LNWIRLAPGKRPEWMGW	ctgaagcccagaggcggcgccgtg	WGRGTPVIVSS	7.680851064	CCAATCCTCTGAGTGT-1	QSALTQPASVSGSPGQSITMSCTGT	agcagtgacgttggtggttataactat	tggggccggggcacacctgtgatcgtgtccagcg
VRC01	TGTATTCGTTGCGTTA-1	1981	1	TGTATTCGTTGCGTTA-1_contig_2	IGHV1-2	IGHD1-7	IGHJ2	LNWIRLAPGKRPEWMGW	ctgaagcccagaggcggcgccgtg	WGRGTPVIVSS	-	TGTATTCGTTGCGTTA-1	QSALTQPASVSGSPGQSITISCTGT	agcagtgacgttggtggttataactat	tggggccggggcacacctgtgatcgtgtccagcg
VRC01	CGACTTCCATGTTCCC-1	1980	1	CGACTTCCATGTTCCC-1_contig_3	IGHV1-2	IGHD1-7	IGHJ2	LNWIRLAPGKRPEWMGW	ctgaagcccagaggcggcgccgtg	WGRGTPVIVSS	-	CGACTTCCATGTTCCC-1			tggggccggggcacacctgtgatcgtgtccagcg
VRC01	CGACTTCAGACGCACA-1	1978	1	CGACTTCAGACGCACA-1_contig_2	IGHV1-2	IGHD1-7	IGHJ2	LNWIRLAPGKRPEWMGW	ctgaagcccagaggcggcgccgtg	WGRGTPVIVSS	-	CGACTTCAGACGCACA-1			tggggccggggcacacctgtgatcgtgtccagcg
VRC01	ACACCCTTCCGCATAA-1	1977	1	ACACCCTTCCGCATAA-1_contig_2	IGHV1-2	IGHD1-7	IGHJ2	LNWIRLAPGKRPEWMGW	ctgaagcccagaggcggcgccgtg	WGRGTPVIVSS	-	ACACCCTTCCGCATAA-1	QSALTQPASVSGSPGQSITISCTGT	agcagtgacgttggtggttataactat	tggggccggggcacacctgtgatcgtgtccagcg
VRC01	CCTTCCCCAAAGGCGT-1	1977	1	CCTTCCCCAAAGGCGT-1_contig_3	IGHV1-2	IGHD1-7	IGHJ2	LNWIRLAPGKRPEWMGW	ctgaagcccagaggcggcgccgtg	WGRGTPVIVSS	-	CCTTCCCCAAAGGCGT-1	TGT	agcagtgacgttggtggttataagtat	tggggccggggcacacctgtgatcgtgtccagcg
VRC01	TGCCCTAAGCAAATCA-1	1974	1	TGCCCTAAGCAAATCA-1_contig_4	IGHV1-2	IGHD1-7	IGHJ2	LNWIRLAPGKRPEWMGW	ctgaagcccagaggcggcgccgtg	WGRGTPVIVSS	16.61111111	TGCCCTAAGCAAATCA-1	TGT	agcagtgacgttggtggttataactat	tggggccggggcacacctgtgatcgtgtccagcg
VRC01	CATATTCCACGTCAGC-1	1973	1	CATATTCCACGTCAGC-1_contig_3	IGHV1-2	IGHD1-7	IGHJ2	LNWIRLAPGKRPEWMGW	ctgaagcccagaggcggcgccgtg	WGRGTPVIVSS	-	CATATTCCACGTCAGC-1		agtgacgttggtggttataactat	tggggccggggcacacctgtgatcgtgtccagcg
VRC01	CTAGTGAAGGAGTACC-1	1970	1	CTAGTGAAGGAGTACC-1_contig_3	IGHV1-2	IGHD1-7	IGHJ2	LNWIRLAPGKRPEWMGW	ctgaagcccagaggcggcgccgtg	WGRGTPVIVSS	-	CTAGTGAAGGAGTACC-1	QSALTQPASVSGSPGQSITISCTGT	agcagtgacgttggtggttataactat	tggggccggggcacacctgtgatcgtgtccagcg
VRC01	CAAGATCTCGCCCTTA-1	1960	1	CAAGATCTCGCCCTTA-1_contig_3	IGHV1-2	IGHD1-7	IGHJ2	LNWIRLAPGKRPEWMGW	ctgaagcccagaggcggcgccgtg	WGRGTPVIVSS	5.169230769	CAAGATCTCGCCCTTA-1	QSALTQPASVSGSPGQSITISCTGT	agcagtgacgttggtggttataactat	tggggccggggcacacctgtgatcgtgtccagcg
VRC01	GCGCAGTTCTGGGCCA-1	1960	1	GCGCAGTTCTGGGCCA-1_contig_4	IGHV1-2	IGHD1-7	IGHJ2	LNWIRLAPGKRPEWMGW	ctgaagcccagaggcggcgccgtg	WGRGTPVIVSS	3.14516129	GCGCAGTTCTGGGCCA-1	TGT	agcagtgatgttgggagttataacctt	tggggccggggcacacctgtgatcgtgtccagcg
VRC01	CGGAGTCCATGCTAGT-1	1958	1	CGGAGTCCATGCTAGT-1_contig_4	IGHV1-2	IGHD1-7	IGHJ2	LNWIRLAPGKRPEWMGW	ctgaagcccagaggcggcgccgtg	WGRGTPVIVSS	3.192307692	CGGAGTCCATGCTAGT-1	TGT	agcagtgacgttggtggttataactat	tggggccggggcacacctgtgatcgtgtccagcg
VRC01	ACATACGCAGTAACGG-1	1956	1	ACATACGCAGTAACGG-1_contig_3	IGHV1-2	IGHD1-7	IGHJ2	LNWIRLAPGKRPEWMGW	ctgaagcccagaggcggcgccgtg	WGRGTPVIVSS	-	ACATACGCAGTAACGG-1	QSALTQPASVSGSPGQSITISCTGT	agcagtgacgttggtggttataactat	tggggccggggcacacctgtgatcgtgtccagcg
VRC01	GTACTTTCATCGGTTA-1	1954	1	GTACTTTCATCGGTTA-1_contig_3	IGHV1-2	IGHD1-7	IGHJ2	LNWIRLAPGKRPEWMGW	ctgaagcccagaggcggcgccgtg	WGRGTPVIVSS	4.974683544	GTACTTTCATCGGTTA-1	QSALTQPASVSGSPGQSITISCTGT	agcagtgatgttgggagttataacctt	tggggccggggcacacctgtgatcgtgtccagcg
VRC01	TGAAAGAGTTACAGAA-1	1951	1	TGAAAGAGTTACAGAA-1_contig_2	IGHV1-2	IGHD1-7	IGHJ2	LNWIRLAPGKRPEWMGW	ctgaagcccagaggcggcgccgtg	WGRGTPVIVSS	-	TGAAAGAGTTACAGAA-1			tggggccggggcacacctgtgatcgtgtccagcg
VRC01	AGATCTGAGGTAAACT-1	1948	1	AGATCTGAGGTAAACT-1_contig_3	IGHV1-2	IGHD1-7	IGHJ2	LNWIRLAPGKRPEWMGW	ctgaagcccagaggcggcgccgtg	WGRGTPVIVSS	13.18367347	AGATCTGAGGTAAACT-1	SCTGT	agcagtgacgttggtggttataactat	tggggccggggcacacctgtgatcgtgtccagcg
VRC01	CTCGGGAAGGCAATTA-1	1948	1	CTCGGGAAGGCAATTA-1_contig_1	IGHV1-2	IGHD1-7	IGHJ2	LNWIRLAPGKRPEWMGW	ctgaagcccagaggcggcgccgtg	WGRGTPVIVSS	-	CTCGGGAAGGCAATTA-1	QSALTQPASVSGSPGQSITISCTGT	agcagtgatgttgggagttataacctt	tggggccggggcacacctgtgatcgtgtccagcg
VRC01	CGAGCCAGTCAACTGT-1	1947	1	CGAGCCAGTCAACTGT-1_contig_4	IGHV1-2	IGHD1-7	IGHJ2	LNWIRLAPGKRPEWMGW	ctgaagcccagaggcggcgccgtg	WGRGTPVIVSS	7.733333333	CGAGCCAGTCAACTGT-1	QSALTQPASVSGSPGQSITISCTGT	agcagtgacgttggtggttataagtat	tggggccggggcacacctgtgatcgtgtccagcg
VRC01	AGTGTCATCGTAGATC-1	1941	1	AGTGTCATCGTAGATC-1_contig_4	IGHV1-2	IGHD1-7	IGHJ2	LNWIRLAPGKRPEWMGW	ctgaagcccagaggcggcgccgtg	WGRGTPVIVSS	6.789473684	AGTGTCATCGTAGATC-1			tggggccggggcacacctgtgatcgtgtccagcg
VRC01	GGACGTCTCAGTTTGG-1	1941	1	GGACGTCTCAGTTTGG-1_contig_3	IGHV1-2	IGHD1-7	IGHJ2	LNWIRLAPGKRPEWMGW	ctgaagcccagaggcggcgccgtg	WGRGTPVIVSS	18.08333333	GGACGTCTCAGTTTGG-1			tggggccggggcacacctgtgatcgtgtccagcg
VRC01	CGTGAGCTCACAAACC-1	1939	1	CGTGAGCTCACAAACC-1_contig_3	IGHV1-2	IGHD1-7	IGHJ2	LNWIRLAPGKRPEWMGW	ctgaagcccagaggcggcgccgtg	WGRGTPVIVSS	-	CGTGAGCTCACAAACC-1	QSALTQPASVSGSPGQSITISCTGT	agcagtgacgttggtggttataactat	tggggccggggcacacctgtgatcgtgtccagcg
VRC01	TGCCCTAGTACCATCA-1	1934	1	TGCCCTAGTACCATCA-1_contig_1	IGHV1-2	IGHD1-7	IGHJ2	LNWIRLAPGKRPEWMGW	ctgaagcccagaggcggcgccgtg	WGRGTPVIVSS	-	TGCCCTAGTACCATCA-1	TGT	agcagtgacgttggtggttataagtat	tggggccggggcacacctgtgatcgtgtccagcg
VRC01	CGTTAGATCTTAGAGC-1	1933	1	CGTTAGATCTTAGAGC-1_contig_4	IGHV1-2	IGHD1-7	IGHJ2	LNWIRLAPGKRPEWMGW	ctgaagcccagaggcggcgccgtg	WGRGTPVIVSS	6.103448276	CGTTAGATCTTAGAGC-1		gtgacgttggtggttataactat	tggggccggggcacacctgtgatcgtgtccagcg
VRC01	GTTAAGCGTGTCCTCT-1	1930	1	GTTAAGCGTGTCCTCT-1_contig_4	IGHV1-2	IGHD1-7	IGHJ2	LNWIRLAPGKRPEWMGW	ctgaagcccagaggcggcgccgtg	WGRGTPVIVSS	3.761904762	GTTAAGCGTGTCCTCT-1	TGT	agcagtgatgttgggagttataacctt	tggggccggggcacacctgtgatcgtgtccagcg
VRC01	ACTGCTCTCCAAATGC-1	1927	1	ACTGCTCTCCAAATGC-1_contig_5	IGHV1-2	IGHD1-7	IGHJ2	LNWIRLAPGKRPEWMGW	ctgaagcccagaggcggcgccgtg	WGRGTPVIVSS	13.7804878	ACTGCTCTCCAAATGC-1	TGT	agcagtgacgttggtggttataactat	tggggccggggcacacctgtgatcgtgtccagcg
VRC01	TCATTTGCATGGGACA-1	1927	1	TCATTTGCATGGGACA-1_contig_4	IGHV1-2	IGHD1-7	IGHJ2	LNWIRLAPGKRPEWMGW	ctgaagcccagaggcggcgccgtg	WGRGTPVIVSS	7.22	TCATTTGCATGGGACA-1			tggggccggggcacacctgtgatcgtgtccagcg
VRC01	AGATCTGAGCCCGAAA-1	1925	1	AGATCTGAGCCCGAAA-1_contig_4	IGHV1-2	IGHD1-7	IGHJ2	LNWIRLAPGKRPEWMGW	ctgaagcccagaggcggcgccgtg	WGRGTPVIVSS	-	AGATCTGAGCCCGAAA-1	TGT	agcagtgatgttgggagttataacctt	tggggccggggcacacctgtgatcgtgtccagcg
VRC01	CGGAGCTTCTCCTATA-1	1925	1	CGGAGCTTCTCCTATA-1_contig_3	IGHV1-2	IGHD1-7	IGHJ2	LNWIRLAPGKRPEWMGW	ctgaagcccagaggcggcgccgtg	WGRGTPVIVSS	-	CGGAGCTTCTCCTATA-1	QSALTQPASVSGSPGQSITISCTGT	agcagtgacgttggtggttataactat	tggggccggggcacacctgtgatcgtgtccagcg
VRC01	TTTCCTCGTGGTCCGT-1	1925	1	TTTCCTCGTGGTCCGT-1_contig_2	IGHV1-2	IGHD1-7	IGHJ2	LNWIRLAPGKRPEWMGW	ctgaagcccagaggcggcgccgtg	WGRGTPVIVSS	-	TTTCCTCGTGGTCCGT-1	QSALTQPASVSGSPGQSITISCTGT	agcagtgacgttggtggttataactat	tggggccggggcacacctgtgatcgtgtccagcg
VRC01	CGAATGTCAATCTACG-1	1923	1	CGAATGTCAATCTACG-1_contig_2	IGHV1-2	IGHD1-7	IGHJ2	LNWIRLAPGKRPEWMGW	ctgaagcccagaggcggcgccgtg	WGRGTPVIVSS	-	CGAATGTCAATCTACG-1		tat	tggggccggggcacacctgtgatcgtgtccagcg
VRC01	CACAGGCGTTCTGAAC-1	1922	1	CACAGGCGTTCTGAAC-1_contig_3	IGHV1-2	IGHD1-7	IGHJ2	LNWIRLAPGKRPEWMGW	ctgaagcccagaggcggcgccgtg	WGRGTPVIVSS	5.59375	CACAGGCGTTCTGAAC-1	GQSITMSCTGT	agcagtgacgttggtggttataactat	tggggccggggcacacctgtgatcgtgtccagcg
VRC01	TGGACGCAGTGGTAGC-1	1919	1	TGGACGCAGTGGTAGC-1_contig_1	IGHV1-2	IGHD1-7	IGHJ2	LNWIRLAPGKRPEWMGW	ctgaagcccagaggcggcgccgtg	WGRGTPVIVSS	-	TGGACGCAGTGGTAGC-1	SITISCIGT	agcagtgacgttggtggttataactat	tggggccggggcacacctgtgatcgtgtccagcg
VRC01	TTTACTGAGTGCGTGA-1	1917	1	TTTACTGAGTGCGTGA-1_contig_2	IGHV1-2	IGHD1-7	IGHJ2	LNWIRLAPGKRPEWMGW	ctgaagcccagaggcggcgccgtg	WGRGTPVIVSS	-	TTTACTGAGTGCGTGA-1			tggggccggggcacacctgtgatcgtgtccagcg
VRC01	CAAGTTGGTGACGCCT-1	1916	1	CAAGTTGGTGACGCCT-1_contig_3	IGHV1-2	IGHD1-7	IGHJ2	LNWIRLAPGKRPEWMGW	ctgaagcccagaggcggcgccgtg	WGRGTPVIVSS	-	CAAGTTGGTGACGCCT-1			tggggccggggcacacctgtgatcgtgtccagcg
VRC01	GATCTAGAGACAAGCC-1	1911	1	GATCTAGAGACAAGCC-1_contig_3	IGHV1-2	IGHD1-7	IGHJ2	LNWIRLAPGKRPEWMGW	ctgaagcccagaggcggcgccgtg	WGRGTPVIVSS	10.79411765	GATCTAGAGACAAGCC-1	LTQPASVSGSPGQSITISCTGT	agcagtgatgttgggagttataacctt	tggggccggggcacacctgtgatcgtgtccagcg
VRC01	CATATGGCACAAGACG-1	1910	1	CATATGGCACAAGACG-1_contig_2	IGHV1-2	IGHD1-7	IGHJ2	LNWIRLAPGKRPEWMGW	ctgaagcccagaggcggcgccgtg	WGRGTPVIVSS	-	CATATGGCACAAGACG-1			tggggccggggcacacctgtgatcgtgtccagcg
VRC01	AGCGGTCAGGGCACTA-1	1906	1	AGCGGTCAGGGCACTA-1_contig_3	IGHV1-2	IGHD1-7	IGHJ2	LNWIRLAPGKRPEWMGW	ctgaagcccagaggcggcgccgtg	WGRGTPVIVSS	14.2	AGCGGTCAGGGCACTA-1	TGT	agcagtgacgttggtggttataactat	tggggccggggcacacctgtgatcgtgtccagcg
VRC01	CAACTAGTCTTTAGGG-1	1904	1	CAACTAGTCTTTAGGG-1_contig_2	IGHV1-2	IGHD1-7	IGHJ2	LNWIRLAPGKRPEWMGW	ctgaagcccagaggcggcgccgtg	WGRGTPVIVSS	6.612903226	CAACTAGTCTTTAGGG-1	QSALTQPASVSGSPGQSITISCTGT	agcagtgacgttggtggttataactat	tggggccggggcacacctgtgatcgtgtccagcg
VRC01	GACGTGCAGCGTGTCC-1	1904	1	GACGTGCAGCGTGTCC-1_contig_3	IGHV1-2	IGHD1-7	IGHJ2	LNWIRLAPGKRPEWMGW	ctgaagcccagaggcggcgccgtg	WGRGTPVIVSS	-	GACGTGCAGCGTGTCC-1	TGT	agcagtgatgttgggagttataacctt	tggggccggggcacacctgtgatcgtgtccagcg
VRC01	GCAATCATCCGTTGTC-1	1904	1	GCAATCATCCGTTGTC-1_contig_3	IGHV1-2	IGHD1-7	IGHJ2	LNWIRLAPGKRPEWMGW	ctgaagcccagaggcggcgccgtg	WGRGTPVIVSS	2.894736842	GCAATCATCCGTTGTC-1			tggggccggggcacacctgtgatcgtgtccagcg
VRC01	ACTGAACCACGGTGTC-1	1900	1	ACTGAACCACGGTGTC-1_contig_4	IGHV1-2	IGHD1-7	IGHJ2	LNWIRLAPGKRPEWMGW	ctgaagcccagaggcggcgccgtg	WGRGTPVIVSS	17.92307692	ACTGAACCACGGTGTC-1			tggggccggggcacacctgtgatcgtgtccagcg
VRC01	TAGTGGTGTACACCGC-1	1898	1	TAGTGGTGTACACCGC-1_contig_2	IGHV1-2	IGHD1-7	IGHJ2	LNWIRLAPGKRPEWMGW	ctgaagcccagaggcggcgccgtg	WGRGTPVIVSS	-	TAGTGGTGTACACCGC-1		gtgacgttggtggttataactat	tggggccggggcacacctgtgatcgtgtccagcg
VRC01	AAGCCGCCAGACAAAT-1	1896	1	AAGCCGCCAGACAAAT-1_contig_3	IGHV1-2	IGHD1-7	IGHJ2	LNWIRLAPGKRPEWMGW	ctgaagcccagaggcggcgccgtg	WGRGTPVIVSS	-	AAGCCGCCAGACAAAT-1	QSALTQPASVSGSPGQSITISCTGT	agcagtgacgttggtggttataagtat	tggggccggggcacacctgtgatcgtgtccagcg
VRC01	TTCGAAGGTGTCTGAT-1	1896	1	TTCGAAGGTGTCTGAT-1_contig_3	IGHV1-2	IGHD1-7	IGHJ2	LNWIRLAPGKRPEWMGW	ctgaagcccagaggcggcgccgtg	WGRGTPVIVSS	-	TTCGAAGGTGTCTGAT-1	QSALTQPASVSGSPGQSITISCTGT	agcagtgacgttggtggttataactat	tggggccggggcacacctgtgatcgtgtccagcg
VRC01	TGTGTTTGTAAATGTG-1	1893	1	TGTGTTTGTAAATGTG-1_contig_4	IGHV1-2	IGHD1-7	IGHJ2	LNWIRLAPGKRPEWMGW	ctgaagcccagaggcggcgccgtg	WGRGTPVIVSS	5.305555556	TGTGTTTGTAAATGTG-1			tggggccggggcacacctgtgatcgtgtccagcg
VRC01	CTCGTACAGTGCCATT-1	1889	1	CTCGTACAGTGCCATT-1_contig_3	IGHV1-2	IGHD1-7	IGHJ2	LNWIRLAPGKRPEWMGW	ctgaagcccagaggcggcgccgtg	WGRGTPVIVSS	4.412698413	CTCGTACAGTGCCATT-1	SCTGT	agcagtgacgttggtggttataactat	tggggccggggcacacctgtgatcgtgtccagcg
VRC01	CAGCTAATCTGCGTAA-1	1887	1	CAGCTAATCTGCGTAA-1_contig_4	IGHV1-2	IGHD1-7	IGHJ2	LNWIRLAPGKRPEWMGW	ctgaagcccagaggcggcgccgtg	WGRGTPVIVSS	29.15789474	CAGCTAATCTGCGTAA-1	QSALTQPASVSGSPGQSITISCTGT	agcagtgacgttggtggttataactat	tggggccggggcacacctgtgatcgtgtccagcg
VRC01	TGAGAGGTCATAAAGG-1	1885	1	TGAGAGGTCATAAAGG-1_contig_4	IGHV1-2	IGHD1-7	IGHJ2	LNWIRLAPGKRPEWMGW	ctgaagcccagaggcggcgccgtg	WGRGTPVIVSS	7.342105263	TGAGAGGTCATAAAGG-1	GQSITISCTGT	agcagtgacgttggtggttataagtat	tggggccggggcacacctgtgatcgtgtccagcg
VRC01	TGGCGCAGTCTAGTCA-1	1878	1	TGGCGCAGTCTAGTCA-1_contig_3	IGHV1-2	IGHD1-7	IGHJ2	LNWIRLAPGKRPEWMGW	ctgaagcccagaggcggcgccgtg	WGRGTPVIVSS	3.611111111	TGGCGCAGTCTAGTCA-1	QSALTQPASVSGSPGQSITISCTGT	agcagtgacgttggtggttataactat	tggggccggggcacacctgtgatcgtgtccagcg
VRC01	ATGGGAGGTGACCAAG-1	1875	1	ATGGGAGGTGACCAAG-1_contig_3	IGHV1-2	IGHD1-7	IGHJ2	LNWIRLAPGKRPEWMGW	ctgaagcccagaggcggcgccgtg	WGRGTPVIVSS	-	ATGGGAGGTGACCAAG-1	QSALTQPASVSGSPGQSITISCTGT	agcagtgacgttggtggttataactat	tggggccggggcacacctgtgatcgtgtccagcg
VRC01	ACTGCTCAGTGTTTGC-1	1874	1	ACTGCTCAGTGTTTGC-1_contig_4	IGHV1-2	IGHD1-7	IGHJ2	LNWIRLAPGKRPEWMGW	ctgaagcccagaggcggcgccgtg	WGRGTPVIVSS	3.518518519	ACTGCTCAGTGTTTGC-1	QSALTQPASVSGSPGQSITISCTGT	agcagtgacgttggtggttataagtat	tggggccggggcacacctgtgatcgtgtccagcg
VRC01	GTGCGGTAGCTTTGGT-1	1873	1	GTGCGGTAGCTTTGGT-1_contig_3	IGHV1-2	IGHD1-7	IGHJ2	LNWIRLAPGKRPEWMGW	ctgaagcccagaggcggcgccgtg	WGRGTPVIVSS	9.719298246	GTGCGGTAGCTTTGGT-1	SCTGT	agcagtgacgttggtggttataactat	tggggccggggcacacctgtgatcgtgtccagcg
VRC01	GAGTCCGCATCTGGTA-1	1872	1	GAGTCCGCATCTGGTA-1_contig_2	IGHV1-2	IGHD1-7	IGHJ2	LNWIRLAPGKRPEWMGW	ctgaagcccagaggcggcgccgtg	WGRGTPVIVSS	-	GAGTCCGCATCTGGTA-1	QSALTQPASVSGSPGQSITISCTGT	agcagtgacgttggtggttataactat	tggggccggggcacacctgtgatcgtgtccagcg
VRC01	GCTGGGTAGCGCCTTG-1	1871	1	GCTGGGTAGCGCCTTG-1_contig_4	IGHV1-2	IGHD1-7	IGHJ2	LNWIRLAPGKRPEWMGW	ctgaagcccagaggcggcgccgtg	WGRGTPVIVSS	8.756097561	GCTGGGTAGCGCCTTG-1	QSALTQPASVSGSPGQSITISCTGT	agcagtgacgttggtggttataactat	tggggccggggcacacctgtgatcgtgtccagcg
VRC01	AGCTTGACATAACCTG-1	1866	1	AGCTTGACATAACCTG-1_contig_5	IGHV4-34	IGHD3-10	IGHJ6	WSWIRQPPGKGLEWIGE	atcaatcatagtggaagcacc	WGQGTTVTVSS	1.182926829	AGCTTGACATAACCTG-1	QSALTQPASVSGSPGQSITISCTGT	agcagtgacgttggtggttataactat	tggggccaagggaccacggtcaccgtctcctca
VRC01	CCTAGCTGTAGGCATG-1	1865	1	CCTAGCTGTAGGCATG-1_contig_3	IGHV1-2	IGHD1-7	IGHJ2	LNWIRLAPGKRPEWMGW	ctgaagcccagaggcggcgccgtg	WGRGTPVIVSS	14	CCTAGCTGTAGGCATG-1			tggggccggggcacacctgtgatcgtgtccagcg
VRC01	ATGCGATCACGGTGTC-1	1859	1	ATGCGATCACGGTGTC-1_contig_2	IGHV1-2	IGHD1-7	IGHJ2	LNWIRLAPGKRPEWMGW	ctgaagcccagaggcggcgccgtg	WGRGTPVIVSS	6.775	ATGCGATCACGGTGTC-1	QSALTQPASVSGSPGQSITISCTGT	agcagtgacgttggtggttataactat	tggggccggggcacacctgtgatcgtgtccagcg
VRC01	CTGAAGTAGTCGTACT-1	1858	1	CTGAAGTAGTCGTACT-1_contig_3	IGHV1-2	IGHD1-7	IGHJ2	LNWIRLAPGKRPEWMGW	ctgaagcccagaggcggcgccgtg	WGRGTPVIVSS	-	CTGAAGTAGTCGTACT-1	TGT	agcagtgacgttggtggttataactat	tggggccggggcacacctgtgatcgtgtccagcg
VRC01	GACCAATGTCTTGCGG-1	1856	1	GACCAATGTCTTGCGG-1_contig_2	IGHV1-2	IGHD1-7	IGHJ2	LNWIRLAPGKRPEWMGW	ctgaagcccagaggcggcgccgtg	WGRGTPVIVSS	9.756756757	GACCAATGTCTTGCGG-1	QSALTQPASVSGSPGQSITISCTGT	agcagtgacgttggtggttataactat	tggggccggggcacacctgtgatcgtgtccagcg
VRC01	GCTGCGAAGTAACCCT-1	1855	1	GCTGCGAAGTAACCCT-1_contig_4	IGHV1-2	IGHD1-7	IGHJ2	LNWIRLAPGKRPEWMGW	ctgaagcccagaggcggcgccgtg	WGRGTPVIVSS	5.546666667	GCTGCGAAGTAACCCT-1		agtgacgttggtggttataactat	tggggccggggcacacctgtgatcgtgtccagcg
VRC01	GTACTTTAGACGCAAC-1	1854	1	GTACTTTAGACGCAAC-1_contig_2	IGHV1-2	IGHD1-7	IGHJ2	LNWIRLAPGKRPEWMGW	ctgaagcccagaggcggcgccgtg	WGRGTPVIVSS	-	GTACTTTAGACGCAAC-1	QSALTQPASVSGSPGQSITISCTGT	agcagtgacgttggtggttataactat	tggggccggggcacacctgtgatcgtgtccagcg
VRC01	AGTGGGATCACCAGGC-1	1853	1	AGTGGGATCACCAGGC-1_contig_2	IGHV1-2	IGHD1-7	IGHJ2	LNWIRLAPGKRPEWMGW	ctgaagcccagaggcggcgccgtg	WGRGTPVIVSS	7.930232558	AGTGGGATCACCAGGC-1	QSALTQPASVSGSPGQSITMSCSGT	agcagtgacgttggtggttataactat	tggggccggggcacacctgtgatcgtgtccagcg
VRC01	TAAGCGTTCGCATGGC-1	1852	1	TAAGCGTTCGCATGGC-1_contig_3	IGHV1-2	IGHD1-7	IGHJ2	LNWIRLAPGKRPEWMGW	ctgaagcccagaggcggcgccgtg	WGRGTPVIVSS	-	TAAGCGTTCGCATGGC-1	GQSITMSCTGT	agcagtgacgttggtggttataactat	tggggccggggcacacctgtgatcgtgtccagcg
VRC01	CTACGTCAGCAGATCG-1	1849	1	CTACGTCAGCAGATCG-1_contig_2	IGHV1-2	IGHD1-7	IGHJ2	LNWIRLAPGKRPEWMGW	ctgaagcccagaggcggcgccgtg	WGRGTPVIVSS	15.58333333	CTACGTCAGCAGATCG-1	QSALTQPASVSGSPGQSITISCTGT	agcagtgacgttggtggttataactat	tggggccggggcacacctgtgatcgtgtccagcg
VRC01	CAGGTGCGTCTTGCGG-1	1848	1	CAGGTGCGTCTTGCGG-1_contig_2	IGHV1-2	IGHD1-7	IGHJ2	LNWIRLAPGKRPEWMGW	ctgaagcccagaggcggcgccgtg	WGRGTPVIVSS	-	CAGGTGCGTCTTGCGG-1	GQSITISCTGT	agcagtgacgttggtggttataactat	tggggccggggcacacctgtgatcgtgtccagcg
VRC01	TGGCTGGGTGACCAAG-1	1846	1	TGGCTGGGTGACCAAG-1_contig_2	IGHV1-2	IGHD1-7	IGHJ2	LNWIRLAPGKRPEWMGW	ctgaagcccagaggcggcgccgtg	WGRGTPVIVSS	-	TGGCTGGGTGACCAAG-1	QSALTQPASVSGSPGQSITISCTGT	agcagtgacgttggtggttataactat	tggggccggggcacacctgtgatcgtgtccagcg
VRC01	TTGGCAAAGGGTGTTG-1	1846	1	TTGGCAAAGGGTGTTG-1_contig_2	IGHV1-2	IGHD1-7	IGHJ2	LNWIRLAPGKRPEWMGW	ctgaagcccagaggcggcgccgtg	WGRGTPVIVSS	9.1	TTGGCAAAGGGTGTTG-1	GT	agcagtgacgttggtggttataactat	tggggccggggcacacctgtgatcgtgtccagcg
VRC01	GTGTGCGCACGGTAGA-1	1843	1	GTGTGCGCACGGTAGA-1_contig_3	IGHV1-2	IGHD1-7	IGHJ2	LNWIRLAPGKRPEWMGW	ctgaagcccagaggcggcgccgtg	WGRGTPVIVSS	-	GTGTGCGCACGGTAGA-1	TISCTGI	agcagtgacgttggtggttataagtat	tggggccggggcacacctgtgatcgtgtccagcg
VRC01	CATCGAAGTAGGAGTC-1	1839	1	CATCGAAGTAGGAGTC-1_contig_3	IGHV1-2	IGHD1-7	IGHJ2	LNWIRLAPGKRPEWMGW	ctgaagcccagaggcggcgccgtg	WGRGTPVIVSS	9.06122449	CATCGAAGTAGGAGTC-1	GQSITISCTGT	agcagtgacgttggtggttataactat	tggggccggggcacacctgtgatcgtgtccagcg
VRC01	CGGAGCTAGTATCGAA-1	1839	1	CGGAGCTAGTATCGAA-1_contig_4	IGHV1-2	IGHD1-7	IGHJ2	LNWIRLAPGKRPEWMGW	ctgaagcccagaggcggcgccgtg	WGRGTPVIVSS	4.046511628	CGGAGCTAGTATCGAA-1	QSALTQPASVSGSPGQSITISCTGT	agcagtgacgttggtggttataactat	tggggccggggcacacctgtgatcgtgtccagcg
VRC01	ACGAGCCAGACGACGT-1	1837	1	ACGAGCCAGACGACGT-1_contig_2	IGHV1-2	IGHD1-7	IGHJ2	LNWIRLAPGKRPEWMGW	ctgaagcccagaggcggcgccgtg	WGRGTPVIVSS	3.206666667	ACGAGCCAGACGACGT-1	QSALTQPASVSGSPGQSITISCTGT	agcagtgacgttggtggttataactat	tggggccggggcacacctgtgatcgtgtccagcg
VRC01	CCGTGGATCTACTTAC-1	1837	1	CCGTGGATCTACTTAC-1_contig_3	IGHV1-2	IGHD1-7	IGHJ2	LNWIRLAPGKRPEWMGW	ctgaagcccagaggcggcgccgtg	WGRGTPVIVSS	-	CCGTGGATCTACTTAC-1			tggggccggggcacacctgtgatcgtgtccagcg
VRC01	ACCGTAAGTGCCTGCA-1	1834	1	ACCGTAAGTGCCTGCA-1_contig_3	IGHV1-2	IGHD1-7	IGHJ2	LNWIRLAPGKRPEWMGW	ctgaagcccagaggcggcgccgtg	WGRGTPVIVSS	-	ACCGTAAGTGCCTGCA-1			tggggccggggcacacctgtgatcgtgtccagcg
VRC01	ACGATACTCACAGGCC-1	1834	1	ACGATACTCACAGGCC-1_contig_3	IGHV1-2	IGHD1-7	IGHJ2	LNWIRLAPGKRPEWMGW	ctgaagcccagaggcggcgccgtg	WGRGTPVIVSS	-	ACGATACTCACAGGCC-1	QSALTQPASVSGSPGQSITISCTGT	agcagtgacgttggtggttataactat	tggggccggggcacacctgtgatcgtgtccagcg
VRC01	AACTTTCAGGCAGGTT-1	1832	1	AACTTTCAGGCAGGTT-1_contig_3	IGHV1-2	IGHD1-7	IGHJ2	LNWIRLAPGKRPEWMGW	ctgaagcccagaggcggcgccgtg	WGRGTPVIVSS	-	AACTTTCAGGCAGGTT-1	SCTGT	agcagtgatgttgggagttataacctt	tggggccggggcacacctgtgatcgtgtccagcg
VRC01	CGGACTGAGCTGAAAT-1	1829	1	CGGACTGAGCTGAAAT-1_contig_3	IGHV1-2	IGHD1-7	IGHJ2	LNWIRLAPGKRPEWMGW	ctgaagcccagaggcggcgccgtg	WGRGTPVIVSS	10.55102041	CGGACTGAGCTGAAAT-1	QSALTQPASVSGSPGQSITISCTGT	agcagtgacgttggtggttataactat	tggggccggggcacacctgtgatcgtgtccagcg
VRC01	TTTGTCAGTCCGAGTC-1	1829	1	TTTGTCAGTCCGAGTC-1_contig_3	IGHV1-2	IGHD1-7	IGHJ2	LNWIRLAPGKRPEWMGW	ctgaagcccagaggcggcgccgtg	WGRGTPVIVSS	5.126760563	TTTGTCAGTCCGAGTC-1	QSALTQPASVSGSPGQSITISCTGT	agcagtgatgttgggagttataacctt	tggggccggggcacacctgtgatcgtgtccagcg
VRC01	CTCGGAGAGCCACGCT-1	1828	1	CTCGGAGAGCCACGCT-1_contig_2	IGHV1-2	IGHD1-7	IGHJ2	LNWIRLAPGKRPEWMGW	ctgaagcccagaggcggcgccgtg	WGRGTPVIVSS	26.92307692	CTCGGAGAGCCACGCT-1	GT	agcagtgacgttggtggttataactat	tggggccggggcacacctgtgatcgtgtccagcg
VRC01	CCGGTAGCATGCGCAC-1	1826	1	CCGGTAGCATGCGCAC-1_contig_1	IGHV1-2	IGHD1-7	IGHJ2	LNWIRLAPGKRPEWMGW	ctgaagcccagaggcggcgccgtg	WGRGTPVIVSS	8.914285714	CCGGTAGCATGCGCAC-1	QSALTQPASVSGSPGQSITISCTGT	agcagtgatgttgggagttataacctt	tggggccggggcacacctgtgatcgtgtccagcg
VRC01	CTACATTTCTCTGAGA-1	1823	1	CTACATTTCTCTGAGA-1_contig_2	IGHV1-2	IGHD1-7	IGHJ2	LNWIRLAPGKRPEWMGW	ctgaagcccagaggcggcgccgtg	WGRGTPVIVSS	-	CTACATTTCTCTGAGA-1		gtgacgttggtggttataagtat	tggggccggggcacacctgtgatcgtgtccagcg
VRC01	GCTTGAAGTACAAGTA-1	1823	1	GCTTGAAGTACAAGTA-1_contig_1	IGHV1-2	IGHD1-7	IGHJ2	LNWIRLAPGKRPEWMGW	ctgaagcccagaggcggcgccgtg	WGRGTPVIVSS	8.929824561	GCTTGAAGTACAAGTA-1	QSALTQPASVSGSPGQSITISCTGT	agcagtgatgttgggagttataacctt	tggggccggggcacacctgtgatcgtgtccagcg
VRC01	CTCTACGAGCGTGAAC-1	1822	1	CTCTACGAGCGTGAAC-1_contig_3	IGHV1-2	IGHD1-7	IGHJ2	LNWIRLAPGKRPEWMGW	ctgaagcccagaggcggcgccgtg	WGRGTPVIVSS	46.22222222	CTCTACGAGCGTGAAC-1			tggggccggggcacacctgtgatcgtgtccagcg
VRC01	GTATCTTTCTGAGTGT-1	1821	1	GTATCTTTCTGAGTGT-1_contig_3	IGHV1-2	IGHD1-7	IGHJ2	LNWIRLAPGKRPEWMGW	ctgaagcccagaggcggcgccgtg	WGRGTPVIVSS	-	GTATCTTTCTGAGTGT-1	QSALTQPASVSGSPGQSITISCTGT	agcagtgatgttgggagttataacctt	tggggccggggcacacctgtgatcgtgtccagcg
VRC01	TGGACGCAGACGCTTT-1	1819	1	TGGACGCAGACGCTTT-1_contig_2	IGHV1-2	IGHD1-7	IGHJ2	LNWIRLAPGKRPEWMGW	ctgaagcccagaggcggcgccgtg	WGRGTPVIVSS	-	TGGACGCAGACGCTTT-1			tggggccggggcacacctgtgatcgtgtccagcg
VRC01	AACTCTTGTCCCGACA-1	1818	1	AACTCTTGTCCCGACA-1_contig_5	IGHV1-2	IGHD1-7	IGHJ2	LNWIRLAPGKRPEWMGW	ctgaagcccagaggcggcgccgtg	WGRGTPVIVSS	8.018181818	AACTCTTGTCCCGACA-1	TGT	agcagtgacgttggtggttataagtat	tggggccggggcacacctgtgatcgtgtccagcg
VRC01	AAGTCTGGTACAGTTC-1	1814	1	AAGTCTGGTACAGTTC-1_contig_3	IGHV1-2	IGHD1-7	IGHJ2	LNWIRLAPGKRPEWMGW	ctgaagcccagaggcggcgccgtg	WGRGTPVIVSS	4.603773585	AAGTCTGGTACAGTTC-1	ASVSGSPGQSITISCTGT	agcagtgacgttggtggttataactat	tggggccggggcacacctgtgatcgtgtccagcg
VRC01	AAAGTAGTCCCATTTA-1	1812	1	AAAGTAGTCCCATTTA-1_contig_2	IGHV1-2	IGHD1-7	IGHJ2	LNWIRLAPGKRPEWMGW	ctgaagcccagaggcggcgccgtg	WGRGTPVIVSS	18.2	AAAGTAGTCCCATTTA-1		gtgacgttggtggttataactat	tggggccggggcacacctgtgatcgtgtccagcg
VRC01	GTCACAAGTTCACGGC-1	1811	1	GTCACAAGTTCACGGC-1_contig_4	IGHV1-2	IGHD1-7	IGHJ2	LNWIRLAPGKRPEWMGW	ctgaagcccagaggcggcgccgtg	WGRGTPVIVSS	5.19047619	GTCACAAGTTCACGGC-1	TGT	agcagtgacgttggtggttataactat	tggggccggggcacacctgtgatcgtgtccagcg
VRC01	AAACCTGGTTGGTGGA-1	1809	1	AAACCTGGTTGGTGGA-1_contig_1	IGHV1-2	IGHD1-7	IGHJ2	LNWIRLAPGKRPEWMGW	ctgaagcccagaggcggcgccgtg	WGRGTPVIVSS	-	AAACCTGGTTGGTGGA-1	TGT	agcagtgacgttggtggttataactat	tggggccggggcacacctgtgatcgtgtccagcg
VRC01	ATGGGAGGTATTACCG-1	1809	1	ATGGGAGGTATTACCG-1_contig_4	IGHV1-2	IGHD1-7	IGHJ2	LNWIRLAPGKRPEWMGW	ctgaagcccagaggcggcgccgtg	WGRGTPVIVSS	8.448979592	ATGGGAGGTATTACCG-1	QSALTQPASVSGSPGQSITISCTGT	agcagtgacgttggtggttataactat	tggggccggggcacacctgtgatcgtgtccagcg
VRC01	TACACGACAATCACAC-1	1809	1	TACACGACAATCACAC-1_contig_1	IGHV1-2	IGHD1-7	IGHJ2	LNWIRLAPGKRPEWMGW	ctgaagcccagaggcggcgccgtg	WGRGTPVIVSS	7.672413793	TACACGACAATCACAC-1	QSALTQPASVSGSPGQSITISCTGT	agcagtgatgttgggagttataacctt	tggggccggggcacacctgtgatcgtgtccagcg
VRC01	CTAACTTCAGGAATGC-1	1807	1	CTAACTTCAGGAATGC-1_contig_2	IGHV1-2	IGHD1-7	IGHJ2	LNWIRLAPGKRPEWMGW	ctgaagcccagaggcggcgccgtg	WGRGTPVIVSS	8.605263158	CTAACTTCAGGAATGC-1			tggggccggggcacacctgtgatcgtgtccagcg
VRC01	GCGACCAGTCCGACGT-1	1807	1	GCGACCAGTCCGACGT-1_contig_2	IGHV1-2	IGHD1-7	IGHJ2	LNWIRLAPGKRPEWMGW	ctgaagcccagaggcggcgccgtg	WGRGTPVIVSS	-	GCGACCAGTCCGACGT-1	QSALTQPASVSGSPGQSITISCTGT	agcagtgacgttggtggttataactat	tggggccggggcacacctgtgatcgtgtccagcg
VRC01	GGACAGACACCAGATT-1	1806	1	GGACAGACACCAGATT-1_contig_4	IGHV1-2	IGHD1-7	IGHJ2	LNWIRLAPGKRPEWMGW	ctgaagcccagaggcggcgccgtg	WGRGTPVIVSS	6.914893617	GGACAGACACCAGATT-1	TGT	agcagtgacgttggtggttataactat	tggggccggggcacacctgtgatcgtgtccagcg
VRC01	AAGTCTGTCATTTGGG-1	1801	1	AAGTCTGTCATTTGGG-1_contig_2	IGHV1-2	IGHD1-7	IGHJ2	LNWIRLAPGKRPEWMGW	ctgaagcccagaggcggcgccgtg	WGRGTPVIVSS	38.11111111	AAGTCTGTCATTTGGG-1	QSALTQPASVSGSPGQSITISCTGT	agcagtgacgttggtggttataactat	tggggccggggcacacctgtgatcgtgtccagcg
VRC01	GCTGCTTAGGTAGCCA-1	1801	1	GCTGCTTAGGTAGCCA-1_contig_4	IGHV1-2	IGHD1-7	IGHJ2	LNWIRLAPGKRPEWMGW	ctgaagcccagaggcggcgccgtg	WGRGTPVIVSS	8.166666667	GCTGCTTAGGTAGCCA-1	QSALTQPASVSGSPGQSITISCTGT	agcagtgacgttggtggttataactat	tggggccggggcacacctgtgatcgtgtccagcg
VRC01	AAAGATGCAGCTTCGG-1	1800	1	AAAGATGCAGCTTCGG-1_contig_3	IGHV1-2	IGHD1-7	IGHJ2	LNWIRLAPGKRPEWMGW	ctgaagcccagaggcggcgccgtg	WGRGTPVIVSS	35.53846154	AAAGATGCAGCTTCGG-1	QSALTQPASVSGSPGQSITISCTGT	agcagtgatgttgggagttataacctt	tggggccggggcacacctgtgatcgtgtccagcg
VRC01	CTAGTGACAATAGCGG-1	1797	1	CTAGTGACAATAGCGG-1_contig_1	IGHV1-2	IGHD1-7	IGHJ2	LNWIRLAPGKRPEWMGW	ctgaagcccagaggcggcgccgtg	WGRGTPVIVSS	-	CTAGTGACAATAGCGG-1	TGT	agcagtgacgttggtggttataactat	tggggccggggcacacctgtgatcgtgtccagcg
VRC01	CTGATCCTCATTGCCC-1	1794	1	CTGATCCTCATTGCCC-1_contig_3	IGHV1-2	IGHD1-7	IGHJ2	LNWIRLAPGKRPEWMGW	ctgaagcccagaggcggcgccgtg	WGRGTPVIVSS	-	CTGATCCTCATTGCCC-1	QSALTQPASVSGSPGQSITISCTGT	agcagtgacgttggtggttataactat	tggggccggggcacacctgtgatcgtgtccagcg
VRC01	TGACTAGTCAGTGCAT-1	1791	1	TGACTAGTCAGTGCAT-1_contig_3	IGHV1-2	IGHD1-7	IGHJ2	LNWIRLAPGKRPEWMGW	ctgaagcccagaggcggcgccgtg	WGRGTPVIVSS	-	TGACTAGTCAGTGCAT-1	QSALTQPASVSGSPGQSITISCTGT	agcagtgacgttggtggttataagtat	tggggccggggcacacctgtgatcgtgtccagcg
VRC01	CTCTACGGTCGAAAGC-1	1790	1	CTCTACGGTCGAAAGC-1_contig_3	IGHV1-2	IGHD1-7	IGHJ2	LNWIRLAPGKRPEWMGW	ctgaagcccagaggcggcgccgtg	WGRGTPVIVSS	10.84210526	CTCTACGGTCGAAAGC-1	QSALTQPASVSGSPGQSITISCTGT	agcagtgatgttgggagttataacctt	tggggccggggcacacctgtgatcgtgtccagcg
VRC01	AAAGCAACAGTTAACC-1	1788	1	AAAGCAACAGTTAACC-1_contig_2	IGHV1-2	IGHD1-7	IGHJ2	LNWIRLAPGKRPEWMGW	ctgaagcccagaggcggcgccgtg	WGRGTPVIVSS	-	AAAGCAACAGTTAACC-1	SCTGT	agcagtgacgttggtggttataactat	tggggccggggcacacctgtgatcgtgtccagcg
VRC01	CTGAAGTGTAGCGCAA-1	1787	1	CTGAAGTGTAGCGCAA-1_contig_3	IGHV1-2	IGHD1-7	IGHJ2	LNWIRLAPGKRPEWMGW	ctgaagcccagaggcggcgccgtg	WGRGTPVIVSS	7.066666667	CTGAAGTGTAGCGCAA-1	TGT	agcagtgacgttggtggttataactat	tggggccggggcacacctgtgatcgtgtccagcg
VRC01	CAGCCGATCGCCTGTT-1	1786	1	CAGCCGATCGCCTGTT-1_contig_4	IGHV1-2	IGHD1-7	IGHJ2	LNWIRLAPGKRPEWMGW	ctgaagcccagaggcggcgccgtg	WGRGTPVIVSS	-	CAGCCGATCGCCTGTT-1	TGT	agcagtgacgttggtggttataactat	tggggccggggcacacctgtgatcgtgtccagcg
VRC01	CTTGGCTAGGAGTTGC-1	1786	1	CTTGGCTAGGAGTTGC-1_contig_1	IGHV1-2	IGHD1-7	IGHJ2	LNWIRLAPGKRPEWMGW	ctgaagcccagaggcggcgccgtg	WGRGTPVIVSS	11.4047619	CTTGGCTAGGAGTTGC-1	TGT	agcagtgacgttggtggttataactat	tggggccggggcacacctgtgatcgtgtccagcg
VRC01	ATAGACCCAAGCCCAC-1	1784	1	ATAGACCCAAGCCCAC-1_contig_3	IGHV1-2	IGHD1-7	IGHJ2	LNWIRLAPGKRPEWMGW	ctgaagcccagaggcggcgccgtg	WGRGTPVIVSS	21.33333333	ATAGACCCAAGCCCAC-1	SCTGT	agtagtgacgttggtggttataactat	tggggccggggcacacctgtgatcgtgtccagcg
VRC01	CTGGTCTTCTTCGGTC-1	1784	1	CTGGTCTTCTTCGGTC-1_contig_3	IGHV1-2	IGHD1-7	IGHJ2	LNWIRLAPGKRPEWMGW	ctgaagcccagaggcggcgccgtg	WGRGTPVIVSS	18.09090909	CTGGTCTTCTTCGGTC-1	TGT	agcagtgatgttgggagttataacctt	tggggccggggcacacctgtgatcgtgtccagcg
VRC01	GTCACAAAGCTCTCGG-1	1784	1	GTCACAAAGCTCTCGG-1_contig_2	IGHV1-2	IGHD1-7	IGHJ2	LNWIRLAPGKRPEWMGW	ctgaagcccagaggcggcgccgtg	WGRGTPVIVSS	36.88888889	GTCACAAAGCTCTCGG-1	TGT	agcagtgacgttggtggttataactat	tggggccggggcacacctgtgatcgtgtccagcg
VRC01	GGGTCTGAGGATGCGT-1	1782	1	GGGTCTGAGGATGCGT-1_contig_4	IGHV1-2	IGHD1-7	IGHJ2	LNWIRLAPGKRPEWMGW	ctgaagcccagaggcggcgccgtg	WGRGTPVIVSS	2.280898876	GGGTCTGAGGATGCGT-1			tggggccggggcacacctgtgatcgtgtccagcg
VRC01	GCTCTGTGTTTGTGTG-1	1778	1	GCTCTGTGTTTGTGTG-1_contig_4	IGHV1-2	IGHD1-7	IGHJ2	LNWIRLAPGKRPEWMGW	ctgaagcccagaggcggcgccgtg	WGRGTPVIVSS	4.470588235	GCTCTGTGTTTGTGTG-1	QSALTQPASVSGSPGQSITISCTGT	agcagtgacgttggtggttataactat	tggggccggggcacacctgtgatcgtgtccagcg
VRC01	CTCGTACGTTACGACT-1	1777	1	CTCGTACGTTACGACT-1_contig_5	IGHV1-2	IGHD1-7	IGHJ2	LNWIRLAPGKRPEWMGW	ctgaagcccagaggcggcgccgtg	WGRGTPVIVSS	7.723404255	CTCGTACGTTACGACT-1	QSALTQPASVSGSPGQSITISCTGT	agcagtgacgttggtggttataactat	tggggccggggcacacctgtgatcgtgtccagcg
VRC01	GAATAAGAGGCGTACA-1	1775	1	GAATAAGAGGCGTACA-1_contig_4	IGHV1-2	IGHD1-7	IGHJ2	LNWIRLAPGKRPEWMGW	ctgaagcccagaggcggcgccgtg	WGRGTPVIVSS	36.42857143	GAATAAGAGGCGTACA-1	TGT	agcagtgacgttggtggttataactat	tggggccggggcacacctgtgatcgtgtccagcg
VRC01	GTTCATTGTCGCGAAA-1	1770	1	GTTCATTGTCGCGAAA-1_contig_1	IGHV1-2	IGHD1-7	IGHJ2	LNWIRLAPGKRPEWMGW	ctgaagcccagaggcggcgccgtg	WGRGTPVIVSS	7.463414634	GTTCATTGTCGCGAAA-1	SCTGT	agcagtgatgttgggagttataacctt	tggggccggggcacacctgtgatcgtgtccagcg
VRC01	AGGCCACAGTAAGTAC-1	1769	1	AGGCCACAGTAAGTAC-1_contig_2	IGHV1-2	IGHD1-7	IGHJ2	LNWIRLAPGKRPEWMGW	ctgaagcccagaggcggcgccgtg	WGRGTPVIVSS	10.68	AGGCCACAGTAAGTAC-1			tggggccggggcacacctgtgatcgtgtccagcg
VRC01	CTAATGGGTAAGTTCC-1	1765	1	CTAATGGGTAAGTTCC-1_contig_3	IGHV1-2	IGHD1-7	IGHJ2	LNWIRLAPGKRPEWMGW	ctgaagcccagaggcggcgccgtg	WGRGTPVIVSS	13.11111111	CTAATGGGTAAGTTCC-1			tggggccggggcacacctgtgatcgtgtccagcg
VRC01	GAGTCCGCAGACACTT-1	1765	1	GAGTCCGCAGACACTT-1_contig_3	IGHV1-2	IGHD1-7	IGHJ2	LNWIRLAPGKRPEWMGW	ctgaagcccagaggcggcgccgtg	WGRGTPVIVSS	9.137931034	GAGTCCGCAGACACTT-1	QSALTQPASVSGSPGQSITISCTGT	agcagtgacgttggtggttataactat	tggggccggggcacacctgtgatcgtgtccagcg
VRC01	TCAGCTCGTCTTCGTC-1	1765	1	TCAGCTCGTCTTCGTC-1_contig_3	IGHV1-2	IGHD1-7	IGHJ2	LNWIRLAPGKRPEWMGW	ctgaagcccagaggcggcgccgtg	WGRGTPVIVSS	3.837209302	TCAGCTCGTCTTCGTC-1			tggggccggggcacacctgtgatcgtgtccagcg
VRC01	CAGCGACGTATCAGTC-1	1764	1	CAGCGACGTATCAGTC-1_contig_4	IGHV1-2	IGHD1-7	IGHJ2	LNWIRLAPGKRPEWMGW	ctgaagcccagaggcggcgccgtg	WGRGTPVIVSS	4.871428571	CAGCGACGTATCAGTC-1	TGT	agcagtgatgttgggagttataacctt	tggggccggggcacacctgtgatcgtgtccagcg
VRC01	ACCCACTGTCGCCATG-1	1761	1	ACCCACTGTCGCCATG-1_contig_2	IGHV1-2	IGHD1-7	IGHJ2	LNWIRLAPGKRPEWMGW	ctgaagcccagaggcggcgccgtg	WGRGTPVIVSS	-	ACCCACTGTCGCCATG-1		gtgacgttggtggttataactat	tggggccggggcacacctgtgatcgtgtccagcg
VRC01	CTACATTCACAGACTT-1	1761	1	CTACATTCACAGACTT-1_contig_3	IGHV1-2	IGHD1-7	IGHJ2	LNWIRLAPGKRPEWMGW	ctgaagcccagaggcggcgccgtg	WGRGTPVIVSS	6.323529412	CTACATTCACAGACTT-1	QSALTQPASVSGSPGQSITISCTGT	agcagtgacgttggtggttataactat	tggggccggggcacacctgtgatcgtgtccagcg
VRC01	GACGGCTAGACAAGCC-1	1761	1	GACGGCTAGACAAGCC-1_contig_2	IGHV1-2	IGHD1-7	IGHJ2	LNWIRLAPGKRPEWMGW	ctgaagcccagaggcggcgccgtg	WGRGTPVIVSS	6.074074074	GACGGCTAGACAAGCC-1	QSALTQPASVSGSPGQSITISCTGT	agcagtgacgttggtggttataactat	tggggccggggcacacctgtgatcgtgtccagcg
VRC01	TCGGGACAGTGTACCT-1	1761	1	TCGGGACAGTGTACCT-1_contig_2	IGHV1-2	IGHD1-7	IGHJ2	LNWIRLAPGKRPEWMGW	ctgaagcccagaggcggcgccgtg	WGRGTPVIVSS	-	TCGGGACAGTGTACCT-1			tggggccggggcacacctgtgatcgtgtccagcg
VRC01	AGCTCCTGTGGCTCCA-1	1760	1	AGCTCCTGTGGCTCCA-1_contig_4	IGHV1-2	IGHD1-7	IGHJ2	LNWIRLAPGKRPEWMGW	ctgaagcccagaggcggcgccgtg	WGRGTPVIVSS	5.814814815	AGCTCCTGTGGCTCCA-1	QSALTQPASVSGSPGQSITISCTGT	agcagtgatgttgggagttataacctt	tggggccggggcacacctgtgatcgtgtccagcg
VRC01	GAAACTCTCAACGGCC-1	1757	1	GAAACTCTCAACGGCC-1_contig_2	IGHV1-2	IGHD1-7	IGHJ2	LNWIRLAPGKRPEWMGW	ctgaagcccagaggcggcgccgtg	WGRGTPVIVSS	7.489361702	GAAACTCTCAACGGCC-1	SALTQPASVSGSPGQSITISCTGT	agcagtgacgttggtggttataactat	tggggccggggcacacctgtgatcgtgtccagcg
VRC01	TTAGGACCAATAGCAA-1	1757	1	TTAGGACCAATAGCAA-1_contig_1	IGHV1-2	IGHD1-7	IGHJ2	LNWIRLAPGKRPEWMGW	ctgaagcccagaggcggcgccgtg	WGRGTPVIVSS	8.192307692	TTAGGACCAATAGCAA-1	SALTQPASVSGSPGQSITISCTGT	agcagtgacgttggtggttataactat	tggggccggggcacacctgtgatcgtgtccagcg
VRC01	CTCGGGATCTTAGCCC-1	1749	1	CTCGGGATCTTAGCCC-1_contig_2	IGHV1-2	IGHD1-7	IGHJ2	LNWIRLAPGKRPEWMGW	ctgaagcccagaggcggcgccgtg	WGRGTPVIVSS	11.41935484	CTCGGGATCTTAGCCC-1			tggggccggggcacacctgtgatcgtgtccagcg
VRC01	GCGACCACACATCCAA-1	1745	1	GCGACCACACATCCAA-1_contig_3	IGHV1-2	IGHD1-7	IGHJ2	LNWIRLAPGKRPEWMGW	ctgaagcccagaggcggcgccgtg	WGRGTPVIVSS	5.612244898	GCGACCACACATCCAA-1	SCTGT	agcagtgacgttggtggttataactat	tggggccggggcacacctgtgatcgtgtccagcg
VRC01	ACGCAGCGTCCGTCAG-1	1743	1	ACGCAGCGTCCGTCAG-1_contig_3	IGHV1-2	IGHD1-7	IGHJ2	LNWIRLAPGKRPEWMGW	ctgaagcccagaggcggcgccgtg	WGRGTPVIVSS	8.875	ACGCAGCGTCCGTCAG-1	SALTQPASVSGSPGQSITISCTGT	agcagtgacgttggtggttataactat	tggggccggggcacacctgtgatcgtgtccagcg
VRC01	ACTGATGAGGCCCTCA-1	1743	1	ACTGATGAGGCCCTCA-1_contig_2	IGHV1-2	IGHD1-7	IGHJ2	LNWIRLAPGKRPEWMGW	ctgaagcccagaggcggcgccgtg	WGRGTPVIVSS	5.84	ACTGATGAGGCCCTCA-1	QSALTQPASVSGSPGQSITISCTGT	agcagtgacgttggtggttataactat	tggggccggggcacacctgtgatcgtgtccagcg
VRC01	GAACCTAAGCAGCCTC-1	1742	1	GAACCTAAGCAGCCTC-1_contig_2	IGHV1-2	IGHD1-7	IGHJ2	LNWIRLAPGKRPEWMGW	ctgaagcccagaggcggcgccgtg	WGRGTPVIVSS	-	GAACCTAAGCAGCCTC-1	TGT	agcagtgatgttgggagttataacctt	tggggccggggcacacctgtgatcgtgtccagcg
VRC01	AACGTTGTCGGCGCAT-1	1741	1	AACGTTGTCGGCGCAT-1_contig_3	IGHV1-2	IGHD1-7	IGHJ2	LNWIRLAPGKRPEWMGW	ctgaagcccagaggcggcgccgtg	WGRGTPVIVSS	-	AACGTTGTCGGCGCAT-1	TGT	agcagtgacgttggtggttataactat	tggggccggggcacacctgtgatcgtgtccagcg
VRC01	GCGGGTTAGCATGGCA-1	1740	1	GCGGGTTAGCATGGCA-1_contig_3	IGHV1-2	IGHD1-7	IGHJ2	LNWIRLAPGKRPEWMGW	ctgaagcccagaggcggcgccgtg	WGRGTPVIVSS	-	GCGGGTTAGCATGGCA-1		tat	tggggccggggcacacctgtgatcgtgtccagcg
VRC01	GTCGTAATCACTATTC-1	1738	1	GTCGTAATCACTATTC-1_contig_3	IGHV1-2	IGHD1-7	IGHJ2	LNWIRLAPGKRPEWMGW	ctgaagcccagaggcggcgccgtg	WGRGTPVIVSS	-	GTCGTAATCACTATTC-1			tggggccggggcacacctgtgatcgtgtccagcg
VRC01	TCGGGACGTTACAGAA-1	1738	1	TCGGGACGTTACAGAA-1_contig_4	IGHV1-2	IGHD1-7	IGHJ2	LNWIRLAPGKRPEWMGW	ctgaagcccagaggcggcgccgtg	WGRGTPVIVSS	6.625	TCGGGACGTTACAGAA-1		tat	tggggccggggcacacctgtgatcgtgtccagcg
VRC01	GGGCATCGTTTGGCGC-1	1734	1	GGGCATCGTTTGGCGC-1_contig_3	IGHV1-2	IGHD1-7	IGHJ2	LNWIRLAPGKRPEWMGW	ctgaagcccagaggcggcgccgtg	WGRGTPVIVSS	-	GGGCATCGTTTGGCGC-1	SALTQPASVSGSPGQSITISCTGT	agcagtgatgttgggagttataacctt	tggggccggggcacacctgtgatcgtgtccagcg
VRC01	ATTACTCAGTAAGTAC-1	1732	1	ATTACTCAGTAAGTAC-1_contig_3	IGHV1-2	IGHD1-7	IGHJ2	LNWIRLAPGKRPEWMGW	ctgaagcccagaggcggcgccgtg	WGRGTPVIVSS	36.31818182	ATTACTCAGTAAGTAC-1	QSALTQPASVSGSPGQSITMSCTGT	agcagtgacgttggtggttataactat	tggggccggggcacacctgtgatcgtgtccagcg
VRC01	TGGTTAGAGACAATAC-1	1732	1	TGGTTAGAGACAATAC-1_contig_1	IGHV1-2	IGHD1-7	IGHJ2	LNWIRLAPGKRPEWMGW	ctgaagcccagaggcggcgccgtg	WGRGTPVIVSS	-	TGGTTAGAGACAATAC-1	QSALTQPASVSGSPGQSITISCTGT	agcagtgatgttgggagttataacctt	tggggccggggcacacctgtgatcgtgtccagcg
VRC01	TTAGTTCGTATCAGTC-1	1732	1	TTAGTTCGTATCAGTC-1_contig_3	IGHV1-2	IGHD1-7	IGHJ2	LNWIRLAPGKRPEWMGW	ctgaagcccagaggcggcgccgtg	WGRGTPVIVSS	3.91025641	TTAGTTCGTATCAGTC-1	QSALTQPASVSGSPGQSITISCTGT	agcagtgacgttggtggttataactat	tggggccggggcacacctgtgatcgtgtccagcg
VRC01	CCTTCCCAGCCGTCGT-1	1731	1	CCTTCCCAGCCGTCGT-1_contig_2	IGHV1-2	IGHD1-7	IGHJ2	LNWIRLAPGKRPEWMGW	ctgaagcccagaggcggcgccgtg	WGRGTPVIVSS	-	CCTTCCCAGCCGTCGT-1	QSALTQPASVSGSPGQSITISCTGT	agcagtgacgttggtggttataactat	tggggccggggcacacctgtgatcgtgtccagcg
VRC01	CGAGCCAGTACTTAGC-1	1729	1	CGAGCCAGTACTTAGC-1_contig_4	IGHV1-2	IGHD1-7	IGHJ2	LNWIRLAPGKRPEWMGW	ctgaagcccagaggcggcgccgtg	WGRGTPVIVSS	9.395833333	CGAGCCAGTACTTAGC-1	QSALTQPASVSGSPGQSITISCTGT	agcagtgacgttggtggttataactat	tggggccggggcacacctgtgatcgtgtccagcg
VRC01	CGCCAAGAGAGACTTA-1	1728	1	CGCCAAGAGAGACTTA-1_contig_3	IGHV1-2	IGHD1-7	IGHJ2	LNWIRLAPGKRPEWMGW	ctgaagcccagaggcggcgccgtg	WGRGTPVIVSS	20.23529412	CGCCAAGAGAGACTTA-1	QSALTQPASVSGSPGQSITISCTGT	agcagtgacgttggtggttataagtat	tggggccggggcacacctgtgatcgtgtccagcg
VRC01	AGGGAGTAGTACGACG-1	1724	1	AGGGAGTAGTACGACG-1_contig_3	IGHV1-2	IGHD1-7	IGHJ2	LNWIRLAPGKRPEWMGW	ctgaagcccagaggcggcgccgtg	WGRGTPVIVSS	-	AGGGAGTAGTACGACG-1	QSALTQPASVSGSPGQSITISCTGT	agcagtgacgttggtggttataactat	tggggccggggcacacctgtgatcgtgtccagcg
VRC01	GCTTGAATCAGGCGAA-1	1724	1	GCTTGAATCAGGCGAA-1_contig_3	IGHV1-2	IGHD1-7	IGHJ2	LNWIRLAPGKRPEWMGW	ctgaagcccagaggcggcgccgtg	WGRGTPVIVSS	-	GCTTGAATCAGGCGAA-1		tat	tggggccggggcacacctgtgatcgtgtccagcg
VRC01	TCACGAATCTGAGTGT-1	1722	1	TCACGAATCTGAGTGT-1_contig_2	IGHV1-2	IGHD1-7	IGHJ2	LNWIRLAPGKRPEWMGW	ctgaagcccagaggcggcgccgtg	WGRGTPVIVSS	-	TCACGAATCTGAGTGT-1	TGT	agcagtgacgttggtggttataactat	tggggccggggcacacctgtgatcgtgtccagcg
VRC01	GGCGTGTCATGGAATA-1	1719	1	GGCGTGTCATGGAATA-1_contig_3	IGHV1-2	IGHD1-7	IGHJ2	LNWIRLAPGKRPEWMGW	ctgaagcccagaggcggcgccgtg	WGRGTPVIVSS	6.777777778	GGCGTGTCATGGAATA-1	QSALTQPASVSGSPGQSITISCTGT	agcagtgacgttggtggttataactat	tggggccggggcacacctgtgatcgtgtccagcg
VRC01	TCAGCAACATCCCATC-1	1718	1	TCAGCAACATCCCATC-1_contig_2	IGHV1-2	IGHD1-7	IGHJ2	LNWIRLAPGKRPEWMGW	ctgaagcccagaggcggcgccgtg	WGRGTPVIVSS	1.172413793	TCAGCAACATCCCATC-1			tggggccggggcacacctgtgatcgtgtccagcg
VRC01	CAGTCCTAGCCCTAAT-1	1715	1	CAGTCCTAGCCCTAAT-1_contig_4	IGHV1-2	IGHD1-7	IGHJ2	LNWIRLAPGKRPEWMGW	ctgaagcccagaggcggcgccgtg	WGRGTPVIVSS	4.661290323	CAGTCCTAGCCCTAAT-1	QSALTQPASVSGSPGQSITISCTGT	agcagtgacgttggtggttataactat	tggggccggggcacacctgtgatcgtgtccagcg
VRC01	CACACCTTCTTGCCGT-1	1713	1	CACACCTTCTTGCCGT-1_contig_3	IGHV1-2	IGHD1-7	IGHJ2	LNWIRLAPGKRPEWMGW	ctgaagcccagaggcggcgccgtg	WGRGTPVIVSS	3.817204301	CACACCTTCTTGCCGT-1	TGT	agcagtgatgttgggagttataacctt	tggggccggggcacacctgtgatcgtgtccagcg
VRC01	CTGAAGTTCCTCATTA-1	1713	1	CTGAAGTTCCTCATTA-1_contig_3	IGHV1-2	IGHD1-7	IGHJ2	LNWIRLAPGKRPEWMGW	ctgaagcccagaggcggcgccgtg	WGRGTPVIVSS	-	CTGAAGTTCCTCATTA-1	TGT	agcagtgacgttggtggttataactat	tggggccggggcacacctgtgatcgtgtccagcg
VRC01	GAGCAGATCTGCTGCT-1	1712	1	GAGCAGATCTGCTGCT-1_contig_3	IGHV1-2	IGHD1-7	IGHJ2	LNWIRLAPGKRPEWMGW	ctgaagcccagaggcggcgccgtg	WGRGTPVIVSS	-	GAGCAGATCTGCTGCT-1	QSALTQPASVSGSPGQSITISCTGT	agcagtgacgttggtggttataagtat	tggggccggggcacacctgtgatcgtgtccagcg
VRC01	GATCGATAGTCTCAAC-1	1712	1	GATCGATAGTCTCAAC-1_contig_3	IGHV1-2	IGHD1-7	IGHJ2	LNWIRLAPGKRPEWMGW	ctgaagcccagaggcggcgccgtg	WGRGTPVIVSS	17.3	GATCGATAGTCTCAAC-1	SCTGT	agcagtgacgttggtggttataactat	tggggccggggcacacctgtgatcgtgtccagcg
VRC01	AAAGCAAAGCCACGTC-1	1710	1	AAAGCAAAGCCACGTC-1_contig_4	IGHV1-2	IGHD1-7	IGHJ2	LNWIRLAPGKRPEWMGW	ctgaagcccagaggcggcgccgtg	WGRGTPVIVSS	7.333333333	AAAGCAAAGCCACGTC-1			tggggccggggcacacctgtgatcgtgtccagcg
VRC01	GACTAACTCTAACCGA-1	1710	1	GACTAACTCTAACCGA-1_contig_1	IGHV1-2	IGHD1-7	IGHJ2	LNWIRLAPGKRPEWMGW	ctgaagcccagaggcggcgccgtg	WGRGTPVIVSS	44.1	GACTAACTCTAACCGA-1		tat	tggggccggggcacacctgtgatcgtgtccagcg
VRC01	TCAGCTCAGGGAGTAA-1	1709	1	TCAGCTCAGGGAGTAA-1_contig_5	IGHV1-2	IGHD1-7	IGHJ2	LNWIRLAPGKRPEWMGW	ctgaagcccagaggcggcgccgtg	WGRGTPVIVSS	10.48571429	TCAGCTCAGGGAGTAA-1			tggggccggggcacacctgtgatcgtgtccagcg
VRC01	CATATGGCATCTCGCT-1	1707	1	CATATGGCATCTCGCT-1_contig_2	IGHV1-2	IGHD1-7	IGHJ2	LNWIRLAPGKRPEWMGW	ctgaagcccagaggcggcgccgtg	WGRGTPVIVSS	-	CATATGGCATCTCGCT-1	SCTGT	agcagtgacgttggtggttataactat	tggggccggggcacacctgtgatcgtgtccagcg
VRC01	TCGCGTTGTCCGTTAA-1	1707	1	TCGCGTTGTCCGTTAA-1_contig_3	IGHV1-2	IGHD1-7	IGHJ2	LNWIRLAPGKRPEWMGW	ctgaagcccagaggcggcgccgtg	WGRGTPVIVSS	-	TCGCGTTGTCCGTTAA-1	QSALTQPASVSGSPGQSITISCTGT	agcagtgacgttggtggttataactat	tggggccggggcacacctgtgatcgtgtccagcg
VRC01	ATAACGCGTGGCAAAC-1	1705	1	ATAACGCGTGGCAAAC-1_contig_2	IGHV1-2	IGHD1-7	IGHJ2	LNWIRLAPGKRPEWMGW	ctgaagcccagaggcggcgccgtg	WGRGTPVIVSS	6.26	ATAACGCGTGGCAAAC-1	QSALTQPASVSGSPGQSITISCTGT	agcagtgacgttggtggttataactat	tggggccggggcacacctgtgatcgtgtccagcg
VRC01	AGTCTTTAGGTGCACA-1	1703	1	AGTCTTTAGGTGCACA-1_contig_1	IGHV1-2	IGHD1-7	IGHJ2	LNWIRLAPGKRPEWMGW	ctgaagcccagaggcggcgccgtg	WGRGTPVIVSS	-	AGTCTTTAGGTGCACA-1	SALTQPASVSGSPGQSITISCTGT	agcagtgacgttggtggttataactat	tggggccggggcacacctgtgatcgtgtccagcg
VRC01	CATCAAGTCATACGGT-1	1700	1	CATCAAGTCATACGGT-1_contig_3	IGHV1-2	IGHD1-7	IGHJ2	LNWIRLAPGKRPEWMGW	ctgaagcccagaggcggcgccgtg	WGRGTPVIVSS	6.607142857	CATCAAGTCATACGGT-1	QSALTQPASVSGSPGQSITISCTGT	agcagtgacgttggtggttataactat	tggggccggggcacacctgtgatcgtgtccagcg
VRC01	ACAGCCGCAGTAGAGC-1	1698	1	ACAGCCGCAGTAGAGC-1_contig_2	IGHV1-2	IGHD1-7	IGHJ2	LNWIRLAPGKRPEWMGW	ctgaagcccagaggcggcgccgtg	WGRGTPVIVSS	8.325581395	ACAGCCGCAGTAGAGC-1		tat	tggggccggggcacacctgtgatcgtgtccagcg
VRC01	TAAGAGATCAAGGCTT-1	1698	1	TAAGAGATCAAGGCTT-1_contig_2	IGHV1-2	IGHD1-7	IGHJ2	LNWIRLAPGKRPEWMGW	ctgaagcccagaggcggcgccgtg	WGRGTPVIVSS	9.592592593	TAAGAGATCAAGGCTT-1	QSALTQPASVSGSPGQSITISCTGT	agcagtgacgttggtggttataactat	tggggccggggcacacctgtgatcgtgtccagcg
VRC01	AACTCAGTCCGAAGAG-1	1693	1	AACTCAGTCCGAAGAG-1_contig_2	IGHV1-2	IGHD1-7	IGHJ2	LNWIRLAPGKRPEWMGW	ctgaagcccagaggcggcgccgtg	WGRGTPVIVSS	-	AACTCAGTCCGAAGAG-1	QSALTQPASVSGSPGQSITISCTGT	agcagtgacgttggtggttataactat	tggggccggggcacacctgtgatcgtgtccagcg
VRC01	TATCAGGTCTGATTCT-1	1693	1	TATCAGGTCTGATTCT-1_contig_3	IGHV1-2	IGHD1-7	IGHJ2	LNWIRLAPGKRPEWMGW	ctgaagcccagaggcggcgccgtg	WGRGTPVIVSS	3.602564103	TATCAGGTCTGATTCT-1	QSALTQPASVSGSPGQSITISCTGT	agcagtgacgttggtggttataactat	tggggccggggcacacctgtgatcgtgtccagcg
VRC01	AGACGTTTCCTATGTT-1	1689	1	AGACGTTTCCTATGTT-1_contig_4	IGHV1-2	IGHD1-7	IGHJ2	LNWIRLAPGKRPEWMGW	ctgaagcccagaggcggcgccgtg	WGRGTPVIVSS	2.137931034	AGACGTTTCCTATGTT-1		tat	tggggccggggcacacctgtgatcgtgtccagcg
VRC01	GACGGCTTCGAACGGA-1	1684	1	GACGGCTTCGAACGGA-1_contig_3	IGHV1-2	IGHD1-7	IGHJ2	LNWIRLAPGKRPEWMGW	ctgaagcccagaggcggcgccgtg	WGRGTPVIVSS	10.65384615	GACGGCTTCGAACGGA-1	QSALTQPASVSGSPGQSITISCTGT	agcagtgacgttggtggttataactat	tggggccggggcacacctgtgatcgtgtccagcg
VRC01	CACATAGAGCATGGCA-1	1683	1	CACATAGAGCATGGCA-1_contig_2	IGHV1-2	IGHD1-7	IGHJ2	LNWIRLAPGKRPEWMGW	ctgaagcccagaggcggcgccgtg	WGRGTPVIVSS	-	CACATAGAGCATGGCA-1	QSALTQPASVSGSPGQSITISCTGT	agcagtgacgttggtggttataagtat	tggggccggggcacacctgtgatcgtgtccagcg
VRC01	TGACGGCTCTCTAGGA-1	1682	1	TGACGGCTCTCTAGGA-1_contig_2	IGHV1-2	IGHD1-7	IGHJ2	LNWIRLAPGKRPEWMGW	ctgaagcccagaggcggcgccgtg	WGRGTPVIVSS	10.58139535	TGACGGCTCTCTAGGA-1	TGT	agcagtgacgttggtggttataactat	tggggccggggcacacctgtgatcgtgtccagcg
VRC01	ATCCGAAGTCCGTTAA-1	1681	1	ATCCGAAGTCCGTTAA-1_contig_2	IGHV1-2	IGHD1-7	IGHJ2	LNWIRLAPGKRPEWMGW	ctgaagcccagaggcggcgccgtg	WGRGTPVIVSS	35.6	ATCCGAAGTCCGTTAA-1	TGT	agcagtgacgttggtggttataactat	tggggccggggcacacctgtgatcgtgtccagcg
VRC01	GAGGTGATCGGATGGA-1	1679	1	GAGGTGATCGGATGGA-1_contig_3	IGHV1-2	IGHD1-7	IGHJ2	LNWIRLAPGKRPEWMGW	ctgaagcccagaggcggcgccgtg	WGRGTPVIVSS	-	GAGGTGATCGGATGGA-1			tggggccggggcacacctgtgatcgtgtccagcg
VRC01	CATATGGCATCTCCCA-1	1676	1	CATATGGCATCTCCCA-1_contig_2	IGHV1-2	IGHD1-7	IGHJ2	LNWIRLAPGKRPEWMGW	ctgaagcccagaggcggcgccgtg	WGRGTPVIVSS	-	CATATGGCATCTCCCA-1			tggggccggggcacacctgtgatcgtgtccagcg
VRC01	TTCTTAGAGTTCGATC-1	1675	1	TTCTTAGAGTTCGATC-1_contig_1	IGHV1-2	IGHD1-7	IGHJ2	LNWIRLAPGKRPEWMGW	ctgaagcccagaggcggcgccgtg	WGRGTPVIVSS	13.89189189	TTCTTAGAGTTCGATC-1	TGT	agcagtgacgttggtggttataactat	tggggccggggcacacctgtgatcgtgtccagcg
VRC01	GCGAGAAGTACGACCC-1	1673	1	GCGAGAAGTACGACCC-1_contig_3	IGHV1-2	IGHD1-7	IGHJ2	LNWIRLAPGKRPEWMGW	ctgaagcccagaggcggcgccgtg	WGRGTPVIVSS	3.5	GCGAGAAGTACGACCC-1	QSALTQPASVSGSPGQSITISCTGT	agcagtgatgttgggagttataacctt	tggggccggggcacacctgtgatcgtgtccagcg
VRC01	AGCATACTCCTCAACC-1	1671	1	AGCATACTCCTCAACC-1_contig_3	IGHV1-2	IGHD1-7	IGHJ2	LNWIRLAPGKRPEWMGW	ctgaagcccagaggcggcgccgtg	WGRGTPVIVSS	6.625	AGCATACTCCTCAACC-1	TGT	agcagtgatgttgggagttataacctt	tggggccggggcacacctgtgatcgtgtccagcg
VRC01	TCAGCAACACTTAACG-1	1670	1	TCAGCAACACTTAACG-1_contig_2	IGHV1-2	IGHD1-7	IGHJ2	LNWIRLAPGKRPEWMGW	ctgaagcccagaggcggcgccgtg	WGRGTPVIVSS	29.27777778	TCAGCAACACTTAACG-1	QSALTQPASVSGSPGQSITISCTGT	agcagtgacgttggtggttataactat	tggggccggggcacacctgtgatcgtgtccagcg
VRC01	CTCAGAATCCTTTCTC-1	1668	1	CTCAGAATCCTTTCTC-1_contig_3	IGHV1-2	IGHD1-7	IGHJ2	LNWIRLAPGKRPEWMGW	ctgaagcccagaggcggcgccgtg	WGRGTPVIVSS	-	CTCAGAATCCTTTCTC-1	QSALTQPASVSGSPGQSITISCTGT	agcagtgacgttggtggttataactat	tggggccggggcacacctgtgatcgtgtccagcg
VRC01	GGACAGATCAACGGGA-1	1667	1	GGACAGATCAACGGGA-1_contig_2	IGHV1-2	IGHD1-7	IGHJ2	LNWIRLAPGKRPEWMGW	ctgaagcccagaggcggcgccgtg	WGRGTPVIVSS	-	GGACAGATCAACGGGA-1	QSALTQPASVSGSPGQSITMSCTGT	agcagtgacgttggtggttataactat	tggggccggggcacacctgtgatcgtgtccagcg
VRC01	TTCTTAGTCCGTAGGC-1	1666	1	TTCTTAGTCCGTAGGC-1_contig_4	IGHV1-2	IGHD1-7	IGHJ2	LNWIRLAPGKRPEWMGW	ctgaagcccagaggcggcgccgtg	WGRGTPVIVSS	11.83333333	TTCTTAGTCCGTAGGC-1			tggggccggggcacacctgtgatcgtgtccagcg
VRC01	ACACCAACATTGGCGC-1	1665	1	ACACCAACATTGGCGC-1_contig_4	IGHV1-2	IGHD1-7	IGHJ2	LNWIRLAPGKRPEWMGW	ctgaagcccagaggcggcgccgtg	WGRGTPVIVSS	6.194444444	ACACCAACATTGGCGC-1	QSALTQPASVSGSPGQSITISCTGT	agcagtgatgttgggagttataacctt	tggggccggggcacacctgtgatcgtgtccagcg
VRC01	TTGAACGGTCGCGGTT-1	1664	1	TTGAACGGTCGCGGTT-1_contig_3	IGHV1-2	IGHD1-7	IGHJ2	LNWIRLAPGKRPEWMGW	ctgaagcccagaggcggcgccgtg	WGRGTPVIVSS	7.333333333	TTGAACGGTCGCGGTT-1			tggggccggggcacacctgtgatcgtgtccagcg
VRC01	CATTATCAGGACTGGT-1	1663	1	CATTATCAGGACTGGT-1_contig_3	IGHV1-2	IGHD1-7	IGHJ2	LNWIRLAPGKRPEWMGW	ctgaagcccagaggcggcgccgtg	WGRGTPVIVSS	5.904109589	CATTATCAGGACTGGT-1		tat	tggggccggggcacacctgtgatcgtgtccagcg
VRC01	GTGGGTCTCGTGGTCG-1	1661	1	GTGGGTCTCGTGGTCG-1_contig_2	IGHV1-2	IGHD1-7	IGHJ2	LNWIRLAPGKRPEWMGW	ctgaagcccagaggcggcgccgtg	WGRGTPVIVSS	6.617021277	GTGGGTCTCGTGGTCG-1		gtgacgttggtggttataactat	tggggccggggcacacctgtgatcgtgtccagcg
VRC01	TAGACCATCTCGAGTA-1	1661	1	TAGACCATCTCGAGTA-1_contig_4	IGHV1-2	IGHD1-7	IGHJ2	LNWIRLAPGKRPEWMGW	ctgaagcccagaggcggcgccgtg	WGRGTPVIVSS	19.75757576	TAGACCATCTCGAGTA-1	TGT	agcagtgatgttgggagttataacctt	tggggccggggcacacctgtgatcgtgtccagcg
VRC01	AGATTGCGTACCTACA-1	1659	1	AGATTGCGTACCTACA-1_contig_1	IGHV1-2	IGHD1-7	IGHJ2	LNWIRLAPGKRPEWMGW	ctgaagcccagaggcggcgccgtg	WGRGTPVIVSS	6.543859649	AGATTGCGTACCTACA-1	QSALTQPASVSGSPGQSITISCTGT	agcagtgacgttggtggttataactat	tggggccggggcacacctgtgatcgtgtccagcg
VRC01	ATCCGAAGTTCTGAAC-1	1658	1	ATCCGAAGTTCTGAAC-1_contig_3	IGHV1-2	IGHD1-7	IGHJ2	LNWIRLAPGKRPEWMGW	ctgaagcccagaggcggcgccgtg	WGRGTPVIVSS	3.915662651	ATCCGAAGTTCTGAAC-1	QSALTQPASVSGSPGQSITISCTGT	agcagtgacgttggtggttataagtat	tggggccggggcacacctgtgatcgtgtccagcg
VRC01	TATGCCCAGAAGCCCA-1	1654	1	TATGCCCAGAAGCCCA-1_contig_2	IGHV1-2	IGHD1-7	IGHJ2	LNWIRLAPGKRPEWMGW	ctgaagcccagaggcggcgccgtg	WGRGTPVIVSS	4.95	TATGCCCAGAAGCCCA-1	QSALTQPASVSGSPGQSITISCTGT	agcagtgacgttggtggttataactat	tggggccggggcacacctgtgatcgtgtccagcg
VRC01	CGTCCATTCAGCTCGG-1	1652	1	CGTCCATTCAGCTCGG-1_contig_2	IGHV1-2	IGHD1-7	IGHJ2	LNWIRLAPGKRPEWMGW	ctgaagcccagaggcggcgccgtg	WGRGTPVIVSS	-	CGTCCATTCAGCTCGG-1	QSALTQPASVSGSPGQSITISCTGT	agcagtgacgttggtggttataactat	tggggccggggcacacctgtgatcgtgtccagcg
VRC01	TCAGGTAGTACCCAAT-1	1650	1	TCAGGTAGTACCCAAT-1_contig_4	IGHV1-2	IGHD1-7	IGHJ2	LNWIRLAPGKRPEWMGW	ctgaagcccagaggcggcgccgtg	WGRGTPVIVSS	7.6875	TCAGGTAGTACCCAAT-1	TGT	agcagtgacgttggtggttataactat	tggggccggggcacacctgtgatcgtgtccagcg
VRC01	CTCTGGTAGTACTTGC-1	1647	1	CTCTGGTAGTACTTGC-1_contig_4	IGHV1-2	IGHD1-7	IGHJ2	LNWIRLAPGKRPEWMGW	ctgaagcccagaggcggcgccgtg	WGRGTPVIVSS	18.35294118	CTCTGGTAGTACTTGC-1	SCTGT	agcagtgacgttggtggttataactat	tggggccggggcacacctgtgatcgtgtccagcg
VRC01	ACTATCTTCACGAAGG-1	1646	1	ACTATCTTCACGAAGG-1_contig_3	IGHV1-2	IGHD1-7	IGHJ2	LNWIRLAPGKRPEWMGW	ctgaagcccagaggcggcgccgtg	WGRGTPVIVSS	-	ACTATCTTCACGAAGG-1			tggggccggggcacacctgtgatcgtgtccagcg
VRC01	GGCTGGTTCCTCAATT-1	1646	1	GGCTGGTTCCTCAATT-1_contig_4	IGHV1-2	IGHD1-7	IGHJ2	LNWIRLAPGKRPEWMGW	ctgaagcccagaggcggcgccgtg	WGRGTPVIVSS	1.834862385	GGCTGGTTCCTCAATT-1			tggggccggggcacacctgtgatcgtgtccagcg
VRC01	GCATGTACATCCCACT-1	1643	1	GCATGTACATCCCACT-1_contig_1	IGHV1-2	IGHD1-7	IGHJ2	LNWIRLAPGKRPEWMGW	ctgaagcccagaggcggcgccgtg	WGRGTPVIVSS	-	GCATGTACATCCCACT-1	TGT	agcagtgacgttggtggttataactat	tggggccggggcacacctgtgatcgtgtccagcg
VRC01	GGGACCTTCTAGCACA-1	1642	1	GGGACCTTCTAGCACA-1_contig_4	IGHV1-2	IGHD1-7	IGHJ2	LNWIRLAPGKRPEWMGW	ctgaagcccagaggcggcgccgtg	WGRGTPVIVSS	7.769230769	GGGACCTTCTAGCACA-1	QSALTQPASVSGSPGQSITISCTGT	agcagtgacgttggtggttataactat	tggggccggggcacacctgtgatcgtgtccagcg
VRC01	TCTTCGGTCTGGCGTG-1	1642	1	TCTTCGGTCTGGCGTG-1_contig_3	IGHV1-2	IGHD1-7	IGHJ2	LNWIRLAPGKRPEWMGW	ctgaagcccagaggcggcgccgtg	WGRGTPVIVSS	3.745098039	TCTTCGGTCTGGCGTG-1	QSALTQPASVSGSPGQSITISCTGT	agcagtgatgttgggagttataacctt	tggggccggggcacacctgtgatcgtgtccagcg
VRC01	TGTGTTTAGGATATAC-1	1641	1	TGTGTTTAGGATATAC-1_contig_3	IGHV1-2	IGHD1-7	IGHJ2	LNWIRLAPGKRPEWMGW	ctgaagcccagaggcggcgccgtg	WGRGTPVIVSS	9.41509434	TGTGTTTAGGATATAC-1	TGT	agcagtgacgttggtggttataactat	tggggccggggcacacctgtgatcgtgtccagcg
VRC01	CTGCGGAAGTCCCACG-1	1640	1	CTGCGGAAGTCCCACG-1_contig_4	IGHV1-2	IGHD1-7	IGHJ2	LNWIRLAPGKRPEWMGW	ctgaagcccagaggcggcgccgtg	WGRGTPVIVSS	3.025641026	CTGCGGAAGTCCCACG-1	TGT	agcagtgacgttggtggttataagtat	tggggccggggcacacctgtgatcgtgtccagcg
VRC01	TCTGGAATCACAGGCC-1	1639	1	TCTGGAATCACAGGCC-1_contig_3	IGHV1-2	IGHD1-7	IGHJ2	LNWIRLAPGKRPEWMGW	ctgaagcccagaggcggcgccgtg	WGRGTPVIVSS	-	TCTGGAATCACAGGCC-1	QSALTQPASVSGSPGQSITISCTGT	agcagtgacgttggtgcttataagtat	tggggccggggcacacctgtgatcgtgtccagcg
VRC01	GGTGAAGTCACTTATC-1	1636	1	GGTGAAGTCACTTATC-1_contig_2	IGHV1-2	IGHD1-7	IGHJ2	LNWIRLAPGKRPEWMGW	ctgaagcccagaggcggcgccgtg	WGRGTPVIVSS	4.775510204	GGTGAAGTCACTTATC-1	QSALTQPASVSGSPGQSITISCTGT	agcagtgacgttggtggttataagtat	tggggccggggcacacctgtgatcgtgtccagcg
VRC01	CTGATAGTCGTCCAGG-1	1635	1	CTGATAGTCGTCCAGG-1_contig_2	IGHV1-2	IGHD1-7	IGHJ2	LNWIRLAPGKRPEWMGW	ctgaagcccagaggcggcgccgtg	WGRGTPVIVSS	2.34375	CTGATAGTCGTCCAGG-1	SCTGT	agcagtgacgttggtggttataactat	tggggccggggcacacctgtgatcgtgtccagcg
VRC01	ATCGAGTCAAACAACA-1	1632	1	ATCGAGTCAAACAACA-1_contig_4	IGHV1-2	IGHD1-7	IGHJ2	LNWIRLAPGKRPEWMGW	ctgaagcccagaggcggcgccgtg	WGRGTPVIVSS	8.746478873	ATCGAGTCAAACAACA-1			tggggccggggcacacctgtgatcgtgtccagcg
VRC01	TACGGATCAGAGCCAA-1	1631	1	TACGGATCAGAGCCAA-1_contig_1	IGHV1-2	IGHD1-7	IGHJ2	LNWIRLAPGKRPEWMGW	ctgaagcccagaggcggcgccgtg	WGRGTPVIVSS	4.263157895	TACGGATCAGAGCCAA-1	TGT	agcagtgatgttgggagttataacctt	tggggccggggcacacctgtgatcgtgtccagcg
VRC01	TGGCCAGCATCCCATC-1	1631	1	TGGCCAGCATCCCATC-1_contig_3	IGHV1-2	IGHD1-7	IGHJ2	LNWIRLAPGKRPEWMGW	ctgaagcccagaggcggcgccgtg	WGRGTPVIVSS	2.772727273	TGGCCAGCATCCCATC-1	QSALTQPASVSGSPGQSITISCTGT	agcagtgacgttggtggttataactat	tggggccggggcacacctgtgatcgtgtccagcg
VRC01	CTGCTGTTCGGCGCTA-1	1630	1	CTGCTGTTCGGCGCTA-1_contig_2	IGHV1-2	IGHD1-7	IGHJ2	LNWIRLAPGKRPEWMGW	ctgaagcccagaggcggcgccgtg	WGRGTPVIVSS	20.72222222	CTGCTGTTCGGCGCTA-1	SALTQPASVSGSPGQSITISCTGT	agcagtgacgttggtggttataactat	tggggccggggcacacctgtgatcgtgtccagcg
VRC01	CTTAGGATCTTCAACT-1	1627	1	CTTAGGATCTTCAACT-1_contig_3	IGHV1-2	IGHD1-7	IGHJ2	LNWIRLAPGKRPEWMGW	ctgaagcccagaggcggcgccgtg	WGRGTPVIVSS	11.36363636	CTTAGGATCTTCAACT-1	QSALTQPASVSGSPGQSITISCTGT	agcagtgatgttgggagttataacctt	tggggccggggcacacctgtgatcgtgtccagcg
VRC01	CTGATAGAGATGAGAG-1	1625	1	CTGATAGAGATGAGAG-1_contig_1	IGHV1-2	IGHD1-7	IGHJ2	LNWIRLAPGKRPEWMGW	ctgaagcccagaggcggcgccgtg	WGRGTPVIVSS	-	CTGATAGAGATGAGAG-1	QSALTQPASVSGSPGQSITISCTGT	agcagtgacgttggtggttataactat	tggggccggggcacacctgtgatcgtgtccagcg
VRC01	AGGGTGAAGATGTAAC-1	1623	1	AGGGTGAAGATGTAAC-1_contig_3	IGHV1-2	IGHD1-7	IGHJ2	LNWIRLAPGKRPEWMGW	ctgaagcccagaggcggcgccgtg	WGRGTPVIVSS	-	AGGGTGAAGATGTAAC-1	QSALTQPASVSGSPGQSITISCTGT	agcagtgacgttggtggttataagtat	tggggccggggcacacctgtgatcgtgtccagcg
VRC01	TACGGTAGTACTTAGC-1	1623	1	TACGGTAGTACTTAGC-1_contig_2	IGHV1-2	IGHD1-7	IGHJ2	LNWIRLAPGKRPEWMGW	ctgaagcccagaggcggcgccgtg	WGRGTPVIVSS	11.93939394	TACGGTAGTACTTAGC-1	QSALTQPASVSGSPGQSITMSCTGT	agcagtgacgttggtggttataactat	tggggccggggcacacctgtgatcgtgtccagcg
VRC01	GGTATTGTCTATCCTA-1	1622	1	GGTATTGTCTATCCTA-1_contig_2	IGHV1-2	IGHD1-7	IGHJ2	LNWIRLAPGKRPEWMGW	ctgaagcccagaggcggcgccgtg	WGRGTPVIVSS	11.9375	GGTATTGTCTATCCTA-1	GQSITMSCTGT	agcagtgacgttggtggttataactat	tggggccggggcacacctgtgatcgtgtccagcg
VRC01	ATTCTACAGTGTCTCA-1	1619	1	ATTCTACAGTGTCTCA-1_contig_3	IGHV1-2	IGHD1-7	IGHJ2	LNWIRLAPGKRPEWMGW	ctgaagcccagaggcggcgccgtg	WGRGTPVIVSS	-	ATTCTACAGTGTCTCA-1	QSALTQPASVSGSPGQSITISCTGT	agcagtgacgttggtggttataagtat	tggggccggggcacacctgtgatcgtgtccagcg
VRC01	CTAAGACCACCCAGTG-1	1619	1	CTAAGACCACCCAGTG-1_contig_3	IGHV1-2	IGHD1-7	IGHJ2	LNWIRLAPGKRPEWMGW	ctgaagcccagaggcggcgccgtg	WGRGTPVIVSS	8.350877193	CTAAGACCACCCAGTG-1	T	agcagtgacgttggtggttataactat	tggggccggggcacacctgtgatcgtgtccagcg
VRC01	GTGTTAGGTCAAGCGA-1	1619	1	GTGTTAGGTCAAGCGA-1_contig_2	IGHV1-2	IGHD1-7	IGHJ2	LNWIRLAPGKRPEWMGW	ctgaagcccagaggcggcgccgtg	WGRGTPVIVSS	8.333333333	GTGTTAGGTCAAGCGA-1			tggggccggggcacacctgtgatcgtgtccagcg
VRC01	ACTGAGTGTACAGCAG-1	1615	1	ACTGAGTGTACAGCAG-1_contig_2	IGHV1-2	IGHD1-7	IGHJ2	LNWIRLAPGKRPEWMGW	ctgaagcccagaggcggcgccgtg	WGRGTPVIVSS	4.576271186	ACTGAGTGTACAGCAG-1	TGT	agcagtgacgttggtggttataactat	tggggccggggcacacctgtgatcgtgtccagcg
VRC01	ACGGAGATCAAGAAGT-1	1614	1	ACGGAGATCAAGAAGT-1_contig_4	IGHV1-2	IGHD1-7	IGHJ2	LNWIRLAPGKRPEWMGW	ctgaagcccagaggcggcgccgtg	WGRGTPVIVSS	9.35483871	ACGGAGATCAAGAAGT-1	TGT	agcagtgacgttggtggttataagtat	tggggccggggcacacctgtgatcgtgtccagcg
VRC01	CAGAGAGGTTAAGATG-1	1614	1	CAGAGAGGTTAAGATG-1_contig_2	IGHV1-2	IGHD1-7	IGHJ2	LNWIRLAPGKRPEWMGW	ctgaagcccagaggcggcgccgtg	WGRGTPVIVSS	3.55	CAGAGAGGTTAAGATG-1	QSALTQPASVSGSPGQSITISCTGT	agcagtgacgttggtggttataagtat	tggggccggggcacacctgtgatcgtgtccagcg
VRC01	GAGCAGACAGTTCATG-1	1613	1	GAGCAGACAGTTCATG-1_contig_3	IGHV1-2	IGHD1-7	IGHJ2	LNWIRLAPGKRPEWMGW	ctgaagcccagaggcggcgccgtg	WGRGTPVIVSS	6.14893617	GAGCAGACAGTTCATG-1	QSALTQPASVSGSPGQSITISCTGT	agcagtgacgttggtggttataagtat	tggggccggggcacacctgtgatcgtgtccagcg
VRC01	AGCTCCTCACGGTGTC-1	1611	1	AGCTCCTCACGGTGTC-1_contig_1	IGHV1-2	IGHD1-7	IGHJ2	LNWIRLAPGKRPEWMGW	ctgaagcccagaggcggcgccgtg	WGRGTPVIVSS	-	AGCTCCTCACGGTGTC-1	GQSITMSCTGT	agcagtgacgttggtggttataactat	tggggccggggcacacctgtgatcgtgtccagcg
VRC01	CAACCAACAAGGGTCA-1	1610	1	CAACCAACAAGGGTCA-1_contig_3	IGHV1-2	IGHD1-7	IGHJ2	LNWIRLAPGKRPEWMGW	ctgaagcccagaggcggcgccgtg	WGRGTPVIVSS	-	CAACCAACAAGGGTCA-1	QSALTQPASVSGSPGQSITISCTGT	agcagtgacgttggtggttataagtat	tggggccggggcacacctgtgatcgtgtccagcg
VRC01	CTGAAGTGTTGGAGGT-1	1609	1	CTGAAGTGTTGGAGGT-1_contig_2	IGHV1-2	IGHD1-7	IGHJ2	LNWIRLAPGKRPEWMGW	ctgaagcccagaggcggcgccgtg	WGRGTPVIVSS	4.474576271	CTGAAGTGTTGGAGGT-1	SALTQPASVSGSPGQSITISCTGT	agcagtgacgttggtggttataactat	tggggccggggcacacctgtgatcgtgtccagcg
VRC01	TAGAGCTCACTAAGTC-1	1607	1	TAGAGCTCACTAAGTC-1_contig_4	IGHV1-2	IGHD1-7	IGHJ2	LNWIRLAPGKRPEWMGW	ctgaagcccagaggcggcgccgtg	WGRGTPVIVSS	21.41666667	TAGAGCTCACTAAGTC-1			tggggccggggcacacctgtgatcgtgtccagcg
VRC01	CATGGCGAGTTTGCGT-1	1604	1	CATGGCGAGTTTGCGT-1_contig_4	IGHV1-2	IGHD1-7	IGHJ2	LNWIRLAPGKRPEWMGW	ctgaagcccagaggcggcgccgtg	WGRGTPVIVSS	9.576271186	CATGGCGAGTTTGCGT-1	QSALTQPASVSGSPGQSITISCTGT	agcagtgacgttggtggttataactat	tggggccggggcacacctgtgatcgtgtccagcg
VRC01	CACAAACAGTGTGAAT-1	1603	1	CACAAACAGTGTGAAT-1_contig_2	IGHV1-2	IGHD1-7	IGHJ2	LNWIRLAPGKRPEWMGW	ctgaagcccagaggcggcgccgtg	WGRGTPVIVSS	20.71052632	CACAAACAGTGTGAAT-1	QSALTQPASVSGSPGQSITMSCTGT	agcagtgacgttggtggttataactat	tggggccggggcacacctgtgatcgtgtccagcg
VRC01	CGCTGGACACAGCCCA-1	1601	1	CGCTGGACACAGCCCA-1_contig_2	IGHV1-2	IGHD1-7	IGHJ2	LNWIRLAPGKRPEWMGW	ctgaagcccagaggcggcgccgtg	WGRGTPVIVSS	6	CGCTGGACACAGCCCA-1	SCTGT	agcagtgacgttggtggttataactat	tggggccggggcacacctgtgatcgtgtccagcg
VRC01	CTGCGGAAGAGATGAG-1	1598	1	CTGCGGAAGAGATGAG-1_contig_2	IGHV1-2	IGHD1-7	IGHJ2	LNWIRLAPGKRPEWMGW	ctgaagcccagaggcggcgccgtg	WGRGTPVIVSS	5	CTGCGGAAGAGATGAG-1		gtgacgttggtggttataactat	tggggccggggcacacctgtgatcgtgtccagcg
VRC01	CGTCACTCACGCATCG-1	1596	1	CGTCACTCACGCATCG-1_contig_3	IGHV1-2	IGHD1-7	IGHJ2	LNWIRLAPGKRPEWMGW	ctgaagcccagaggcggcgccgtg	WGRGTPVIVSS	-	CGTCACTCACGCATCG-1			tggggccggggcacacctgtgatcgtgtccagcg
VRC01	AGAGCGAAGCTCCTTC-1	1594	1	AGAGCGAAGCTCCTTC-1_contig_3	IGHV1-2	IGHD1-7	IGHJ2	LNWIRLAPGKRPEWMGW	ctgaagcccagaggcggcgccgtg	WGRGTPVIVSS	-	AGAGCGAAGCTCCTTC-1	SALTQPASVSGSPGQSITISCTGT	agcagtgacgttggtggttataactat	tggggccggggcacacctgtgatcgtgtccagcg
VRC01	CGAATGTCATCGTCGG-1	1593	1	CGAATGTCATCGTCGG-1_contig_3	IGHV1-2	IGHD1-7	IGHJ2	LNWIRLAPGKRPEWMGW	ctgaagcccagaggcggcgccgtg	WGRGTPVIVSS	18.31818182	CGAATGTCATCGTCGG-1			tggggccggggcacacctgtgatcgtgtccagcg
VRC01	AGGCCGTAGAGCTTCT-1	1591	1	AGGCCGTAGAGCTTCT-1_contig_4	IGHV1-2	IGHD1-7	IGHJ2	LNWIRLAPGKRPEWMGW	ctgaagcccagaggcggcgccgtg	WGRGTPVIVSS	4.28	AGGCCGTAGAGCTTCT-1	TGT	agcagtgacgttggtggttataagtat	tggggccggggcacacctgtgatcgtgtccagcg
VRC01	GAATAAGGTAAGCACG-1	1591	1	GAATAAGGTAAGCACG-1_contig_1	IGHV1-2	IGHD1-7	IGHJ2	LNWIRLAPGKRPEWMGW	ctgaagcccagaggcggcgccgtg	WGRGTPVIVSS	-	GAATAAGGTAAGCACG-1		gtgacgttggtggttataactat	tggggccggggcacacctgtgatcgtgtccagcg
VRC01	CACAGGCTCTCTGTCG-1	1589	1	CACAGGCTCTCTGTCG-1_contig_1	IGHV1-2	IGHD1-7	IGHJ2	LNWIRLAPGKRPEWMGW	ctgaagcccagaggcggcgccgtg	WGRGTPVIVSS	-	CACAGGCTCTCTGTCG-1	TGT	agcagtgacgttggtggttataagtat	tggggccggggcacacctgtgatcgtgtccagcg
VRC01	GAATAAGCAAGCCTAT-1	1588	1	GAATAAGCAAGCCTAT-1_contig_3	IGHV1-2	IGHD1-7	IGHJ2	LNWIRLAPGKRPEWMGW	ctgaagcccagaggcggcgccgtg	WGRGTPVIVSS	-	GAATAAGCAAGCCTAT-1			tggggccggggcacacctgtgatcgtgtccagcg
VRC01	GTACGTATCTAGAGTC-1	1588	1	GTACGTATCTAGAGTC-1_contig_3	IGHV1-2	IGHD1-7	IGHJ2	LNWIRLAPGKRPEWMGW	ctgaagcccagaggcggcgccgtg	WGRGTPVIVSS	-	GTACGTATCTAGAGTC-1	TGT	agcagtgacgttggtggttataactat	tggggccggggcacacctgtgatcgtgtccagcg
VRC01	CTTAACTGTCTAGTCA-1	1587	1	CTTAACTGTCTAGTCA-1_contig_3	IGHV1-2	IGHD1-7	IGHJ2	LNWIRLAPGKRPEWMGW	ctgaagcccagaggcggcgccgtg	WGRGTPVIVSS	-	CTTAACTGTCTAGTCA-1	QSALTQPASVSGSPGQSITISCTGT	agcagtgacgttggtggttataactat	tggggccggggcacacctgtgatcgtgtccagcg
VRC01	GAAGCAGGTGGCGAAT-1	1587	1	GAAGCAGGTGGCGAAT-1_contig_2	IGHV1-2	IGHD1-7	IGHJ2	LNWIRLAPGKRPEWMGW	ctgaagcccagaggcggcgccgtg	WGRGTPVIVSS	-	GAAGCAGGTGGCGAAT-1		tat	tggggccggggcacacctgtgatcgtgtccagcg
VRC01	GATCGCGGTCGAACAG-1	1586	1	GATCGCGGTCGAACAG-1_contig_3	IGHV1-2	IGHD1-7	IGHJ2	LNWIRLAPGKRPEWMGW	ctgaagcccagaggcggcgccgtg	WGRGTPVIVSS	1.502617801	GATCGCGGTCGAACAG-1	QSALTQPASVSGSPGQSITISCTGT	agcagtgacgttggtggttataactat	tggggccggggcacacctgtgatcgtgtccagcg
VRC01	ATCACGAGTCTGATCA-1	1585	1	ATCACGAGTCTGATCA-1_contig_1	IGHV1-2	IGHD1-7	IGHJ2	LNWIRLAPGKRPEWMGW	ctgaagcccagaggcggcgccgtg	WGRGTPVIVSS	-	ATCACGAGTCTGATCA-1	TGT	agcagtgacgttggtggttataactat	tggggccggggcacacctgtgatcgtgtccagcg
VRC01	GTAACGTCACTCGACG-1	1585	1	GTAACGTCACTCGACG-1_contig_3	IGHV1-2	IGHD1-7	IGHJ2	LNWIRLAPGKRPEWMGW	ctgaagcccagaggcggcgccgtg	WGRGTPVIVSS	2.117318436	GTAACGTCACTCGACG-1	ISCTGT	aacagtgacgttggtggttataattat	tggggccggggcacacctgtgatcgtgtccagcg
VRC01	TTCTACACAGAGTGTG-1	1584	1	TTCTACACAGAGTGTG-1_contig_4	IGHV1-2	IGHD1-7	IGHJ2	LNWIRLAPGKRPEWMGW	ctgaagcccagaggcggcgccgtg	WGRGTPVIVSS	6.615384615	TTCTACACAGAGTGTG-1	LTQPASVSGSPGQSITISCTGT	agcagtgacgttggtggttataactat	tggggccggggcacacctgtgatcgtgtccagcg
VRC01	CCACTACGTGGCCCTA-1	1581	1	CCACTACGTGGCCCTA-1_contig_4	IGHV1-2	IGHD1-7	IGHJ2	LNWIRLAPGKRPEWMGW	ctgaagcccagaggcggcgccgtg	WGRGTPVIVSS	9.416666667	CCACTACGTGGCCCTA-1	TGT	agcagtgacgttggtggttataactat	tggggccggggcacacctgtgatcgtgtccagcg
VRC01	AGTCTTTGTACCTACA-1	1580	1	AGTCTTTGTACCTACA-1_contig_2	IGHV1-2	IGHD1-7	IGHJ2	LNWIRLAPGKRPEWMGW	ctgaagcccagaggcggcgccgtg	WGRGTPVIVSS	-	AGTCTTTGTACCTACA-1	TGT	agcagtgatgttgggagttataacctt	tggggccggggcacacctgtgatcgtgtccagcg
VRC01	CCAATCCTCACCAGGC-1	1580	1	CCAATCCTCACCAGGC-1_contig_2	IGHV1-2	IGHD1-7	IGHJ2	LNWIRLAPGKRPEWMGW	ctgaagcccagaggcggcgccgtg	WGRGTPVIVSS	-	CCAATCCTCACCAGGC-1			tggggccggggcacacctgtgatcgtgtccagcg
VRC01	TCTTCGGTCGTTTATC-1	1579	1	TCTTCGGTCGTTTATC-1_contig_3	IGHV1-2	IGHD1-7	IGHJ2	LNWIRLAPGKRPEWMGW	ctgaagcccagaggcggcgccgtg	WGRGTPVIVSS	-	TCTTCGGTCGTTTATC-1	GQSITISCTGT	agtagtgacgttggtggttataagtat	tggggccggggcacacctgtgatcgtgtccagcg
VRC01	AAGACCTCAGCGTAAG-1	1578	1	AAGACCTCAGCGTAAG-1_contig_3	IGHV1-2	IGHD1-7	IGHJ2	LNWIRLAPGKRPEWMGW	ctgaagcccagaggcggcgccgtg	WGRGTPVIVSS	-	AAGACCTCAGCGTAAG-1	QSALTQPASVSGSPGQSITISCTGT	agcagtgacgttggtggttataactat	tggggccggggcacacctgtgatcgtgtccagcg
VRC01	CGATCGGGTATTAGCC-1	1578	1	CGATCGGGTATTAGCC-1_contig_2	IGHV1-2	IGHD1-7	IGHJ2	LNWIRLAPGKRPEWMGW	ctgaagcccagaggcggcgccgtg	WGRGTPVIVSS	-	CGATCGGGTATTAGCC-1	QSALTQPASVSGSPGQSITISCTGT	agcagtgacgttggtggttataactat	tggggccggggcacacctgtgatcgtgtccagcg
VRC01	TGACTAGGTCGGGTCT-1	1578	1	TGACTAGGTCGGGTCT-1_contig_4	IGHV1-2	IGHD1-7	IGHJ2	LNWIRLAPGKRPEWMGW	ctgaagcccagaggcggcgccgtg	WGRGTPVIVSS	8.489361702	TGACTAGGTCGGGTCT-1	QSALTQPASVSGSPGQSITISCTGT	agcagtgacgttggtggttataactat	tggggccggggcacacctgtgatcgtgtccagcg
VRC01	AGAGCGAAGACGCACA-1	1575	1	AGAGCGAAGACGCACA-1_contig_1	IGHV1-2	IGHD1-7	IGHJ2	LNWIRLAPGKRPEWMGW	ctgaagcccagaggcggcgccgtg	WGRGTPVIVSS	-	AGAGCGAAGACGCACA-1	QSALTQPASVSGSPGQSITISCTGT	agcagtgacgttggtggttataactat	tggggccggggcacacctgtgatcgtgtccagcg
VRC01	AACTTTCAGTCCGTAT-1	1570	1	AACTTTCAGTCCGTAT-1_contig_3	IGHV1-2	IGHD1-7	IGHJ2	LNWIRLAPGKRPEWMGW	ctgaagcccagaggcggcgccgtg	WGRGTPVIVSS	-	AACTTTCAGTCCGTAT-1	QSALTQPASVSGSPGQSITISCTGT	agcagtgacgttggtggttataactat	tggggccggggcacacctgtgatcgtgtccagcg
VRC01	CATCAGAGTCCTAGCG-1	1569	1	CATCAGAGTCCTAGCG-1_contig_4	IGHV1-2	IGHD1-7	IGHJ2	LNWIRLAPGKRPEWMGW	ctgaagcccagaggcggcgccgtg	WGRGTPVIVSS	6.853658537	CATCAGAGTCCTAGCG-1	QSALTQPASVSGSPGQSITISCTGT	agcagtgacgttggtggttataagtat	tggggccggggcacacctgtgatcgtgtccagcg
VRC01	GAATGAACAGGCTGAA-1	1566	1	GAATGAACAGGCTGAA-1_contig_3	IGHV1-2	IGHD1-7	IGHJ2	LNWIRLAPGKRPEWMGW	ctgaagcccagaggcggcgccgtg	WGRGTPVIVSS	-	GAATGAACAGGCTGAA-1	TGT	agcagtgacgttggtggttataactat	tggggccggggcacacctgtgatcgtgtccagcg
VRC01	GCGCAGTCATGTTCCC-1	1566	1	GCGCAGTCATGTTCCC-1_contig_4	IGHV1-2	IGHD1-7	IGHJ2	LNWIRLAPGKRPEWMGW	ctgaagcccagaggcggcgccgtg	WGRGTPVIVSS	22.5	GCGCAGTCATGTTCCC-1		agtgacgttggtggttataactat	tggggccggggcacacctgtgatcgtgtccagcg
VRC01	AAGACCTAGTGAAGAG-1	1565	1	AAGACCTAGTGAAGAG-1_contig_3	IGHV1-2	IGHD1-7	IGHJ2	LNWIRLAPGKRPEWMGW	ctgaagcccagaggcggcgccgtg	WGRGTPVIVSS	-	AAGACCTAGTGAAGAG-1	QSALTQPASVSGSPGQSITMSCTGT	agcagtgacgttggtggttataactat	tggggccggggcacacctgtgatcgtgtccagcg
VRC01	CATGGCGGTAAATGTG-1	1564	1	CATGGCGGTAAATGTG-1_contig_3	IGHV1-2	IGHD1-7	IGHJ2	LNWIRLAPGKRPEWMGW	ctgaagcccagaggcggcgccgtg	WGRGTPVIVSS	8.965517241	CATGGCGGTAAATGTG-1	QSALTQPASVSGSPGQSITISCTGT	agcagtgatgttgggagttataacctt	tggggccggggcacacctgtgatcgtgtccagcg
VRC01	GCGCAACAGCCACGCT-1	1562	1	GCGCAACAGCCACGCT-1_contig_2	IGHV1-2	IGHD1-7	IGHJ2	LNWIRLAPGKRPEWMGW	ctgaagcccagaggcggcgccgtg	WGRGTPVIVSS	-	GCGCAACAGCCACGCT-1	SCTGT	agcagtgacgttggtggttataactat	tggggccggggcacacctgtgatcgtgtccagcg
VRC01	CCCAGTTAGCAGGCTA-1	1559	1	CCCAGTTAGCAGGCTA-1_contig_3	IGHV1-2	IGHD1-7	IGHJ2	LNWIRLAPGKRPEWMGW	ctgaagcccagaggcggcgccgtg	WGRGTPVIVSS	-	CCCAGTTAGCAGGCTA-1	GQSITMSCTGT	agcagtgacgttggtggttataactat	tggggccggggcacacctgtgatcgtgtccagcg
VRC01	CGACCTTCAAACAACA-1	1559	1	CGACCTTCAAACAACA-1_contig_2	IGHV1-2	IGHD1-7	IGHJ2	LNWIRLAPGKRPEWMGW	ctgaagcccagaggcggcgccgtg	WGRGTPVIVSS	-	CGACCTTCAAACAACA-1	SALTQPASVSGSPGQSITISCTGT	agcagtgacgttggtggttataactat	tggggccggggcacacctgtgatcgtgtccagcg
VRC01	CCCAATCAGGGCTTCC-1	1554	1	CCCAATCAGGGCTTCC-1_contig_2	IGHV1-2	IGHD1-7	IGHJ2	LNWIRLAPGKRPEWMGW	ctgaagcccagaggcggcgccgtg	WGRGTPVIVSS	-	CCCAATCAGGGCTTCC-1	QSALTQPASVSGSPGQSITISCTGT	agcagtgatgttgggagttataacctt	tggggccggggcacacctgtgatcgtgtccagcg
VRC01	CATCAGATCTGATTCT-1	1553	1	CATCAGATCTGATTCT-1_contig_2	IGHV1-2	IGHD1-7	IGHJ2	LNWIRLAPGKRPEWMGW	ctgaagcccagaggcggcgccgtg	WGRGTPVIVSS	5.916666667	CATCAGATCTGATTCT-1	QSALTQPASVSGSPGQSITISCTGT	agcagtgacgttggtggttataactat	tggggccggggcacacctgtgatcgtgtccagcg
VRC01	ACGATGTCACGGCTAC-1	1549	1	ACGATGTCACGGCTAC-1_contig_3	IGHV1-2	IGHD1-7	IGHJ2	LNWIRLAPGKRPEWMGW	ctgaagcccagaggcggcgccgtg	WGRGTPVIVSS	40.09090909	ACGATGTCACGGCTAC-1			tggggccggggcacacctgtgatcgtgtccagcg
VRC01	CGTGAGCTCAGCTTAG-1	1548	1	CGTGAGCTCAGCTTAG-1_contig_3	IGHV1-2	IGHD1-7	IGHJ2	LNWIRLAPGKRPEWMGW	ctgaagcccagaggcggcgccgtg	WGRGTPVIVSS	-	CGTGAGCTCAGCTTAG-1			tggggccggggcacacctgtgatcgtgtccagcg
VRC01	GGAATAAAGCTTCGCG-1	1548	1	GGAATAAAGCTTCGCG-1_contig_2	IGHV1-2	IGHD1-7	IGHJ2	LNWIRLAPGKRPEWMGW	ctgaagcccagaggcggcgccgtg	WGRGTPVIVSS	-	GGAATAAAGCTTCGCG-1	QSALTQPASVSGSPGQSITISCTGT	agcagtgacgttggtggttataactat	tggggccggggcacacctgtgatcgtgtccagcg
VRC01	CGACCTTAGAAAGTGG-1	1547	1	CGACCTTAGAAAGTGG-1_contig_4	IGHV1-2	IGHD1-7	IGHJ2	LNWIRLAPGKRPEWMGW	ctgaagcccagaggcggcgccgtg	WGRGTPVIVSS	10.55	CGACCTTAGAAAGTGG-1			tggggccggggcacacctgtgatcgtgtccagcg
VRC01	CTGTGCTTCGGTCTAA-1	1547	1	CTGTGCTTCGGTCTAA-1_contig_3	IGHV1-2	IGHD1-7	IGHJ2	LNWIRLAPGKRPEWMGW	ctgaagcccagaggcggcgccgtg	WGRGTPVIVSS	5.291666667	CTGTGCTTCGGTCTAA-1	SCTGT	agcagtgacgttggtggttataactat	tggggccggggcacacctgtgatcgtgtccagcg
VRC01	TAAGCGTCATACGCTA-1	1547	1	TAAGCGTCATACGCTA-1_contig_3	IGHV1-2	IGHD1-7	IGHJ2	LNWIRLAPGKRPEWMGW	ctgaagcccagaggcggcgccgtg	WGRGTPVIVSS	5.8	TAAGCGTCATACGCTA-1			tggggccggggcacacctgtgatcgtgtccagcg
VRC01	TCACGAACAGGACCCT-1	1547	1	TCACGAACAGGACCCT-1_contig_1	IGHV1-2	IGHD1-7	IGHJ2	LNWIRLAPGKRPEWMGW	ctgaagcccagaggcggcgccgtg	WGRGTPVIVSS	2.237623762	TCACGAACAGGACCCT-1	TGT	agcagtgacgttggtggttataactat	tggggccggggcacacctgtgatcgtgtccagcg
VRC01	TGCCCTATCGTTACGA-1	1547	1	TGCCCTATCGTTACGA-1_contig_1	IGHV1-2	IGHD1-7	IGHJ2	LNWIRLAPGKRPEWMGW	ctgaagcccagaggcggcgccgtg	WGRGTPVIVSS	-	TGCCCTATCGTTACGA-1		agtgatgttgggagttataacctt	tggggccggggcacacctgtgatcgtgtccagcg
VRC01	TAGACCAAGTGTCCAT-1	1545	1	TAGACCAAGTGTCCAT-1_contig_4	IGHV1-2	IGHD1-7	IGHJ2	LNWIRLAPGKRPEWMGW	ctgaagcccagaggcggcgccgtg	WGRGTPVIVSS	3.417582418	TAGACCAAGTGTCCAT-1		gtgacgttggtggttataactat	tggggccggggcacacctgtgatcgtgtccagcg
VRC01	TAGCCGGTCCCTTGCA-1	1545	1	TAGCCGGTCCCTTGCA-1_contig_3	IGHV1-2	IGHD1-7	IGHJ2	LNWIRLAPGKRPEWMGW	ctgaagcccagaggcggcgccgtg	WGRGTPVIVSS	7.614035088	TAGCCGGTCCCTTGCA-1	SALTQPASVSGSPGQSITISCTGT	agcagtgacgttggtggttataactat	tggggccggggcacacctgtgatcgtgtccagcg
VRC01	TGTGTTTTCATCACCC-1	1542	1	TGTGTTTTCATCACCC-1_contig_3	IGHV1-2	IGHD1-7	IGHJ2	LNWIRLAPGKRPEWMGW	ctgaagcccagaggcggcgccgtg	WGRGTPVIVSS	-	TGTGTTTTCATCACCC-1			tggggccggggcacacctgtgatcgtgtccagcg
VRC01	ACCAGTAAGGGCTTCC-1	1541	1	ACCAGTAAGGGCTTCC-1_contig_4	IGHV1-2	IGHD1-7	IGHJ2	LNWIRLAPGKRPEWMGW	ctgaagcccagaggcggcgccgtg	WGRGTPVIVSS	14.76923077	ACCAGTAAGGGCTTCC-1	GQSITMSCTGT	agcagtgacgttggtggttataactat	tggggccggggcacacctgtgatcgtgtccagcg
VRC01	GCTTGAAAGCTGCAAG-1	1540	1	GCTTGAAAGCTGCAAG-1_contig_3	IGHV1-2	IGHD1-7	IGHJ2	LNWIRLAPGKRPEWMGW	ctgaagcccagaggcggcgccgtg	WGRGTPVIVSS	60.33333333	GCTTGAAAGCTGCAAG-1		tat	tggggccggggcacacctgtgatcgtgtccagcg
VRC01	CATTCGCAGGGTGTGT-1	1535	1	CATTCGCAGGGTGTGT-1_contig_4	IGHV1-2	IGHD1-7	IGHJ2	LNWIRLAPGKRPEWMGW	ctgaagcccagaggcggcgccgtg	WGRGTPVIVSS	4.098360656	CATTCGCAGGGTGTGT-1	QSALTQPASVSGSPGQSITISCTGT	agcagtgatgttgggagttataacctt	tggggccggggcacacctgtgatcgtgtccagcg
VRC01	GTGTTAGTCCTGCAGG-1	1535	1	GTGTTAGTCCTGCAGG-1_contig_3	IGHV1-2	IGHD1-7	IGHJ2	LNWIRLAPGKRPEWMGW	ctgaagcccagaggcggcgccgtg	WGRGTPVIVSS	22.33333333	GTGTTAGTCCTGCAGG-1	TGT	agcagtgacgttggtggttataactat	tggggccggggcacacctgtgatcgtgtccagcg
VRC01	AGCGTATGTCATTAGC-1	1533	1	AGCGTATGTCATTAGC-1_contig_1	IGHV1-2	IGHD1-7	IGHJ2	LNWIRLAPGKRPEWMGW	ctgaagcccagaggcggcgccgtg	WGRGTPVIVSS	10.30434783	AGCGTATGTCATTAGC-1	SCTGT	agcagtgacgttggtggttataactat	tggggccggggcacacctgtgatcgtgtccagcg
VRC01	GGCGACTTCTATCCCG-1	1530	1	GGCGACTTCTATCCCG-1_contig_4	IGHV1-2	IGHD1-7	IGHJ2	LNWIRLAPGKRPEWMGW	ctgaagcccagaggcggcgccgtg	WGRGTPVIVSS	9.842105263	GGCGACTTCTATCCCG-1	QSALTQPASVSGSPGQSITISCTGT	agcagtgacgttggtggttataactat	tggggccggggcacacctgtgatcgtgtccagcg
VRC01	CCATGTCCACAGCGTC-1	1529	1	CCATGTCCACAGCGTC-1_contig_3	IGHV1-2	IGHD1-7	IGHJ2	LNWIRLAPGKRPEWMGW	ctgaagcccagaggcggcgccgtg	WGRGTPVIVSS	16.80952381	CCATGTCCACAGCGTC-1	QSALTQPASVSGSPGQSITISCTGT	agcagtgacgttggtggttataactat	tggggccggggcacacctgtgatcgtgtccagcg
VRC01	CGGTTAATCCTAAGTG-1	1528	1	CGGTTAATCCTAAGTG-1_contig_4	IGHV1-2	IGHD1-7	IGHJ2	LNWIRLAPGKRPEWMGW	ctgaagcccagaggcggcgccgtg	WGRGTPVIVSS	2.617449664	CGGTTAATCCTAAGTG-1	QSALTQPASVSGSPGQSITISCTGT	agcagtgatgttgggagttataacctt	tggggccggggcacacctgtgatcgtgtccagcg
VRC01	GAATAAGCATCACAAC-1	1526	1	GAATAAGCATCACAAC-1_contig_2	IGHV1-2	IGHD1-7	IGHJ2	LNWIRLAPGKRPEWMGW	ctgaagcccagaggcggcgccgtg	WGRGTPVIVSS	-	GAATAAGCATCACAAC-1		gtgacgttggtggttataactat	tggggccggggcacacctgtgatcgtgtccagcg
VRC01	GTAGTCATCTGCGACG-1	1526	1	GTAGTCATCTGCGACG-1_contig_3	IGHV1-2	IGHD1-7	IGHJ2	LNWIRLAPGKRPEWMGW	ctgaagcccagaggcggcgccgtg	WGRGTPVIVSS	4.611111111	GTAGTCATCTGCGACG-1	T	agcagtgacgttggtggttataagtat	tggggccggggcacacctgtgatcgtgtccagcg
VRC01	ATCCGAATCTTCAACT-1	1524	1	ATCCGAATCTTCAACT-1_contig_4	IGHV1-2	IGHD1-7	IGHJ2	LNWIRLAPGKRPEWMGW	ctgaagcccagaggcggcgccgtg	WGRGTPVIVSS	6.705882353	ATCCGAATCTTCAACT-1	QSALTQPASVSGSPGQSITISCTGT	agcagtgacgttggtggttataagtat	tggggccggggcacacctgtgatcgtgtccagcg
VRC01	CATCGAAGTTAAGGGC-1	1523	1	CATCGAAGTTAAGGGC-1_contig_3	IGHV1-2	IGHD1-7	IGHJ2	LNWIRLAPGKRPEWMGW	ctgaagcccagaggcggcgccgtg	WGRGTPVIVSS	-	CATCGAAGTTAAGGGC-1			tggggccggggcacacctgtgatcgtgtccagcg
VRC01	GCGCGATCAATGGATA-1	1522	1	GCGCGATCAATGGATA-1_contig_3	IGHV1-2	IGHD1-7	IGHJ2	LNWIRLAPGKRPEWMGW	ctgaagcccagaggcggcgccgtg	WGRGTPVIVSS	10.34375	GCGCGATCAATGGATA-1			tggggccggggcacacctgtgatcgtgtccagcg
VRC01	TCTATTGAGCCGGTAA-1	1518	1	TCTATTGAGCCGGTAA-1_contig_3	IGHV1-2	IGHD1-7	IGHJ2	LNWIRLAPGKRPEWMGW	ctgaagcccagaggcggcgccgtg	WGRGTPVIVSS	9.552631579	TCTATTGAGCCGGTAA-1	SCTGT	agcagtgacgttggtggttataactat	tggggccggggcacacctgtgatcgtgtccagcg
VRC01	GAATAAGTCGTTTAGG-1	1516	1	GAATAAGTCGTTTAGG-1_contig_2	IGHV1-2	IGHD1-7	IGHJ2	LNWIRLAPGKRPEWMGW	ctgaagcccagaggcggcgccgtg	WGRGTPVIVSS	5.188679245	GAATAAGTCGTTTAGG-1		gtgacgttggtggttataagtat	tggggccggggcacacctgtgatcgtgtccagcg
VRC01	CTGCCTAAGTATCTCG-1	1515	1	CTGCCTAAGTATCTCG-1_contig_3	IGHV1-2	IGHD1-7	IGHJ2	LNWIRLAPGKRPEWMGW	ctgaagcccagaggcggcgccgtg	WGRGTPVIVSS	-	CTGCCTAAGTATCTCG-1	QSALTQPASVSGSPGQSITISCTGT	agcagtgacgttggtggttataagtat	tggggccggggcacacctgtgatcgtgtccagcg
VRC01	AGTAGTCCACGAAAGC-1	1514	1	AGTAGTCCACGAAAGC-1_contig_3	IGHV1-2	IGHD1-7	IGHJ2	LNWIRLAPGKRPEWMGW	ctgaagcccagaggcggcgccgtg	WGRGTPVIVSS	-	AGTAGTCCACGAAAGC-1	QSALTQPASVSGSPGQSITISCTGT	agcagtgatgttgggagttataacctt	tggggccggggcacacctgtgatcgtgtccagcg
VRC01	GCGCCAACAATGGTCT-1	1513	1	GCGCCAACAATGGTCT-1_contig_1	IGHV1-2	IGHD1-7	IGHJ2	LNWIRLAPGKRPEWMGW	ctgaagcccagaggcggcgccgtg	WGRGTPVIVSS	-	GCGCCAACAATGGTCT-1		tat	tggggccggggcacacctgtgatcgtgtccagcg
VRC01	AGCATACAGATAGCAT-1	1510	1	AGCATACAGATAGCAT-1_contig_4	IGHV1-2	IGHD1-7	IGHJ2	LNWIRLAPGKRPEWMGW	ctgaagcccagaggcggcgccgtg	WGRGTPVIVSS	31.05263158	AGCATACAGATAGCAT-1	TGT	agcagtgacgttggtggttataagtat	tggggccggggcacacctgtgatcgtgtccagcg
VRC01	CTGTGCTCAGCGTAAG-1	1509	1	CTGTGCTCAGCGTAAG-1_contig_4	IGHV1-2	IGHD1-7	IGHJ2	LNWIRLAPGKRPEWMGW	ctgaagcccagaggcggcgccgtg	WGRGTPVIVSS	13.26086957	CTGTGCTCAGCGTAAG-1	QSALTQPASVSGSPGQSITISCTGT	agcagtgacgttggtggttataactat	tggggccggggcacacctgtgatcgtgtccagcg
VRC01	GACTAACGTTACAGAA-1	1509	1	GACTAACGTTACAGAA-1_contig_3	IGHV1-2	IGHD1-7	IGHJ2	LNWIRLAPGKRPEWMGW	ctgaagcccagaggcggcgccgtg	WGRGTPVIVSS	2.829268293	GACTAACGTTACAGAA-1	QSALTQPASVSGSPGQSITISCTGT	agcagtgacgttggtggttataactat	tggggccggggcacacctgtgatcgtgtccagcg
VRC01	GGTGTTATCAGGTAAA-1	1507	1	GGTGTTATCAGGTAAA-1_contig_2	IGHV1-2	IGHD1-7	IGHJ2	LNWIRLAPGKRPEWMGW	ctgaagcccagaggcggcgccgtg	WGRGTPVIVSS	8.512820513	GGTGTTATCAGGTAAA-1	TGT	agcagtgacgttggtggttataactat	tggggccggggcacacctgtgatcgtgtccagcg
VRC01	TTGACTTAGGTTCCTA-1	1507	1	TTGACTTAGGTTCCTA-1_contig_4	IGHV1-2	IGHD1-7	IGHJ2	LNWIRLAPGKRPEWMGW	ctgaagcccagaggcggcgccgtg	WGRGTPVIVSS	12.37037037	TTGACTTAGGTTCCTA-1	TGT	agcagtgacgttggtggttataactat	tggggccggggcacacctgtgatcgtgtccagcg
VRC01	GAAGCAGAGGGTTCCC-1	1505	1	GAAGCAGAGGGTTCCC-1_contig_1	IGHV1-2	IGHD1-7	IGHJ2	LNWIRLAPGKRPEWMGW	ctgaagcccagaggcggcgccgtg	WGRGTPVIVSS	14.44827586	GAAGCAGAGGGTTCCC-1	SCTGT	agcagtgacgttggtggttataactat	tggggccggggcacacctgtgatcgtgtccagcg
VRC01	CAGCGACGTCAAGCGA-1	1503	1	CAGCGACGTCAAGCGA-1_contig_3	IGHV1-2	IGHD1-7	IGHJ2	LNWIRLAPGKRPEWMGW	ctgaagcccagaggcggcgccgtg	WGRGTPVIVSS	2	CAGCGACGTCAAGCGA-1			tggggccggggcacacctgtgatcgtgtccagcg
VRC01	CATCAGAAGTGGACGT-1	1503	1	CATCAGAAGTGGACGT-1_contig_4	IGHV1-2	IGHD1-7	IGHJ2	LNWIRLAPGKRPEWMGW	ctgaagcccagaggcggcgccgtg	WGRGTPVIVSS	11	CATCAGAAGTGGACGT-1	TGT	agcagtgacgttggtggttataactat	tggggccggggcacacctgtgatcgtgtccagcg
VRC01	CCCAGTTGTAGCTGCC-1	1503	1	CCCAGTTGTAGCTGCC-1_contig_2	IGHV1-2	IGHD1-7	IGHJ2	LNWIRLAPGKRPEWMGW	ctgaagcccagaggcggcgccgtg	WGRGTPVIVSS	-	CCCAGTTGTAGCTGCC-1	TGT	agcagtgatgttgggagttataacctt	tggggccggggcacacctgtgatcgtgtccagcg
VRC01	CGAGAAGTCCGCGCAA-1	1502	1	CGAGAAGTCCGCGCAA-1_contig_2	IGHV1-2	IGHD1-7	IGHJ2	LNWIRLAPGKRPEWMGW	ctgaagcccagaggcggcgccgtg	WGRGTPVIVSS	-	CGAGAAGTCCGCGCAA-1	QSALTQPASVSGSPGQSITISCTGT	agcagtgatgttgggagttataacctt	tggggccggggcacacctgtgatcgtgtccagcg
VRC01	TCACGAACATGAACCT-1	1502	1	TCACGAACATGAACCT-1_contig_2	IGHV1-2	IGHD1-7	IGHJ2	LNWIRLAPGKRPEWMGW	ctgaagcccagaggcggcgccgtg	WGRGTPVIVSS	-	TCACGAACATGAACCT-1	QSALTQPASVSGSPGQSITISCTGT	agcagtgacgttggtggttataagtat	tggggccggggcacacctgtgatcgtgtccagcg
VRC01	AAAGCAATCTGCCCTA-1	1500	1	AAAGCAATCTGCCCTA-1_contig_1	IGHV1-2	IGHD1-7	IGHJ2	LNWIRLAPGKRPEWMGW	ctgaagcccagaggcggcgccgtg	WGRGTPVIVSS	-	AAAGCAATCTGCCCTA-1		gtgacgttggtggttataactat	tggggccggggcacacctgtgatcgtgtccagcg
VRC01	TAAACCGTCATTCACT-1	1500	1	TAAACCGTCATTCACT-1_contig_1	IGHV1-2	IGHD1-7	IGHJ2	LNWIRLAPGKRPEWMGW	ctgaagcccagaggcggcgccgtg	WGRGTPVIVSS	-	TAAACCGTCATTCACT-1		agtgacgttggtggttataactat	tggggccggggcacacctgtgatcgtgtccagcg
VRC01	TTAGGACTCAACTCTT-1	1500	1	TTAGGACTCAACTCTT-1_contig_4	IGHV1-2	IGHD1-7	IGHJ2	LNWIRLAPGKRPEWMGW	ctgaagcccagaggcggcgccgtg	WGRGTPVIVSS	3.8	TTAGGACTCAACTCTT-1	QSALTQPASVSGSPGQSITISCTGT	agcagtgacgttggtggttataagtat	tggggccggggcacacctgtgatcgtgtccagcg
VRC01	TACGGTAGTTCTCATT-1	1498	1	TACGGTAGTTCTCATT-1_contig_3	IGHV1-2	IGHD1-7	IGHJ2	LNWIRLAPGKRPEWMGW	ctgaagcccagaggcggcgccgtg	WGRGTPVIVSS	2.675213675	TACGGTAGTTCTCATT-1	QSALTQPASVSGSPGQSITISCTGT	agcagtgatgttgggagttataacctt	tggggccggggcacacctgtgatcgtgtccagcg
VRC01	TTGAACGTCGTATCAG-1	1498	1	TTGAACGTCGTATCAG-1_contig_2	IGHV1-2	IGHD1-7	IGHJ2	LNWIRLAPGKRPEWMGW	ctgaagcccagaggcggcgccgtg	WGRGTPVIVSS	-	TTGAACGTCGTATCAG-1	TGT	agcagtgacgttggtggttataactat	tggggccggggcacacctgtgatcgtgtccagcg
VRC01	GATTCAGAGGTTCCTA-1	1497	1	GATTCAGAGGTTCCTA-1_contig_2	IGHV1-2	IGHD1-7	IGHJ2	LNWIRLAPGKRPEWMGW	ctgaagcccagaggcggcgccgtg	WGRGTPVIVSS	5.152777778	GATTCAGAGGTTCCTA-1	QSALTQPASVSGSPGQSITISCTGT	agcagtgacgttggtggttataactat	tggggccggggcacacctgtgatcgtgtccagcg
VRC01	AACCGCGAGTATCGAA-1	1495	1	AACCGCGAGTATCGAA-1_contig_3	IGHV1-2	IGHD1-7	IGHJ2	LNWIRLAPGKRPEWMGW	ctgaagcccagaggcggcgccgtg	WGRGTPVIVSS	12.72727273	AACCGCGAGTATCGAA-1	SCTGT	agcagtgacgttggtggttataactat	tggggccggggcacacctgtgatcgtgtccagcg
VRC01	TGGTTAGTCCCAACGG-1	1495	1	TGGTTAGTCCCAACGG-1_contig_3	IGHV1-2	IGHD1-7	IGHJ2	LNWIRLAPGKRPEWMGW	ctgaagcccagaggcggcgccgtg	WGRGTPVIVSS	5.088888889	TGGTTAGTCCCAACGG-1		gtgacgttggtggttataagtat	tggggccggggcacacctgtgatcgtgtccagcg
VRC01	ACGCAGCGTAAACACA-1	1494	1	ACGCAGCGTAAACACA-1_contig_4	IGHV1-2	IGHD1-7	IGHJ2	LNWIRLAPGKRPEWMGW	ctgaagcccagaggcggcgccgtg	WGRGTPVIVSS	11.86363636	ACGCAGCGTAAACACA-1	QSALTQPASVSGSPGQSITISCTGT	agcagtgacgttggtggttataactat	tggggccggggcacacctgtgatcgtgtccagcg
VRC01	CATATGGCACACGCTG-1	1493	1	CATATGGCACACGCTG-1_contig_2	IGHV1-2	IGHD1-7	IGHJ2	LNWIRLAPGKRPEWMGW	ctgaagcccagaggcggcgccgtg	WGRGTPVIVSS	-	CATATGGCACACGCTG-1	QSALTQPASVSGSPGQSITMSCTGT	agcagtgacgttggtggttataactat	tggggccggggcacacctgtgatcgtgtccagcg
VRC01	CTCTGGTTCTTGTACT-1	1492	1	CTCTGGTTCTTGTACT-1_contig_3	IGHV1-2	IGHD1-7	IGHJ2	LNWIRLAPGKRPEWMGW	ctgaagcccagaggcggcgccgtg	WGRGTPVIVSS	18.59090909	CTCTGGTTCTTGTACT-1			tggggccggggcacacctgtgatcgtgtccagcg
VRC01	GGTGAAGTCCGCGTTT-1	1491	1	GGTGAAGTCCGCGTTT-1_contig_2	IGHV1-2	IGHD1-7	IGHJ2	LNWIRLAPGKRPEWMGW	ctgaagcccagaggcggcgccgtg	WGRGTPVIVSS	-	GGTGAAGTCCGCGTTT-1			tggggccggggcacacctgtgatcgtgtccagcg
VRC01	TGACTAGCATGCCTAA-1	1489	1	TGACTAGCATGCCTAA-1_contig_3	IGHV1-2	IGHD1-7	IGHJ2	LNWIRLAPGKRPEWMGW	ctgaagcccagaggcggcgccgtg	WGRGTPVIVSS	5.448979592	TGACTAGCATGCCTAA-1			tggggccggggcacacctgtgatcgtgtccagcg
VRC01	GCTCCTAAGTGGTAAT-1	1488	1	GCTCCTAAGTGGTAAT-1_contig_2	IGHV1-2	IGHD1-7	IGHJ2	LNWIRLAPGKRPEWMGW	ctgaagcccagaggcggcgccgtg	WGRGTPVIVSS	-	GCTCCTAAGTGGTAAT-1	QSALTQPASVSGSPGQSITISCTGT	agcagtgatgttgggagttataacctt	tggggccggggcacacctgtgatcgtgtccagcg
VRC01	AGGTCCGAGGACATTA-1	1487	1	AGGTCCGAGGACATTA-1_contig_3	IGHV1-2	IGHD1-7	IGHJ2	LNWIRLAPGKRPEWMGW	ctgaagcccagaggcggcgccgtg	WGRGTPVIVSS	8.297297297	AGGTCCGAGGACATTA-1	QSALTQPASVSGSPGQSITISCTGT	agcagtgacgttggtggttataactat	tggggccggggcacacctgtgatcgtgtccagcg
VRC01	CCTTCGATCAGAGACG-1	1487	1	CCTTCGATCAGAGACG-1_contig_2	IGHV1-2	IGHD1-7	IGHJ2	LNWIRLAPGKRPEWMGW	ctgaagcccagaggcggcgccgtg	WGRGTPVIVSS	-	CCTTCGATCAGAGACG-1		tat	tggggccggggcacacctgtgatcgtgtccagcg
VRC01	TAAGCGTTCACCATAG-1	1487	1	TAAGCGTTCACCATAG-1_contig_3	IGHV1-2	IGHD1-7	IGHJ2	LNWIRLAPGKRPEWMGW	ctgaagcccagaggcggcgccgtg	WGRGTPVIVSS	3.866666667	TAAGCGTTCACCATAG-1	SITMSCTGT	agcagtgacgttggtggttataactat	tggggccggggcacacctgtgatcgtgtccagcg
VRC01	CAGATCACAGTCGTGC-1	1484	1	CAGATCACAGTCGTGC-1_contig_2	IGHV1-2	IGHD1-7	IGHJ2	LNWIRLAPGKRPEWMGW	ctgaagcccagaggcggcgccgtg	WGRGTPVIVSS	-	CAGATCACAGTCGTGC-1	TGT	agcagtgacgttggtggttataactat	tggggccggggcacacctgtgatcgtgtccagcg
VRC01	CTCACACAGATGTTAG-1	1484	1	CTCACACAGATGTTAG-1_contig_1	IGHV1-2	IGHD1-7	IGHJ2	LNWIRLAPGKRPEWMGW	ctgaagcccagaggcggcgccgtg	WGRGTPVIVSS	-	CTCACACAGATGTTAG-1	SCTGT	agcagtgacgttggtggttataactat	tggggccggggcacacctgtgatcgtgtccagcg
VRC01	TCAGATGCATCGATGT-1	1484	1	TCAGATGCATCGATGT-1_contig_3	IGHV1-2	IGHD1-7	IGHJ2	LNWIRLAPGKRPEWMGW	ctgaagcccagaggcggcgccgtg	WGRGTPVIVSS	4.137931034	TCAGATGCATCGATGT-1	QSALTQPASVSGSPGQSITISCTGT	agcagtgacgttggtggttataagtat	tggggccggggcacacctgtgatcgtgtccagcg
VRC01	ACGAGGAGTCAGTGGA-1	1481	1	ACGAGGAGTCAGTGGA-1_contig_4	IGHV1-2	IGHD1-7	IGHJ2	LNWIRLAPGKRPEWMGW	ctgaagcccagaggcggcgccgtg	WGRGTPVIVSS	27.5	ACGAGGAGTCAGTGGA-1	TGT	agcagtgacgttggtggttataactat	tggggccggggcacacctgtgatcgtgtccagcg
VRC01	ATAACGCGTTCTGAAC-1	1479	1	ATAACGCGTTCTGAAC-1_contig_4	IGHV1-2	IGHD1-7	IGHJ2	LNWIRLAPGKRPEWMGW	ctgaagcccagaggcggcgccgtg	WGRGTPVIVSS	15.63043478	ATAACGCGTTCTGAAC-1	QSALTQPASVSGSPGQSITISCTGT	agcagtgatgttgggagttataacctt	tggggccggggcacacctgtgatcgtgtccagcg
VRC01	CGGCTAGAGGTGCAAC-1	1478	1	CGGCTAGAGGTGCAAC-1_contig_1	IGHV1-2	IGHD1-7	IGHJ2	LNWIRLAPGKRPEWMGW	ctgaagcccagaggcggcgccgtg	WGRGTPVIVSS	-	CGGCTAGAGGTGCAAC-1	SCTGT	agcagtgacgttggtggttataactat	tggggccggggcacacctgtgatcgtgtccagcg
VRC01	GGGATGAGTCACCCAG-1	1478	1	GGGATGAGTCACCCAG-1_contig_3	IGHV1-2	IGHD1-7	IGHJ2	LNWIRLAPGKRPEWMGW	ctgaagcccagaggcggcgccgtg	WGRGTPVIVSS	-	GGGATGAGTCACCCAG-1	QSALTQPASVSGSPGQSITISCTGT	agcagtgacgttggtggttataactat	tggggccggggcacacctgtgatcgtgtccagcg
VRC01	AAAGCAACACCATCCT-1	1476	1	AAAGCAACACCATCCT-1_contig_3	IGHV1-2	IGHD1-7	IGHJ2	LNWIRLAPGKRPEWMGW	ctgaagcccagaggcggcgccgtg	WGRGTPVIVSS	-	AAAGCAACACCATCCT-1	TGT	agcagtgatgttgggagttataacctt	tggggccggggcacacctgtgatcgtgtccagcg
VRC01	CTACCCACATGTAGTC-1	1475	1	CTACCCACATGTAGTC-1_contig_4	IGHV1-2	IGHD1-7	IGHJ2	LNWIRLAPGKRPEWMGW	ctgaagcccagaggcggcgccgtg	WGRGTPVIVSS	12.6097561	CTACCCACATGTAGTC-1	SCTGT	agcagtgacgttggtggttataactat	tggggccggggcacacctgtgatcgtgtccagcg
VRC01	CCAATCCAGAGCAATT-1	1474	1	CCAATCCAGAGCAATT-1_contig_1	IGHV1-2	IGHD1-7	IGHJ2	LNWIRLAPGKRPEWMGW	ctgaagcccagaggcggcgccgtg	WGRGTPVIVSS	4.608695652	CCAATCCAGAGCAATT-1	TGT	agcagtgacgttggtggttataactat	tggggccggggcacacctgtgatcgtgtccagcg
VRC01	CTCTAATAGGAGTTGC-1	1474	1	CTCTAATAGGAGTTGC-1_contig_3	IGHV1-2	IGHD1-7	IGHJ2	LNWIRLAPGKRPEWMGW	ctgaagcccagaggcggcgccgtg	WGRGTPVIVSS	2.204918033	CTCTAATAGGAGTTGC-1	QSALTQPASVSGSPGQSITISCTGT	agcagtgatgttgggagttataacctt	tggggccggggcacacctgtgatcgtgtccagcg
VRC01	CGAGCCATCACAGTAC-1	1473	1	CGAGCCATCACAGTAC-1_contig_4	IGHV1-2	IGHD1-7	IGHJ2	LNWIRLAPGKRPEWMGW	ctgaagcccagaggcggcgccgtg	WGRGTPVIVSS	5.983050847	CGAGCCATCACAGTAC-1	QSALTQPASVSGSPGQSITISCTGT	agcagtgatgttgggagttataacctt	tggggccggggcacacctgtgatcgtgtccagcg
VRC01	AAGCCGCTCTGGTATG-1	1472	1	AAGCCGCTCTGGTATG-1_contig_4	IGHV1-2	IGHD1-7	IGHJ2	LNWIRLAPGKRPEWMGW	ctgaagcccagaggcggcgccgtg	WGRGTPVIVSS	10.75	AAGCCGCTCTGGTATG-1	SCTGT	agcagtgacgttggtggttataactat	tggggccggggcacacctgtgatcgtgtccagcg
VRC01	CGCTTCATCATAACCG-1	1471	1	CGCTTCATCATAACCG-1_contig_3	IGHV1-2	IGHD1-7	IGHJ2	LNWIRLAPGKRPEWMGW	ctgaagcccagaggcggcgccgtg	WGRGTPVIVSS	-	CGCTTCATCATAACCG-1	SALTQPASVSGSPGQSITISCTGT	agcagtgatgttgggagttataacctt	tggggccggggcacacctgtgatcgtgtccagcg
VRC01	CGTCAGGTCTCGCTTG-1	1469	1	CGTCAGGTCTCGCTTG-1_contig_2	IGHV1-2	IGHD1-7	IGHJ2	LNWIRLAPGKRPEWMGW	ctgaagcccagaggcggcgccgtg	WGRGTPVIVSS	15.76	CGTCAGGTCTCGCTTG-1		tat	tggggccggggcacacctgtgatcgtgtccagcg
VRC01	TGACAACTCCAGAGGA-1	1469	1	TGACAACTCCAGAGGA-1_contig_2	IGHV1-2	IGHD1-7	IGHJ2	LNWIRLAPGKRPEWMGW	ctgaagcccagaggcggcgccgtg	WGRGTPVIVSS	10.33333333	TGACAACTCCAGAGGA-1	ITISCTGT	agcagtgacgttggtggttataactat	tggggccggggcacacctgtgatcgtgtccagcg
VRC01	TCACAAGGTATATGAG-1	1468	1	TCACAAGGTATATGAG-1_contig_4	IGHV1-2	IGHD1-7	IGHJ2	LNWIRLAPGKRPEWMGW	ctgaagcccagaggcggcgccgtg	WGRGTPVIVSS	3.133333333	TCACAAGGTATATGAG-1	QSALTQPASVSGSPGQSITISCTGT	agcagtgacgttggtggttataactat	tggggccggggcacacctgtgatcgtgtccagcg
VRC01	AAGTCTGCAATGCCAT-1	1467	1	AAGTCTGCAATGCCAT-1_contig_2	IGHV1-2	IGHD1-7	IGHJ2	LNWIRLAPGKRPEWMGW	ctgaagcccagaggcggcgccgtg	WGRGTPVIVSS	6.966666667	AAGTCTGCAATGCCAT-1	QSALTQPASVSGSPGQSITISCTGT	agcagtgatgttgggagttataacctt	tggggccggggcacacctgtgatcgtgtccagcg
VRC01	GCCAAATCAGCCACCA-1	1467	1	GCCAAATCAGCCACCA-1_contig_3	IGHV1-2	IGHD1-7	IGHJ2	LNWIRLAPGKRPEWMGW	ctgaagcccagaggcggcgccgtg	WGRGTPVIVSS	-	GCCAAATCAGCCACCA-1	QSALTQPASVSGSPGQSITISCTGT	agcagtgacgttggtggttataactat	tggggccggggcacacctgtgatcgtgtccagcg
VRC01	CAACCAAAGAGACGAA-1	1466	1	CAACCAAAGAGACGAA-1_contig_3	IGHV1-2	IGHD1-7	IGHJ2	LNWIRLAPGKRPEWMGW	ctgaagcccagaggcggcgccgtg	WGRGTPVIVSS	-	CAACCAAAGAGACGAA-1	GQSITMSCTGT	agcagtgacgttggtggttataactat	tggggccggggcacacctgtgatcgtgtccagcg
VRC01	CCGTGGAGTGCCTGGT-1	1466	1	CCGTGGAGTGCCTGGT-1_contig_3	IGHV1-2	IGHD1-7	IGHJ2	LNWIRLAPGKRPEWMGW	ctgaagcccagaggcggcgccgtg	WGRGTPVIVSS	-	CCGTGGAGTGCCTGGT-1			tggggccggggcacacctgtgatcgtgtccagcg
VRC01	CGGACTGTCACCATAG-1	1465	1	CGGACTGTCACCATAG-1_contig_2	IGHV1-2	IGHD1-7	IGHJ2	LNWIRLAPGKRPEWMGW	ctgaagcccagaggcggcgccgtg	WGRGTPVIVSS	-	CGGACTGTCACCATAG-1	TGT	agcagtgacgttggtggttataagtat	tggggccggggcacacctgtgatcgtgtccagcg
VRC01	TGGGCGTAGCCCAATT-1	1465	1	TGGGCGTAGCCCAATT-1_contig_3	IGHV1-2	IGHD1-7	IGHJ2	LNWIRLAPGKRPEWMGW	ctgaagcccagaggcggcgccgtg	WGRGTPVIVSS	22.94117647	TGGGCGTAGCCCAATT-1			tggggccggggcacacctgtgatcgtgtccagcg
VRC01	TCAGCAAGTATAGGGC-1	1464	1	TCAGCAAGTATAGGGC-1_contig_3	IGHV1-2	IGHD1-7	IGHJ2	LNWIRLAPGKRPEWMGW	ctgaagcccagaggcggcgccgtg	WGRGTPVIVSS	4.565217391	TCAGCAAGTATAGGGC-1	TGT	agcagtgacgttggtggttataactat	tggggccggggcacacctgtgatcgtgtccagcg
VRC01	CTGAAACGTTCGTTGA-1	1462	1	CTGAAACGTTCGTTGA-1_contig_3	IGHV1-2	IGHD1-7	IGHJ2	LNWIRLAPGKRPEWMGW	ctgaagcccagaggcggcgccgtg	WGRGTPVIVSS	-	CTGAAACGTTCGTTGA-1	SCTGT	agcaatgacgttggtggttataagtat	tggggccggggcacacctgtgatcgtgtccagcg
VRC01	GAACATCAGCGCCTTG-1	1462	1	GAACATCAGCGCCTTG-1_contig_3	IGHV1-2	IGHD1-7	IGHJ2	LNWIRLAPGKRPEWMGW	ctgaagcccagaggcggcgccgtg	WGRGTPVIVSS	6.346938776	GAACATCAGCGCCTTG-1	QSALTQPASVSGSPGQSITISYTGT	agcagtgacgttggtggttataactat	tggggccggggcacacctgtgatcgtgtccagcg
VRC01	TTTATGCTCACCCTCA-1	1459	1	TTTATGCTCACCCTCA-1_contig_3	IGHV1-2	IGHD1-7	IGHJ2	LNWIRLAPGKRPEWMGW	ctgaagcccagaggcggcgccgtg	WGRGTPVIVSS	8.382352941	TTTATGCTCACCCTCA-1			tggggccggggcacacctgtgatcgtgtccagcg
VRC01	CACATAGGTCATGCAT-1	1457	1	CACATAGGTCATGCAT-1_contig_2	IGHV1-2	IGHD1-7	IGHJ2	LNWIRLAPGKRPEWMGW	ctgaagcccagaggcggcgccgtg	WGRGTPVIVSS	4.543478261	CACATAGGTCATGCAT-1	SCTGT	agcagtgatgttgggagttataacctt	tggggccggggcacacctgtgatcgtgtccagcg
VRC01	TCCCGATAGATCCCGC-1	1455	1	TCCCGATAGATCCCGC-1_contig_4	IGHV1-2	IGHD1-7	IGHJ2	LNWIRLAPGKRPEWMGW	ctgaagcccagaggcggcgccgtg	WGRGTPVIVSS	27.17391304	TCCCGATAGATCCCGC-1	SCTGT	agcagtgacgttggtggttataactat	tggggccggggcacacctgtgatcgtgtccagcg
VRC01	TAGCCGGGTTGGAGGT-1	1454	1	TAGCCGGGTTGGAGGT-1_contig_4	IGHV1-2	IGHD1-7	IGHJ2	LNWIRLAPGKRPEWMGW	ctgaagcccagaggcggcgccgtg	WGRGTPVIVSS	-	TAGCCGGGTTGGAGGT-1	TGT	agcagtgatgttgggagttataacctt	tggggccggggcacacctgtgatcgtgtccagcg
VRC01	GACACGCTCACCCGAG-1	1453	1	GACACGCTCACCCGAG-1_contig_3	IGHV1-2	IGHD1-7	IGHJ2	LNWIRLAPGKRPEWMGW	ctgaagcccagaggcggcgccgtg	WGRGTPVIVSS	-	GACACGCTCACCCGAG-1			tggggccggggcacacctgtgatcgtgtccagcg
VRC01	TTATGCTCAAGCCGTC-1	1453	1	TTATGCTCAAGCCGTC-1_contig_4	IGHV1-2	IGHD1-7	IGHJ2	LNWIRLAPGKRPEWMGW	ctgaagcccagaggcggcgccgtg	WGRGTPVIVSS	-	TTATGCTCAAGCCGTC-1	SALTQPASVSGSPGQSITISCTGT	agcagtgacgttggtggttataactat	tggggccggggcacacctgtgatcgtgtccagcg
VRC01	TTCGGTCCACGGTGTC-1	1453	1	TTCGGTCCACGGTGTC-1_contig_1	IGHV1-2	IGHD1-7	IGHJ2	LNWIRLAPGKRPEWMGW	ctgaagcccagaggcggcgccgtg	WGRGTPVIVSS	-	TTCGGTCCACGGTGTC-1	QSALTQPASVSGSPGQSITISCTGT	agcagtgacgttggtggttataactat	tggggccggggcacacctgtgatcgtgtccagcg
VRC01	CGAACATCAAAGGCGT-1	1452	1	CGAACATCAAAGGCGT-1_contig_3	IGHV1-2	IGHD1-7	IGHJ2	LNWIRLAPGKRPEWMGW	ctgaagcccagaggcggcgccgtg	WGRGTPVIVSS	4.897058824	CGAACATCAAAGGCGT-1	SALTQPASVSGSPGQSITISCTGT	agcagtgacgttggtggttataactat	tggggccggggcacacctgtgatcgtgtccagcg
VRC01	AAGTCTGCACCGATAT-1	1451	1	AAGTCTGCACCGATAT-1_contig_2	IGHV1-2	IGHD1-7	IGHJ2	LNWIRLAPGKRPEWMGW	ctgaagcccagaggcggcgccgtg	WGRGTPVIVSS	5.487804878	AAGTCTGCACCGATAT-1	QSALTQPASVSGSPGQSITISCTGT	agcagtgacgttggtggttataactat	tggggccggggcacacctgtgatcgtgtccagcg
VRC01	ACACTGATCAAACGGG-1	1450	1	ACACTGATCAAACGGG-1_contig_3	IGHV1-2	IGHD1-7	IGHJ2	LNWIRLAPGKRPEWMGW	ctgaagcccagaggcggcgccgtg	WGRGTPVIVSS	10.06976744	ACACTGATCAAACGGG-1	QSALTQPASVSGSPGQSITISCTGT	agaagtgatgttgggagttataacctt	tggggccggggcacacctgtgatcgtgtccagcg
VRC01	AGCCTAACATTGCGGC-1	1450	1	AGCCTAACATTGCGGC-1_contig_3	IGHV1-2	IGHD1-7	IGHJ2	LNWIRLAPGKRPEWMGW	ctgaagcccagaggcggcgccgtg	WGRGTPVIVSS	-	AGCCTAACATTGCGGC-1	QSALTQPASVSGSPGQSITISCTGT	agcagtgatgttgggagttataacctt	tggggccggggcacacctgtgatcgtgtccagcg
VRC01	CACATAGCACCACGTG-1	1450	1	CACATAGCACCACGTG-1_contig_3	IGHV1-2	IGHD1-7	IGHJ2	LNWIRLAPGKRPEWMGW	ctgaagcccagaggcggcgccgtg	WGRGTPVIVSS	8.756097561	CACATAGCACCACGTG-1	QSALTQPASVSGSPGQSITISCTGT	agcagtgacgttggtggttataactat	tggggccggggcacacctgtgatcgtgtccagcg
VRC01	AATCGGTGTAAAGGAG-1	1449	1	AATCGGTGTAAAGGAG-1_contig_4	IGHV1-2	IGHD1-7	IGHJ2	LNWIRLAPGKRPEWMGW	ctgaagcccagaggcggcgccgtg	WGRGTPVIVSS	3.9	AATCGGTGTAAAGGAG-1	TGT	agcagtgacgttggtggttataactat	tggggccggggcacacctgtgatcgtgtccagcg
VRC01	CAAGTTGCAGGACGTA-1	1449	1	CAAGTTGCAGGACGTA-1_contig_4	IGHV1-2	IGHD1-7	IGHJ2	LNWIRLAPGKRPEWMGW	ctgaagcccagaggcggcgccgtg	WGRGTPVIVSS	49.57142857	CAAGTTGCAGGACGTA-1			tggggccggggcacacctgtgatcgtgtccagcg
VRC01	GATGAAAAGCTTCGCG-1	1448	1	GATGAAAAGCTTCGCG-1_contig_4	IGHV1-2	IGHD1-7	IGHJ2	LNWIRLAPGKRPEWMGW	ctgaagcccagaggcggcgccgtg	WGRGTPVIVSS	5.333333333	GATGAAAAGCTTCGCG-1	QSALTQPASVSGSPGQSITISCTGT	agcagtgacgttggtggttataactat	tggggccggggcacacctgtgatcgtgtccagcg
VRC01	GTTCATTAGGCGACAT-1	1448	1	GTTCATTAGGCGACAT-1_contig_1	IGHV1-2	IGHD1-7	IGHJ2	LNWIRLAPGKRPEWMGW	ctgaagcccagaggcggcgccgtg	WGRGTPVIVSS	5.296296296	GTTCATTAGGCGACAT-1	SCTGT	agcagtgatgttgggagttataacctt	tggggccggggcacacctgtgatcgtgtccagcg
VRC01	TGCCCTATCAAACCAC-1	1448	1	TGCCCTATCAAACCAC-1_contig_2	IGHV1-2	IGHD1-7	IGHJ2	LNWIRLAPGKRPEWMGW	ctgaagcccagaggcggcgccgtg	WGRGTPVIVSS	12.30769231	TGCCCTATCAAACCAC-1		gtgacgttggtggttataagtat	tggggccggggcacacctgtgatcgtgtccagcg
VRC01	TTCTCAAGTATGGTTC-1	1448	1	TTCTCAAGTATGGTTC-1_contig_3	IGHV1-2	IGHD1-7	IGHJ2	LNWIRLAPGKRPEWMGW	ctgaagcccagaggcggcgccgtg	WGRGTPVIVSS	-	TTCTCAAGTATGGTTC-1			tggggccggggcacacctgtgatcgtgtccagcg
VRC01	ATAAGAGAGTACGTTC-1	1446	1	ATAAGAGAGTACGTTC-1_contig_2	IGHV1-2	IGHD1-7	IGHJ2	LNWIRLAPGKRPEWMGW	ctgaagcccagaggcggcgccgtg	WGRGTPVIVSS	3.333333333	ATAAGAGAGTACGTTC-1		gtgacgttggtggttataagtat	tggggccggggcacacctgtgatcgtgtccagcg
VRC01	TTGCCGTAGCCACCTG-1	1443	1	TTGCCGTAGCCACCTG-1_contig_4	IGHV1-2	IGHD1-7	IGHJ2	LNWIRLAPGKRPEWMGW	ctgaagcccagaggcggcgccgtg	WGRGTPVIVSS	4.75	TTGCCGTAGCCACCTG-1	TGT	agcagtgacgttggtggttataactat	tggggccggggcacacctgtgatcgtgtccagcg
VRC01	ACTATCTCATATACGC-1	1441	1	ACTATCTCATATACGC-1_contig_1	IGHV1-2	IGHD1-7	IGHJ2	LNWIRLAPGKRPEWMGW	ctgaagcccagaggcggcgccgtg	WGRGTPVIVSS	-	ACTATCTCATATACGC-1			tggggccggggcacacctgtgatcgtgtccagcg
VRC01	CTCAGAAGTAAAGTCA-1	1441	1	CTCAGAAGTAAAGTCA-1_contig_1	IGHV1-2	IGHD1-7	IGHJ2	LNWIRLAPGKRPEWMGW	ctgaagcccagaggcggcgccgtg	WGRGTPVIVSS	-	CTCAGAAGTAAAGTCA-1	TGT	agcagtgatgttgggagttataacctt	tggggccggggcacacctgtgatcgtgtccagcg
VRC01	GAAATGACATCAGTAC-1	1441	1	GAAATGACATCAGTAC-1_contig_3	IGHV1-2	IGHD1-7	IGHJ2	LNWIRLAPGKRPEWMGW	ctgaagcccagaggcggcgccgtg	WGRGTPVIVSS	36.58333333	GAAATGACATCAGTAC-1	QSALTQPASVSGSPGQSITISCTGT	agcagtgatgttgggagttataacctt	tggggccggggcacacctgtgatcgtgtccagcg
VRC01	GCGAGAAGTTGAGTTC-1	1441	1	GCGAGAAGTTGAGTTC-1_contig_4	IGHV1-2	IGHD1-7	IGHJ2	LNWIRLAPGKRPEWMGW	ctgaagcccagaggcggcgccgtg	WGRGTPVIVSS	10.82142857	GCGAGAAGTTGAGTTC-1	QSALTQPASVSGSPGQSITISCTGT	agcagtgatgttgggagttataacctt	tggggccggggcacacctgtgatcgtgtccagcg
VRC01	TTGCGTCTCCGAGCCA-1	1441	1	TTGCGTCTCCGAGCCA-1_contig_4	IGHV1-2	IGHD1-7	IGHJ2	LNWIRLAPGKRPEWMGW	ctgaagcccagaggcggcgccgtg	WGRGTPVIVSS	5.333333333	TTGCGTCTCCGAGCCA-1			tggggccggggcacacctgtgatcgtgtccagcg
VRC01	CTGCGGACACGGCTAC-1	1440	1	CTGCGGACACGGCTAC-1_contig_4	IGHV1-2	IGHD1-7	IGHJ2	LNWIRLAPGKRPEWMGW	ctgaagcccagaggcggcgccgtg	WGRGTPVIVSS	11.96551724	CTGCGGACACGGCTAC-1	TGT	agcagtgatgttgggagttataacctt	tggggccggggcacacctgtgatcgtgtccagcg
VRC01	GTGGGTCAGAGCAATT-1	1439	1	GTGGGTCAGAGCAATT-1_contig_4	IGHV1-2	IGHD1-7	IGHJ2	LNWIRLAPGKRPEWMGW	ctgaagcccagaggcggcgccgtg	WGRGTPVIVSS	9.857142857	GTGGGTCAGAGCAATT-1			tggggccggggcacacctgtgatcgtgtccagcg
VRC01	TGAGGGAAGATAGCAT-1	1438	1	TGAGGGAAGATAGCAT-1_contig_2	IGHV1-2	IGHD1-7	IGHJ2	LNWIRLAPGKRPEWMGW	ctgaagcccagaggcggcgccgtg	WGRGTPVIVSS	-	TGAGGGAAGATAGCAT-1		tat	tggggccggggcacacctgtgatcgtgtccagcg
VRC01	CACAGTATCGTCCAGG-1	1437	1	CACAGTATCGTCCAGG-1_contig_4	IGHV1-2	IGHD1-7	IGHJ2	LNWIRLAPGKRPEWMGW	ctgaagcccagaggcggcgccgtg	WGRGTPVIVSS	5.692307692	CACAGTATCGTCCAGG-1	QSALTQPASVSGSPGQSITISCTGT	agcagtgacgttggtggttataactat	tggggccggggcacacctgtgatcgtgtccagcg
VRC01	CAAGGCCAGGAATTAC-1	1436	1	CAAGGCCAGGAATTAC-1_contig_5	IGHV1-2	IGHD1-7	IGHJ2	LNWIRLAPGKRPEWMGW	ctgaagcccagaggcggcgccgtg	WGRGTPVIVSS	4.010309278	CAAGGCCAGGAATTAC-1	QSALTQPASVSGSPGQSITISCTGT	agcagtgacgttggtggttataagtat	tggggccggggcacacctgtgatcgtgtccagcg
VRC01	AGCGTATTCGCGTAGC-1	1435	1	AGCGTATTCGCGTAGC-1_contig_4	IGHV1-2	IGHD1-7	IGHJ2	LNWIRLAPGKRPEWMGW	ctgaagcccagaggcggcgccgtg	WGRGTPVIVSS	4.37037037	AGCGTATTCGCGTAGC-1			tggggccggggcacacctgtgatcgtgtccagcg
VRC01	GTCATTTTCCGTAGGC-1	1435	1	GTCATTTTCCGTAGGC-1_contig_2	IGHV1-2	IGHD1-7	IGHJ2	LNWIRLAPGKRPEWMGW	ctgaagcccagaggcggcgccgtg	WGRGTPVIVSS	5.666666667	GTCATTTTCCGTAGGC-1	QSALTQPASVSGSPGQSITISCTGT	agcagtgacgttggtggttataactat	tggggccggggcacacctgtgatcgtgtccagcg
VRC01	AGCTTGATCCAAACTG-1	1432	1	AGCTTGATCCAAACTG-1_contig_3	IGHV1-2	IGHD1-7	IGHJ2	LNWIRLAPGKRPEWMGW	ctgaagcccagaggcggcgccgtg	WGRGTPVIVSS	7.54	AGCTTGATCCAAACTG-1	QSALTQPASVSGSPGQSITISCTGT	agcagtgatgttgggagttataacctt	tggggccggggcacacctgtgatcgtgtccagcg
VRC01	CCTAAAGTCGTACCGG-1	1431	1	CCTAAAGTCGTACCGG-1_contig_2	IGHV1-2	IGHD1-7	IGHJ2	LNWIRLAPGKRPEWMGW	ctgaagcccagaggcggcgccgtg	WGRGTPVIVSS	-	CCTAAAGTCGTACCGG-1	TGT	agcagtgacgttggtggttataactat	tggggccggggcacacctgtgatcgtgtccagcg
VRC01	TAGTGGTTCGTTGCCT-1	1431	1	TAGTGGTTCGTTGCCT-1_contig_2	IGHV1-2	IGHD1-7	IGHJ2	LNWIRLAPGKRPEWMGW	ctgaagcccagaggcggcgccgtg	WGRGTPVIVSS	9.967741935	TAGTGGTTCGTTGCCT-1	QSALTQPASVSGSPGQSITISCTGT	agcagtgacgttggtggttataactat	tggggccggggcacacctgtgatcgtgtccagcg
VRC01	TCACGAAAGGAATCGC-1	1431	1	TCACGAAAGGAATCGC-1_contig_3	IGHV1-2	IGHD1-7	IGHJ2	LNWIRLAPGKRPEWMGW	ctgaagcccagaggcggcgccgtg	WGRGTPVIVSS	26.92857143	TCACGAAAGGAATCGC-1	SALTQPASVSGSPGQSITISCTGT	agcagtgacgttggtggttataagtat	tggggccggggcacacctgtgatcgtgtccagcg
VRC01	CATGGCGGTTAAGGGC-1	1430	1	CATGGCGGTTAAGGGC-1_contig_3	IGHV1-2	IGHD1-7	IGHJ2	LNWIRLAPGKRPEWMGW	ctgaagcccagaggcggcgccgtg	WGRGTPVIVSS	-	CATGGCGGTTAAGGGC-1		tat	tggggccggggcacacctgtgatcgtgtccagcg
VRC01	GTTACAGGTCACACGC-1	1430	1	GTTACAGGTCACACGC-1_contig_4	IGHV1-2	IGHD1-7	IGHJ2	LNWIRLAPGKRPEWMGW	ctgaagcccagaggcggcgccgtg	WGRGTPVIVSS	2.628571429	GTTACAGGTCACACGC-1	QSALTQPASVSGSPGQSITISCTGT	agcagtgacgttggtggttataactat	tggggccggggcacacctgtgatcgtgtccagcg
VRC01	AGGTCATCAATCCAAC-1	1429	1	AGGTCATCAATCCAAC-1_contig_2	IGHV1-2	IGHD1-7	IGHJ2	LNWIRLAPGKRPEWMGW	ctgaagcccagaggcggcgccgtg	WGRGTPVIVSS	-	AGGTCATCAATCCAAC-1	QSALTQPASVSGSPGQSITISCTGT	agcagtgacgttggtggttataactat	tggggccggggcacacctgtgatcgtgtccagcg
VRC01	CAAGAAAAGAACTGTA-1	1428	1	CAAGAAAAGAACTGTA-1_contig_2	IGHV1-2	IGHD1-7	IGHJ2	LNWIRLAPGKRPEWMGW	ctgaagcccagaggcggcgccgtg	WGRGTPVIVSS	-	CAAGAAAAGAACTGTA-1	GQSITMSCTGT	agcagtgacgttggtggttataactat	tggggccggggcacacctgtgatcgtgtccagcg
VRC01	GCGGGTTGTAAGGGAA-1	1428	1	GCGGGTTGTAAGGGAA-1_contig_4	IGHV1-2	IGHD1-7	IGHJ2	LNWIRLAPGKRPEWMGW	ctgaagcccagaggcggcgccgtg	WGRGTPVIVSS	33.26666667	GCGGGTTGTAAGGGAA-1	QSALTQPASVSGSPGQSITMSCTGT	agcagtgacgttggtggttataactat	tggggccggggcacacctgtgatcgtgtccagcg
VRC01	GGCGTGTCAGCCAGAA-1	1428	1	GGCGTGTCAGCCAGAA-1_contig_3	IGHV1-2	IGHD1-7	IGHJ2	LNWIRLAPGKRPEWMGW	ctgaagcccagaggcggcgccgtg	WGRGTPVIVSS	26.125	GGCGTGTCAGCCAGAA-1	SCTGT	agcagtgacgttggtggttataactat	tggggccggggcacacctgtgatcgtgtccagcg
VRC01	AGTGTCATCATGTCTT-1	1427	1	AGTGTCATCATGTCTT-1_contig_3	IGHV1-2	IGHD1-7	IGHJ2	LNWIRLAPGKRPEWMGW	ctgaagcccagaggcggcgccgtg	WGRGTPVIVSS	7.827586207	AGTGTCATCATGTCTT-1	QSALTQPASVSGSPGQSITISCTGT	agcagtgacgttggtggttataactat	tggggccggggcacacctgtgatcgtgtccagcg
VRC01	CATGGCGTCGGAAATA-1	1424	1	CATGGCGTCGGAAATA-1_contig_3	IGHV1-2	IGHD1-7	IGHJ2	LNWIRLAPGKRPEWMGW	ctgaagcccagaggcggcgccgtg	WGRGTPVIVSS	-	CATGGCGTCGGAAATA-1			tggggccggggcacacctgtgatcgtgtccagcg
VRC01	GACTACACAGGAACGT-1	1424	1	GACTACACAGGAACGT-1_contig_3	IGHV1-2	IGHD1-7	IGHJ2	LNWIRLAPGKRPEWMGW	ctgaagcccagaggcggcgccgtg	WGRGTPVIVSS	12.89655172	GACTACACAGGAACGT-1	SCTGT	agcagtgacgttggtggttataactat	tggggccggggcacacctgtgatcgtgtccagcg
VRC01	CAAGAAACACGCGAAA-1	1422	1	CAAGAAACACGCGAAA-1_contig_3	IGHV1-2	IGHD1-7	IGHJ2	LNWIRLAPGKRPEWMGW	ctgaagcccagaggcggcgccgtg	WGRGTPVIVSS	13.75	CAAGAAACACGCGAAA-1	TGT	agcagtgacgttggtggttataagtat	tggggccggggcacacctgtgatcgtgtccagcg
VRC01	CACCTTGCAGCCAGAA-1	1422	1	CACCTTGCAGCCAGAA-1_contig_3	IGHV1-2	IGHD1-7	IGHJ2	LNWIRLAPGKRPEWMGW	ctgaagcccagaggcggcgccgtg	WGRGTPVIVSS	47	CACCTTGCAGCCAGAA-1	QSALTQPASVSGSPGQSITISCTGT	agcagtgatgttgggagttataacctt	tggggccggggcacacctgtgatcgtgtccagcg
VRC01	GCGCCAAGTTGTGGCC-1	1422	1	GCGCCAAGTTGTGGCC-1_contig_1	IGHV1-2	IGHD1-7	IGHJ2	LNWIRLAPGKRPEWMGW	ctgaagcccagaggcggcgccgtg	WGRGTPVIVSS	-	GCGCCAAGTTGTGGCC-1	GT	agcagtgacgttggtggttataactat	tggggccggggcacacctgtgatcgtgtccagcg
VRC01	TACGGTACAGGGATTG-1	1422	1	TACGGTACAGGGATTG-1_contig_3	IGHV1-2	IGHD1-7	IGHJ2	LNWIRLAPGKRPEWMGW	ctgaagcccagaggcggcgccgtg	WGRGTPVIVSS	12.42105263	TACGGTACAGGGATTG-1	QSALTQPASVSGSPGQSITISCTGT	agcagtgacgttggtgtttataactat	tggggccggggcacacctgtgatcgtgtccagcg
VRC01	TCTCATAAGAGTCGGT-1	1422	1	TCTCATAAGAGTCGGT-1_contig_2	IGHV1-2	IGHD1-7	IGHJ2	LNWIRLAPGKRPEWMGW	ctgaagcccagaggcggcgccgtg	WGRGTPVIVSS	5.210526316	TCTCATAAGAGTCGGT-1	QSALTQPASVSGSPGQSITISCTGT	agcagtgacgttggtggttataagtat	tggggccggggcacacctgtgatcgtgtccagcg
VRC01	TGCGGGTAGAACTGTA-1	1422	1	TGCGGGTAGAACTGTA-1_contig_3	IGHV1-2	IGHD1-7	IGHJ2	LNWIRLAPGKRPEWMGW	ctgaagcccagaggcggcgccgtg	WGRGTPVIVSS	-	TGCGGGTAGAACTGTA-1	QSALTQPASVSGSPGQSITISCTGT	agcagtgacgttggtggttataactat	tggggccggggcacacctgtgatcgtgtccagcg
VRC01	TGCCCTATCCGCGGTA-1	1421	1	TGCCCTATCCGCGGTA-1_contig_3	IGHV1-2	IGHD1-7	IGHJ2	LNWIRLAPGKRPEWMGW	ctgaagcccagaggcggcgccgtg	WGRGTPVIVSS	-	TGCCCTATCCGCGGTA-1		agtgacgttggtggttataagtat	tggggccggggcacacctgtgatcgtgtccagcg
VRC01	GAGTCCGCATCCCATC-1	1420	1	GAGTCCGCATCCCATC-1_contig_3	IGHV1-2	IGHD1-7	IGHJ2	LNWIRLAPGKRPEWMGW	ctgaagcccagaggcggcgccgtg	WGRGTPVIVSS	-	GAGTCCGCATCCCATC-1			tggggccggggcacacctgtgatcgtgtccagcg
VRC01	TGTATTCGTTGGAGGT-1	1420	1	TGTATTCGTTGGAGGT-1_contig_2	IGHV1-2	IGHD1-7	IGHJ2	LNWIRLAPGKRPEWMGW	ctgaagcccagaggcggcgccgtg	WGRGTPVIVSS	-	TGTATTCGTTGGAGGT-1	SALTQPASVSGSPGQSITISCTGT	agcagtgatgttgggagttataacctt	tggggccggggcacacctgtgatcgtgtccagcg
VRC01	CTTACCGGTAGCGTAG-1	1419	1	CTTACCGGTAGCGTAG-1_contig_2	IGHV1-2	IGHD1-7	IGHJ2	LNWIRLAPGKRPEWMGW	ctgaagcccagaggcggcgccgtg	WGRGTPVIVSS	8.25	CTTACCGGTAGCGTAG-1			tggggccggggcacacctgtgatcgtgtccagcg
VRC01	GGACATTTCTTGCCGT-1	1419	1	GGACATTTCTTGCCGT-1_contig_2	IGHV1-2	IGHD1-7	IGHJ2	LNWIRLAPGKRPEWMGW	ctgaagcccagaggcggcgccgtg	WGRGTPVIVSS	-	GGACATTTCTTGCCGT-1			tggggccggggcacacctgtgatcgtgtccagcg
VRC01	TGAAAGATCCTCCTAG-1	1418	1	TGAAAGATCCTCCTAG-1_contig_4	IGHV1-2	IGHD1-7	IGHJ2	LNWIRLAPGKRPEWMGW	ctgaagcccagaggcggcgccgtg	WGRGTPVIVSS	6.392857143	TGAAAGATCCTCCTAG-1	TGT	agcagtgatgttgggagttataacctt	tggggccggggcacacctgtgatcgtgtccagcg
VRC01	GTATTCTAGCTTTGGT-1	1416	1	GTATTCTAGCTTTGGT-1_contig_1	IGHV1-2	IGHD1-7	IGHJ2	LNWIRLAPGKRPEWMGW	ctgaagcccagaggcggcgccgtg	WGRGTPVIVSS	15.41176471	GTATTCTAGCTTTGGT-1	QSALTQPASVSGSPGQSITMSCTGT	agcagtgacgttggtggttataactat	tggggccggggcacacctgtgatcgtgtccagcg
VRC01	GCGCCAACAGTGAGTG-1	1414	1	GCGCCAACAGTGAGTG-1_contig_3	IGHV1-2	IGHD1-7	IGHJ2	LNWIRLAPGKRPEWMGW	ctgaagcccagaggcggcgccgtg	WGRGTPVIVSS	10.28571429	GCGCCAACAGTGAGTG-1		gtgacgttggtggttataagtat	tggggccggggcacacctgtgatcgtgtccagcg
VRC01	GGAAAGCAGTGGTCCC-1	1414	1	GGAAAGCAGTGGTCCC-1_contig_4	IGHV1-2	IGHD1-7	IGHJ2	LNWIRLAPGKRPEWMGW	ctgaagcccagaggcggcgccgtg	WGRGTPVIVSS	19.54545455	GGAAAGCAGTGGTCCC-1			tggggccggggcacacctgtgatcgtgtccagcg
VRC01	TAAACCGTCATGTCCC-1	1414	1	TAAACCGTCATGTCCC-1_contig_3	IGHV1-2	IGHD1-7	IGHJ2	LNWIRLAPGKRPEWMGW	ctgaagcccagaggcggcgccgtg	WGRGTPVIVSS	5.857142857	TAAACCGTCATGTCCC-1	TGT	agcagtgatgttgggagttataacctt	tggggccggggcacacctgtgatcgtgtccagcg
VRC01	TGCGGGTCAATAGCGG-1	1414	1	TGCGGGTCAATAGCGG-1_contig_3	IGHV1-2	IGHD1-7	IGHJ2	LNWIRLAPGKRPEWMGW	ctgaagcccagaggcggcgccgtg	WGRGTPVIVSS	-	TGCGGGTCAATAGCGG-1	QSALTQPASVSGSPGQSITISCTGT	agcagtgacgttggtggttataagtat	tggggccggggcacacctgtgatcgtgtccagcg
VRC01	CGACCTTTCCAGTAGT-1	1413	1	CGACCTTTCCAGTAGT-1_contig_3	IGHV1-2	IGHD1-7	IGHJ2	LNWIRLAPGKRPEWMGW	ctgaagcccagaggcggcgccgtg	WGRGTPVIVSS	-	CGACCTTTCCAGTAGT-1	GQSITISCTGT	agcagtgacgttggtggttataactat	tggggccggggcacacctgtgatcgtgtccagcg
VRC01	GGTGAAGGTCTTCAAG-1	1412	1	GGTGAAGGTCTTCAAG-1_contig_2	IGHV1-2	IGHD1-7	IGHJ2	LNWIRLAPGKRPEWMGW	ctgaagcccagaggcggcgccgtg	WGRGTPVIVSS	3.576923077	GGTGAAGGTCTTCAAG-1	TGT	agcagtgacgttggtggttataactat	tggggccggggcacacctgtgatcgtgtccagcg
VRC01	ACGCCAGAGATGCCAG-1	1411	1	ACGCCAGAGATGCCAG-1_contig_3	IGHV1-2	IGHD1-7	IGHJ2	LNWIRLAPGKRPEWMGW	ctgaagcccagaggcggcgccgtg	WGRGTPVIVSS	7.120689655	ACGCCAGAGATGCCAG-1	QSALTQPASVSGSPGQSITISCTGT	agcagtgacgttggtggttataactat	tggggccggggcacacctgtgatcgtgtccagcg
VRC01	ATTATCCAGTCGTACT-1	1410	1	ATTATCCAGTCGTACT-1_contig_4	IGHV1-2	IGHD1-7	IGHJ2	LNWIRLAPGKRPEWMGW	ctgaagcccagaggcggcgccgtg	WGRGTPVIVSS	1.14556962	ATTATCCAGTCGTACT-1	QSALTQPASVSGSPGQSITISCTGT	agcagtgatgttgggagttataacctt	tggggccggggcacacctgtgatcgtgtccagcg
VRC01	GACTACATCAGTTCGA-1	1410	1	GACTACATCAGTTCGA-1_contig_3	IGHV1-2	IGHD1-7	IGHJ2	LNWIRLAPGKRPEWMGW	ctgaagcccagaggcggcgccgtg	WGRGTPVIVSS	9.4	GACTACATCAGTTCGA-1		tat	tggggccggggcacacctgtgatcgtgtccagcg
VRC01	CAGAATCTCCCATTTA-1	1408	1	CAGAATCTCCCATTTA-1_contig_3	IGHV1-2	IGHD1-7	IGHJ2	LNWIRLAPGKRPEWMGW	ctgaagcccagaggcggcgccgtg	WGRGTPVIVSS	-	CAGAATCTCCCATTTA-1			tggggccggggcacacctgtgatcgtgtccagcg
VRC01	CTGCCTAGTAATTGGA-1	1408	1	CTGCCTAGTAATTGGA-1_contig_4	IGHV1-2	IGHD1-7	IGHJ2	LNWIRLAPGKRPEWMGW	ctgaagcccagaggcggcgccgtg	WGRGTPVIVSS	10.65217391	CTGCCTAGTAATTGGA-1	TGT	agcagtgacgttggtggttataactat	tggggccggggcacacctgtgatcgtgtccagcg
VRC01	TGACGGCGTAGGCTGA-1	1408	1	TGACGGCGTAGGCTGA-1_contig_3	IGHV1-2	IGHD1-7	IGHJ2	LNWIRLAPGKRPEWMGW	ctgaagcccagaggcggcgccgtg	WGRGTPVIVSS	7.87804878	TGACGGCGTAGGCTGA-1	QSALTQPASVSGSPGQSITISCTGT	agcagtgacgttggtggttataactat	tggggccggggcacacctgtgatcgtgtccagcg
VRC01	TTCGAAGCAAAGTCAA-1	1408	1	TTCGAAGCAAAGTCAA-1_contig_3	IGHV1-2	IGHD1-7	IGHJ2	LNWIRLAPGKRPEWMGW	ctgaagcccagaggcggcgccgtg	WGRGTPVIVSS	21.35	TTCGAAGCAAAGTCAA-1	QSALTQPASVSGSPGQSITISCTGT	agcagtgacgttggtggttataactat	tggggccggggcacacctgtgatcgtgtccagcg
VRC01	TCTCTAATCACTGGGC-1	1407	1	TCTCTAATCACTGGGC-1_contig_2	IGHV1-2	IGHD1-7	IGHJ2	LNWIRLAPGKRPEWMGW	ctgaagcccagaggcggcgccgtg	WGRGTPVIVSS	-	TCTCTAATCACTGGGC-1	QSALTQPASVSGSPGQSITISCTGT	agcagtgacgttggtggttataactat	tggggccggggcacacctgtgatcgtgtccagcg
VRC01	TGGGCGTGTTATCCGA-1	1405	1	TGGGCGTGTTATCCGA-1_contig_3	IGHV1-2	IGHD1-7	IGHJ2	LNWIRLAPGKRPEWMGW	ctgaagcccagaggcggcgccgtg	WGRGTPVIVSS	-	TGGGCGTGTTATCCGA-1	SCTGT	agcagtgacgttggtggttataactat	tggggccggggcacacctgtgatcgtgtccagcg
VRC01	ACACCGGAGTAGGCCA-1	1404	1	ACACCGGAGTAGGCCA-1_contig_3	IGHV1-2	IGHD1-7	IGHJ2	LNWIRLAPGKRPEWMGW	ctgaagcccagaggcggcgccgtg	WGRGTPVIVSS	9.305555556	ACACCGGAGTAGGCCA-1	SALTQPASVSGSPGQSITISCTGT	agcagtgacgttggtggttataagtat	tggggccggggcacacctgtgatcgtgtccagcg
VRC01	CACCACTGTCCGACGT-1	1404	1	CACCACTGTCCGACGT-1_contig_3	IGHV1-2	IGHD1-7	IGHJ2	LNWIRLAPGKRPEWMGW	ctgaagcccagaggcggcgccgtg	WGRGTPVIVSS	-	CACCACTGTCCGACGT-1	QSALTQPASVSGSPGQSITISCTGT	agcagtgatgttgggagttataacctt	tggggccggggcacacctgtgatcgtgtccagcg
VRC01	ACTGAGTCATTCTTAC-1	1402	1	ACTGAGTCATTCTTAC-1_contig_3	IGHV1-2	IGHD1-7	IGHJ2	LNWIRLAPGKRPEWMGW	ctgaagcccagaggcggcgccgtg	WGRGTPVIVSS	-	ACTGAGTCATTCTTAC-1	QSALTQPASVSGSPGQSITMSCTGT	agcagtgacgttggtggttataactat	tggggccggggcacacctgtgatcgtgtccagcg
VRC01	AGTGTCAGTTCCACGG-1	1401	1	AGTGTCAGTTCCACGG-1_contig_2	IGHV1-2	IGHD1-7	IGHJ2	LNWIRLAPGKRPEWMGW	ctgaagcccagaggcggcgccgtg	WGRGTPVIVSS	7.756756757	AGTGTCAGTTCCACGG-1	QSALTQPASVSGSPGQSITISCTGT	agcagtgacgttggtggttataactat	tggggccggggcacacctgtgatcgtgtccagcg
VRC01	CGATGGCCAAAGGTGC-1	1400	1	CGATGGCCAAAGGTGC-1_contig_3	IGHV1-2	IGHD1-7	IGHJ2	LNWIRLAPGKRPEWMGW	ctgaagcccagaggcggcgccgtg	WGRGTPVIVSS	-	CGATGGCCAAAGGTGC-1	TGT	agcagtgacgttggtggttataactat	tggggccggggcacacctgtgatcgtgtccagcg
VRC01	TATGCCCTCCTCATTA-1	1400	1	TATGCCCTCCTCATTA-1_contig_4	IGHV1-2	IGHD1-7	IGHJ2	LNWIRLAPGKRPEWMGW	ctgaagcccagaggcggcgccgtg	WGRGTPVIVSS	17.6	TATGCCCTCCTCATTA-1	QSALTQPASVSGSPGQSITISCTGT	agcagtgatgttgggagttataacctt	tggggccggggcacacctgtgatcgtgtccagcg
VRC01	TTGGCAAAGCGTTTAC-1	1399	1	TTGGCAAAGCGTTTAC-1_contig_4	IGHV1-2	IGHD1-7	IGHJ2	LNWIRLAPGKRPEWMGW	ctgaagcccagaggcggcgccgtg	WGRGTPVIVSS	2.7	TTGGCAAAGCGTTTAC-1			tggggccggggcacacctgtgatcgtgtccagcg
VRC01	ATCATGGTCATGCTCC-1	1398	1	ATCATGGTCATGCTCC-1_contig_2	IGHV1-2	IGHD1-7	IGHJ2	LNWIRLAPGKRPEWMGW	ctgaagcccagaggcggcgccgtg	WGRGTPVIVSS	7.936170213	ATCATGGTCATGCTCC-1			tggggccggggcacacctgtgatcgtgtccagcg
VRC01	CGACTTCTCGCGGATC-1	1398	1	CGACTTCTCGCGGATC-1_contig_3	IGHV1-2	IGHD1-7	IGHJ2	LNWIRLAPGKRPEWMGW	ctgaagcccagaggcggcgccgtg	WGRGTPVIVSS	-	CGACTTCTCGCGGATC-1			tggggccggggcacacctgtgatcgtgtccagcg
VRC01	CTCAGAACAGTATCTG-1	1398	1	CTCAGAACAGTATCTG-1_contig_4	IGHV1-2	IGHD1-7	IGHJ2	LNWIRLAPGKRPEWMGW	ctgaagcccagaggcggcgccgtg	WGRGTPVIVSS	7.347826087	CTCAGAACAGTATCTG-1			tggggccggggcacacctgtgatcgtgtccagcg
VRC01	TCTCTAATCGTAGGTT-1	1398	1	TCTCTAATCGTAGGTT-1_contig_2	IGHV1-2	IGHD1-7	IGHJ2	LNWIRLAPGKRPEWMGW	ctgaagcccagaggcggcgccgtg	WGRGTPVIVSS	-	TCTCTAATCGTAGGTT-1		tat	tggggccggggcacacctgtgatcgtgtccagcg
VRC01	TGAGAGGCAGCATGAG-1	1398	1	TGAGAGGCAGCATGAG-1_contig_3	IGHV1-2	IGHD1-7	IGHJ2	LNWIRLAPGKRPEWMGW	ctgaagcccagaggcggcgccgtg	WGRGTPVIVSS	-	TGAGAGGCAGCATGAG-1	TGT	agcagtgatgttgggagttataacctt	tggggccggggcacacctgtgatcgtgtccagcg
VRC01	TTTGTCAAGAGACGAA-1	1398	1	TTTGTCAAGAGACGAA-1_contig_4	IGHV1-2	IGHD1-7	IGHJ2	LNWIRLAPGKRPEWMGW	ctgaagcccagaggcggcgccgtg	WGRGTPVIVSS	15.55	TTTGTCAAGAGACGAA-1	SCTGT	agcagtgacgttggtggttataactat	tggggccggggcacacctgtgatcgtgtccagcg
VRC01	CATGGCGTCCAACCAA-1	1397	1	CATGGCGTCCAACCAA-1_contig_5	IGHV1-2	IGHD1-7	IGHJ2	LNWIRLAPGKRPEWMGW	ctgaagcccagaggcggcgccgtg	WGRGTPVIVSS	5.358490566	CATGGCGTCCAACCAA-1			tggggccggggcacacctgtgatcgtgtccagcg
VRC01	AAACCTGAGTCGCCGT-1	1395	1	AAACCTGAGTCGCCGT-1_contig_2	IGHV1-2	IGHD1-7	IGHJ2	LNWIRLAPGKRPEWMGW	ctgaagcccagaggcggcgccgtg	WGRGTPVIVSS	-	AAACCTGAGTCGCCGT-1			tggggccggggcacacctgtgatcgtgtccagcg
VRC01	CATATGGGTCGACTAT-1	1394	1	CATATGGGTCGACTAT-1_contig_2	IGHV1-2	IGHD1-7	IGHJ2	LNWIRLAPGKRPEWMGW	ctgaagcccagaggcggcgccgtg	WGRGTPVIVSS	45.77777778	CATATGGGTCGACTAT-1	SCTGT	agcagtgacgttggtggttataactat	tggggccggggcacacctgtgatcgtgtccagcg
VRC01	CTTTGCGCAATCTGCA-1	1394	1	CTTTGCGCAATCTGCA-1_contig_3	IGHV1-2	IGHD1-7	IGHJ2	LNWIRLAPGKRPEWMGW	ctgaagcccagaggcggcgccgtg	WGRGTPVIVSS	-	CTTTGCGCAATCTGCA-1	TGT	agcagtgacgttggtggttataactat	tggggccggggcacacctgtgatcgtgtccagcg
VRC01	GACGTTAGTTTGTTTC-1	1394	1	GACGTTAGTTTGTTTC-1_contig_3	IGHV1-2	IGHD1-7	IGHJ2	LNWIRLAPGKRPEWMGW	ctgaagcccagaggcggcgccgtg	WGRGTPVIVSS	5.34	GACGTTAGTTTGTTTC-1	QSALTQPASVSGSPGQSITISCTGT	agcagtgacgttggtggttataagtat	tggggccggggcacacctgtgatcgtgtccagcg
VRC01	AAACGGGGTAACGTTC-1	1393	1	AAACGGGGTAACGTTC-1_contig_2	IGHV1-2	IGHD1-7	IGHJ2	LNWIRLAPGKRPEWMGW	ctgaagcccagaggcggcgccgtg	WGRGTPVIVSS	-	AAACGGGGTAACGTTC-1		ggttataagtat	tggggccggggcacacctgtgatcgtgtccagcg
VRC01	TAAACCGAGTCAAGCG-1	1393	1	TAAACCGAGTCAAGCG-1_contig_2	IGHV1-2	IGHD1-7	IGHJ2	LNWIRLAPGKRPEWMGW	ctgaagcccagaggcggcgccgtg	WGRGTPVIVSS	7.036363636	TAAACCGAGTCAAGCG-1	SALTQPASVSGSPGQSITISCTGT	agcagtgacgttggtggttataactat	tggggccggggcacacctgtgatcgtgtccagcg
VRC01	CGAACATTCCAAACTG-1	1392	1	CGAACATTCCAAACTG-1_contig_3	IGHV1-2	IGHD1-7	IGHJ2	LNWIRLAPGKRPEWMGW	ctgaagcccagaggcggcgccgtg	WGRGTPVIVSS	13.26666667	CGAACATTCCAAACTG-1	SCTGT	agcagtgacgttggtggttataactat	tggggccggggcacacctgtgatcgtgtccagcg
VRC01	ACGCAGCAGATATGGT-1	1391	1	ACGCAGCAGATATGGT-1_contig_3	IGHV1-2	IGHD1-7	IGHJ2	LNWIRLAPGKRPEWMGW	ctgaagcccagaggcggcgccgtg	WGRGTPVIVSS	3.084033613	ACGCAGCAGATATGGT-1	QSALTQPASVSGSPGQSITISCTGT	agcagtgacgttggtggttataactat	tggggccggggcacacctgtgatcgtgtccagcg
VRC01	ACCGTAATCAAACCGT-1	1390	1	ACCGTAATCAAACCGT-1_contig_3	IGHV1-2	IGHD1-7	IGHJ2	LNWIRLAPGKRPEWMGW	ctgaagcccagaggcggcgccgtg	WGRGTPVIVSS	-	ACCGTAATCAAACCGT-1	QSALTQPASVSGSPGQSITISCTGT	agcagtgacgttggtggttataactat	tggggccggggcacacctgtgatcgtgtccagcg
VRC01	CACCACTTCTGAGTGT-1	1390	1	CACCACTTCTGAGTGT-1_contig_4	IGHV1-2	IGHD1-7	IGHJ2	LNWIRLAPGKRPEWMGW	ctgaagcccagaggcggcgccgtg	WGRGTPVIVSS	3.966101695	CACCACTTCTGAGTGT-1	QSALTQPASVSGSPGQSITISCTGT	agcagtgacgttggtggttataactat	tggggccggggcacacctgtgatcgtgtccagcg
VRC01	CAGAGAGCACCTTGTC-1	1390	1	CAGAGAGCACCTTGTC-1_contig_2	IGHV1-2	IGHD1-7	IGHJ2	LNWIRLAPGKRPEWMGW	ctgaagcccagaggcggcgccgtg	WGRGTPVIVSS	-	CAGAGAGCACCTTGTC-1	GQSITMSCTGT	agcagtgacgttggtggttataactat	tggggccggggcacacctgtgatcgtgtccagcg
VRC01	GTACTCCCAAAGCGGT-1	1389	1	GTACTCCCAAAGCGGT-1_contig_3	IGHV1-2	IGHD1-7	IGHJ2	LNWIRLAPGKRPEWMGW	ctgaagcccagaggcggcgccgtg	WGRGTPVIVSS	-	GTACTCCCAAAGCGGT-1	QSALTQPASVSGSPGQSITISCTGT	agcagtgacgttggtggttataactat	tggggccggggcacacctgtgatcgtgtccagcg
VRC01	AACCATGCACGGACAA-1	1388	1	AACCATGCACGGACAA-1_contig_3	IGHV1-2	IGHD1-7	IGHJ2	LNWIRLAPGKRPEWMGW	ctgaagcccagaggcggcgccgtg	WGRGTPVIVSS	-	AACCATGCACGGACAA-1	TGT	agcagtgacgttggtggttataactat	tggggccggggcacacctgtgatcgtgtccagcg
VRC01	TCGGTAATCCCACTTG-1	1387	1	TCGGTAATCCCACTTG-1_contig_2	IGHV1-2	IGHD1-7	IGHJ2	LNWIRLAPGKRPEWMGW	ctgaagcccagaggcggcgccgtg	WGRGTPVIVSS	20.4375	TCGGTAATCCCACTTG-1		t	tggggccggggcacacctgtgatcgtgtccagcg
VRC01	ACCGTAATCAAGCCTA-1	1386	1	ACCGTAATCAAGCCTA-1_contig_1	IGHV1-2	IGHD1-7	IGHJ2	LNWIRLAPGKRPEWMGW	ctgaagcccagaggcggcgccgtg	WGRGTPVIVSS	34.11111111	ACCGTAATCAAGCCTA-1	TGT	agcagtgatgttgggagttataacctt	tggggccggggcacacctgtgatcgtgtccagcg
VRC01	ACTATCTTCAGTGCAT-1	1386	1	ACTATCTTCAGTGCAT-1_contig_4	IGHV1-2	IGHD1-7	IGHJ2	LNWIRLAPGKRPEWMGW	ctgaagcccagaggcggcgccgtg	WGRGTPVIVSS	13.65789474	ACTATCTTCAGTGCAT-1	QSALTQPASVSGSPGQSITISCTGT	agcagtgacgttggtggttataagtat	tggggccggggcacacctgtgatcgtgtccagcg
VRC01	CCTTCCCCACCTCGGA-1	1386	1	CCTTCCCCACCTCGGA-1_contig_2	IGHV1-2	IGHD1-7	IGHJ2	LNWIRLAPGKRPEWMGW	ctgaagcccagaggcggcgccgtg	WGRGTPVIVSS	5.212765957	CCTTCCCCACCTCGGA-1	QSALTQPASVSGSPGQSITISCTGT	agcagtgacgttggtggttataactat	tggggccggggcacacctgtgatcgtgtccagcg
VRC01	TCGTAGAAGGCAAAGA-1	1386	1	TCGTAGAAGGCAAAGA-1_contig_3	IGHV1-2	IGHD1-7	IGHJ2	LNWIRLAPGKRPEWMGW	ctgaagcccagaggcggcgccgtg	WGRGTPVIVSS	4.787878788	TCGTAGAAGGCAAAGA-1			tggggccggggcacacctgtgatcgtgtccagcg
VRC01	TCTGGAAAGGTAGCTG-1	1384	1	TCTGGAAAGGTAGCTG-1_contig_2	IGHV1-2	IGHD1-7	IGHJ2	LNWIRLAPGKRPEWMGW	ctgaagcccagaggcggcgccgtg	WGRGTPVIVSS	-	TCTGGAAAGGTAGCTG-1			tggggccggggcacacctgtgatcgtgtccagcg
VRC01	CCACCTAGTTAGTGGG-1	1383	1	CCACCTAGTTAGTGGG-1_contig_2	IGHV1-2	IGHD1-7	IGHJ2	LNWIRLAPGKRPEWMGW	ctgaagcccagaggcggcgccgtg	WGRGTPVIVSS	-	CCACCTAGTTAGTGGG-1	QSALTQPASVSGSPGQSITMSCTGT	agcagtgacgttggtggttataagtat	tggggccggggcacacctgtgatcgtgtccagcg
VRC01	GGTGAAGAGTCGAGTG-1	1381	1	GGTGAAGAGTCGAGTG-1_contig_1	IGHV1-2	IGHD1-7	IGHJ2	LNWIRLAPGKRPEWMGW	ctgaagcccagaggcggcgccgtg	WGRGTPVIVSS	-	GGTGAAGAGTCGAGTG-1			tggggccggggcacacctgtgatcgtgtccagcg
VRC01	ACCGTAAAGACAATAC-1	1376	1	ACCGTAAAGACAATAC-1_contig_3	IGHV1-2	IGHD1-7	IGHJ2	LNWIRLAPGKRPEWMGW	ctgaagcccagaggcggcgccgtg	WGRGTPVIVSS	2.696428571	ACCGTAAAGACAATAC-1	QSALTQPASVSGSPGQSITISCTGT	agcagtgacgttggtggttataactat	tggggccggggcacacctgtgatcgtgtccagcg
VRC01	GGCGACTCACCAGCAC-1	1375	1	GGCGACTCACCAGCAC-1_contig_3	IGHV1-2	IGHD1-7	IGHJ2	LNWIRLAPGKRPEWMGW	ctgaagcccagaggcggcgccgtg	WGRGTPVIVSS	4.962264151	GGCGACTCACCAGCAC-1	QSALTQPASVSGSPGQSITISCTGT	agcagtgacgttggtggttataactat	tggggccggggcacacctgtgatcgtgtccagcg
VRC01	TCAGGATGTCGGCATC-1	1375	1	TCAGGATGTCGGCATC-1_contig_4	IGHV1-2	IGHD1-7	IGHJ2	LNWIRLAPGKRPEWMGW	ctgaagcccagaggcggcgccgtg	WGRGTPVIVSS	2.155555556	TCAGGATGTCGGCATC-1			tggggccggggcacacctgtgatcgtgtccagcg
VRC01	GATGCTACAAAGCGGT-1	1374	1	GATGCTACAAAGCGGT-1_contig_1	IGHV1-2	IGHD1-7	IGHJ2	LNWIRLAPGKRPEWMGW	ctgaagcccagaggcggcgccgtg	WGRGTPVIVSS	12.89361702	GATGCTACAAAGCGGT-1	TGT	agcagtgacgttggtggttataagtat	tggggccggggcacacctgtgatcgtgtccagcg
VRC01	CATCGGGGTGACGGTA-1	1373	1	CATCGGGGTGACGGTA-1_contig_1	IGHV1-2	IGHD1-7	IGHJ2	LNWIRLAPGKRPEWMGW	ctgaagcccagaggcggcgccgtg	WGRGTPVIVSS	8.938461538	CATCGGGGTGACGGTA-1	SCTGT	agcagtgacgttggtggttataactat	tggggccggggcacacctgtgatcgtgtccagcg
VRC01	GCTGCTTGTAAATACG-1	1373	1	GCTGCTTGTAAATACG-1_contig_3	IGHV4-34	IGHD3-10	IGHJ6	WSWIRQPPGKGLEWIGE	atcaatcatagtggaagcacc	WGQGTTVTVSS	-	GCTGCTTGTAAATACG-1			tggggccaagggaccacggtcaccgtctcctca
VRC01	TATCAGGTCGCGATCG-1	1373	1	TATCAGGTCGCGATCG-1_contig_4	IGHV1-2	IGHD1-7	IGHJ2	LNWIRLAPGKRPEWMGW	ctgaagcccagaggcggcgccgtg	WGRGTPVIVSS	6.514285714	TATCAGGTCGCGATCG-1	QSALTQPASVSGSPGQSITISCTGT	agcagtgacgttggtggttataagtat	tggggccggggcacacctgtgatcgtgtccagcg
VRC01	CACACTCAGATATGGT-1	1371	1	CACACTCAGATATGGT-1_contig_3	IGHV1-2	IGHD1-7	IGHJ2	LNWIRLAPGKRPEWMGW	ctgaagcccagaggcggcgccgtg	WGRGTPVIVSS	32	CACACTCAGATATGGT-1	GQSITMSCTGT	agcagtgacgttggtggttataactat	tggggccggggcacacctgtgatcgtgtccagcg
VRC01	CAGCGACCATTAGGCT-1	1370	1	CAGCGACCATTAGGCT-1_contig_4	IGHV1-2	IGHD1-7	IGHJ2	LNWIRLAPGKRPEWMGW	ctgaagcccagaggcggcgccgtg	WGRGTPVIVSS	34.10526316	CAGCGACCATTAGGCT-1	GQSITMSCTGT	agcagtgacgttggtggttataactat	tggggccggggcacacctgtgatcgtgtccagcg
VRC01	GGCGACTCAATCAGAA-1	1370	1	GGCGACTCAATCAGAA-1_contig_3	IGHV1-2	IGHD1-7	IGHJ2	LNWIRLAPGKRPEWMGW	ctgaagcccagaggcggcgccgtg	WGRGTPVIVSS	3.782608696	GGCGACTCAATCAGAA-1	QSALTQPASVSGSPGQSITISCTGT	agcagtgacgttggtggttataactat	tggggccggggcacacctgtgatcgtgtccagcg
VRC01	ATCATGGAGTTTAGGA-1	1368	1	ATCATGGAGTTTAGGA-1_contig_4	IGHV1-2	IGHD1-7	IGHJ2	LNWIRLAPGKRPEWMGW	ctgaagcccagaggcggcgccgtg	WGRGTPVIVSS	3.026315789	ATCATGGAGTTTAGGA-1			tggggccggggcacacctgtgatcgtgtccagcg
VRC01	GCCTCTACATGTTGAC-1	1368	1	GCCTCTACATGTTGAC-1_contig_3	IGHV1-2	IGHD1-7	IGHJ2	LNWIRLAPGKRPEWMGW	ctgaagcccagaggcggcgccgtg	WGRGTPVIVSS	27.3125	GCCTCTACATGTTGAC-1			tggggccggggcacacctgtgatcgtgtccagcg
VRC01	GGCTCGAAGTGAAGAG-1	1363	1	GGCTCGAAGTGAAGAG-1_contig_3	IGHV1-2	IGHD1-7	IGHJ2	LNWIRLAPGKRPEWMGW	ctgaagcccagaggcggcgccgtg	WGRGTPVIVSS	-	GGCTCGAAGTGAAGAG-1			tggggccggggcacacctgtgatcgtgtccagcg
VRC01	AGGTCATCAGGTCGTC-1	1361	1	AGGTCATCAGGTCGTC-1_contig_1	IGHV1-2	IGHD1-7	IGHJ2	LNWIRLAPGKRPEWMGW	ctgaagcccagaggcggcgccgtg	WGRGTPVIVSS	12.4516129	AGGTCATCAGGTCGTC-1	QSALTQPASVSGSPGQSITISCTGT	agcagtgacgttggtggttataactat	tggggccggggcacacctgtgatcgtgtccagcg
VRC01	TAGAGCTTCGCAAGCC-1	1360	1	TAGAGCTTCGCAAGCC-1_contig_4	IGHV1-2	IGHD1-7	IGHJ2	LNWIRLAPGKRPEWMGW	ctgaagcccagaggcggcgccgtg	WGRGTPVIVSS	6.583333333	TAGAGCTTCGCAAGCC-1	QSALTQPASVSGSPGQSITISCTGT	agcagtgacgttggtggttataactat	tggggccggggcacacctgtgatcgtgtccagcg
VRC01	TGCTGCTGTCAAAGCG-1	1360	1	TGCTGCTGTCAAAGCG-1_contig_2	IGHV1-2	IGHD1-7	IGHJ2	LNWIRLAPGKRPEWMGW	ctgaagcccagaggcggcgccgtg	WGRGTPVIVSS	-	TGCTGCTGTCAAAGCG-1			tggggccggggcacacctgtgatcgtgtccagcg
VRC01	GGGTCTGGTTGGACCC-1	1359	1	GGGTCTGGTTGGACCC-1_contig_2	IGHV1-2	IGHD1-7	IGHJ2	LNWIRLAPGKRPEWMGW	ctgaagcccagaggcggcgccgtg	WGRGTPVIVSS	5.119047619	GGGTCTGGTTGGACCC-1	TGT	agcagtgacgttggtggttataagtat	tggggccggggcacacctgtgatcgtgtccagcg
VRC01	GTCACAAAGTGTCCCG-1	1359	1	GTCACAAAGTGTCCCG-1_contig_3	IGHV1-2	IGHD1-7	IGHJ2	LNWIRLAPGKRPEWMGW	ctgaagcccagaggcggcgccgtg	WGRGTPVIVSS	19.6	GTCACAAAGTGTCCCG-1	QSALTQPASVSGSPGQSITMSCTGT	agcagtgacgttggtggttataactat	tggggccggggcacacctgtgatcgtgtccagcg
VRC01	CATCAGAGTGTGCGTC-1	1356	1	CATCAGAGTGTGCGTC-1_contig_1	IGHV1-2	IGHD1-7	IGHJ2	LNWIRLAPGKRPEWMGW	ctgaagcccagaggcggcgccgtg	WGRGTPVIVSS	2.072289157	CATCAGAGTGTGCGTC-1	QSALTQPASVSGSPGQSITISCTGT	agcagtgacgttggtggttataagtat	tggggccggggcacacctgtgatcgtgtccagcg
VRC01	AAGCCGCAGGCACATG-1	1355	1	AAGCCGCAGGCACATG-1_contig_4	IGHV1-2	IGHD1-7	IGHJ2	LNWIRLAPGKRPEWMGW	ctgaagcccagaggcggcgccgtg	WGRGTPVIVSS	7.814814815	AAGCCGCAGGCACATG-1	TGT	agcagtgacgttggtggttataactat	tggggccggggcacacctgtgatcgtgtccagcg
VRC01	ATTGGACAGGCCCTCA-1	1354	1	ATTGGACAGGCCCTCA-1_contig_1	IGHV1-2	IGHD1-7	IGHJ2	LNWIRLAPGKRPEWMGW	ctgaagcccagaggcggcgccgtg	WGRGTPVIVSS	-	ATTGGACAGGCCCTCA-1	QSALTQPASVSGSPGQSITISCTGT	agcagtgacgttggtggttataagtat	tggggccggggcacacctgtgatcgtgtccagcg
VRC01	CATCGAAAGTCCCACG-1	1352	1	CATCGAAAGTCCCACG-1_contig_3	IGHV1-2	IGHD1-7	IGHJ2	LNWIRLAPGKRPEWMGW	ctgaagcccagaggcggcgccgtg	WGRGTPVIVSS	2.576642336	CATCGAAAGTCCCACG-1	QSALTQPASVSGSPGQSITISCTGT	agcagtgacgttggtggttataagtat	tggggccggggcacacctgtgatcgtgtccagcg
VRC01	CACCTTGGTTCCGGCA-1	1351	1	CACCTTGGTTCCGGCA-1_contig_2	IGHV1-2	IGHD1-7	IGHJ2	LNWIRLAPGKRPEWMGW	ctgaagcccagaggcggcgccgtg	WGRGTPVIVSS	11.02777778	CACCTTGGTTCCGGCA-1	QSALTQPASVSGSPGQSITMSCTGT	agcagtgacgttggtggttataactat	tggggccggggcacacctgtgatcgtgtccagcg
VRC01	TTTGTCAGTACAGTGG-1	1351	1	TTTGTCAGTACAGTGG-1_contig_3	IGHV1-2	IGHD1-7	IGHJ2	LNWIRLAPGKRPEWMGW	ctgaagcccagaggcggcgccgtg	WGRGTPVIVSS	-	TTTGTCAGTACAGTGG-1	QSALTQPASVSGSPGQSITISCTGT	agcagtgacgttggtggttataactat	tggggccggggcacacctgtgatcgtgtccagcg
VRC01	TGACTAGGTGAGGGAG-1	1350	1	TGACTAGGTGAGGGAG-1_contig_2	IGHV1-2	IGHD1-7	IGHJ2	LNWIRLAPGKRPEWMGW	ctgaagcccagaggcggcgccgtg	WGRGTPVIVSS	6.509433962	TGACTAGGTGAGGGAG-1	TGT	agcagtgacgttggtggttataactat	tggggccggggcacacctgtgatcgtgtccagcg
VRC01	ACTGCTCGTGACCAAG-1	1349	1	ACTGCTCGTGACCAAG-1_contig_4	IGHV1-2	IGHD1-7	IGHJ2	LNWIRLAPGKRPEWMGW	ctgaagcccagaggcggcgccgtg	WGRGTPVIVSS	36.08333333	ACTGCTCGTGACCAAG-1			tggggccggggcacacctgtgatcgtgtccagcg
VRC01	GGGACCTCAATCAGAA-1	1349	1	GGGACCTCAATCAGAA-1_contig_3	IGHV1-2	IGHD1-7	IGHJ2	LNWIRLAPGKRPEWMGW	ctgaagcccagaggcggcgccgtg	WGRGTPVIVSS	7.676470588	GGGACCTCAATCAGAA-1	QSALTQPASVSGSPGQSITISCTGT	agcagtgacgttggtggttataagtat	tggggccggggcacacctgtgatcgtgtccagcg
VRC01	TGCTACCCAATAGCAA-1	1348	1	TGCTACCCAATAGCAA-1_contig_2	IGHV1-2	IGHD1-7	IGHJ2	LNWIRLAPGKRPEWMGW	ctgaagcccagaggcggcgccgtg	WGRGTPVIVSS	-	TGCTACCCAATAGCAA-1	TGT	agcagtgatgttgggagttataacctt	tggggccggggcacacctgtgatcgtgtccagcg
VRC01	CGGTTAAGTTAAGATG-1	1347	1	CGGTTAAGTTAAGATG-1_contig_2	IGHV1-2	IGHD1-7	IGHJ2	LNWIRLAPGKRPEWMGW	ctgaagcccagaggcggcgccgtg	WGRGTPVIVSS	7.916666667	CGGTTAAGTTAAGATG-1	TGT	agcagtgacgttggtggttataactat	tggggccggggcacacctgtgatcgtgtccagcg
VRC01	CTTTGCGTCTGAGTGT-1	1347	1	CTTTGCGTCTGAGTGT-1_contig_2	IGHV1-2	IGHD1-7	IGHJ2	LNWIRLAPGKRPEWMGW	ctgaagcccagaggcggcgccgtg	WGRGTPVIVSS	-	CTTTGCGTCTGAGTGT-1	SCTGT	agcagtgacgttggtggttataactat	tggggccggggcacacctgtgatcgtgtccagcg
VRC01	CGGACGTTCACGAAGG-1	1346	1	CGGACGTTCACGAAGG-1_contig_2	IGHV1-2	IGHD1-7	IGHJ2	LNWIRLAPGKRPEWMGW	ctgaagcccagaggcggcgccgtg	WGRGTPVIVSS	-	CGGACGTTCACGAAGG-1	QSALTQPASVSGSPGQSITISCTGT	agcagtgacgttggtggttataactat	tggggccggggcacacctgtgatcgtgtccagcg
VRC01	TGTCCCAAGCTGCCCA-1	1346	1	TGTCCCAAGCTGCCCA-1_contig_3	IGHV1-2	IGHD1-7	IGHJ2	LNWIRLAPGKRPEWMGW	ctgaagcccagaggcggcgccgtg	WGRGTPVIVSS	3.549019608	TGTCCCAAGCTGCCCA-1		tat	tggggccggggcacacctgtgatcgtgtccagcg
VRC01	ACGCCGACAGCTTCGG-1	1344	1	ACGCCGACAGCTTCGG-1_contig_3	IGHV1-2	IGHD1-7	IGHJ2	LNWIRLAPGKRPEWMGW	ctgaagcccagaggcggcgccgtg	WGRGTPVIVSS	25.10526316	ACGCCGACAGCTTCGG-1	QSALTQPASVSGSPGQSITISCTGT	agcagtgacgttggtgattataagtat	tggggccggggcacacctgtgatcgtgtccagcg
VRC01	ATTCTACGTTACAGAA-1	1344	1	ATTCTACGTTACAGAA-1_contig_3	IGHV1-2	IGHD1-7	IGHJ2	LNWIRLAPGKRPEWMGW	ctgaagcccagaggcggcgccgtg	WGRGTPVIVSS	11.96875	ATTCTACGTTACAGAA-1	GQSITISCTGT	agcagtgacgttggtggttataactat	tggggccggggcacacctgtgatcgtgtccagcg
VRC01	AAGCCGCTCAACCAAC-1	1342	1	AAGCCGCTCAACCAAC-1_contig_3	IGHV1-2	IGHD1-7	IGHJ2	LNWIRLAPGKRPEWMGW	ctgaagcccagaggcggcgccgtg	WGRGTPVIVSS	5.085714286	AAGCCGCTCAACCAAC-1	SALTQPASVSGSPGQSITISCTGT	agcagtgacgttggtggttataactat	tggggccggggcacacctgtgatcgtgtccagcg
VRC01	CAGAGAGCAGTATGCT-1	1342	1	CAGAGAGCAGTATGCT-1_contig_2	IGHV1-2	IGHD1-7	IGHJ2	LNWIRLAPGKRPEWMGW	ctgaagcccagaggcggcgccgtg	WGRGTPVIVSS	8.631578947	CAGAGAGCAGTATGCT-1	QSALTQPASVSGSPGQSITISCTGT	agcagtgacgttggtggttataactat	tggggccggggcacacctgtgatcgtgtccagcg
VRC01	GGTGAAGAGCAGATCG-1	1340	1	GGTGAAGAGCAGATCG-1_contig_3	IGHV1-2	IGHD1-7	IGHJ2	LNWIRLAPGKRPEWMGW	ctgaagcccagaggcggcgccgtg	WGRGTPVIVSS	4.6	GGTGAAGAGCAGATCG-1	T	agcagtgacgttggtggttataactat	tggggccggggcacacctgtgatcgtgtccagcg
VRC01	CACATTTAGTGAATTG-1	1339	1	CACATTTAGTGAATTG-1_contig_1	IGHV1-2	IGHD1-7	IGHJ2	LNWIRLAPGKRPEWMGW	ctgaagcccagaggcggcgccgtg	WGRGTPVIVSS	7.735849057	CACATTTAGTGAATTG-1	SCTGT	agcagtgacgttggtggttataactat	tggggccggggcacacctgtgatcgtgtccagcg
VRC01	TACCTTATCAACACTG-1	1339	1	TACCTTATCAACACTG-1_contig_3	IGHV1-2	IGHD1-7	IGHJ2	LNWIRLAPGKRPEWMGW	ctgaagcccagaggcggcgccgtg	WGRGTPVIVSS	19.94736842	TACCTTATCAACACTG-1			tggggccggggcacacctgtgatcgtgtccagcg
VRC01	CAGCGACCATACTCTT-1	1337	1	CAGCGACCATACTCTT-1_contig_2	IGHV1-2	IGHD1-7	IGHJ2	LNWIRLAPGKRPEWMGW	ctgaagcccagaggcggcgccgtg	WGRGTPVIVSS	-	CAGCGACCATACTCTT-1	QSALTQPASVSGSPGQSITISCTGT	agcagtgacgttggtggttataactat	tggggccggggcacacctgtgatcgtgtccagcg
VRC01	CACATTTGTTGAGTTC-1	1335	1	CACATTTGTTGAGTTC-1_contig_2	IGHV1-2	IGHD1-7	IGHJ2	LNWIRLAPGKRPEWMGW	ctgaagcccagaggcggcgccgtg	WGRGTPVIVSS	3.590909091	CACATTTGTTGAGTTC-1	TGT	agcagtgacgttggtggttataactat	tggggccggggcacacctgtgatcgtgtccagcg
VRC01	CGCGTTTGTCAAAGAT-1	1335	1	CGCGTTTGTCAAAGAT-1_contig_4	IGHV1-2	IGHD1-7	IGHJ2	LNWIRLAPGKRPEWMGW	ctgaagcccagaggcggcgccgtg	WGRGTPVIVSS	9.04	CGCGTTTGTCAAAGAT-1	QSALTQPASVSGSPGQSITISCTGT	agcagtgacgttggtggttataactat	tggggccggggcacacctgtgatcgtgtccagcg
VRC01	GAAATGAAGTCCCACG-1	1335	1	GAAATGAAGTCCCACG-1_contig_1	IGHV1-2	IGHD1-7	IGHJ2	LNWIRLAPGKRPEWMGW	ctgaagcccagaggcggcgccgtg	WGRGTPVIVSS	-	GAAATGAAGTCCCACG-1		tat	tggggccggggcacacctgtgatcgtgtccagcg
VRC01	GACGGCTGTAAGCACG-1	1335	1	GACGGCTGTAAGCACG-1_contig_2	IGHV1-2	IGHD1-7	IGHJ2	LNWIRLAPGKRPEWMGW	ctgaagcccagaggcggcgccgtg	WGRGTPVIVSS	12.5	GACGGCTGTAAGCACG-1	LTQPASVSGSPGQSITISCTGT	agcagtgacgttggtggttataactat	tggggccggggcacacctgtgatcgtgtccagcg
VRC01	AAAGCAAAGATGTGTA-1	1334	1	AAAGCAAAGATGTGTA-1_contig_3	IGHV1-2	IGHD1-7	IGHJ2	LNWIRLAPGKRPEWMGW	ctgaagcccagaggcggcgccgtg	WGRGTPVIVSS	8.235294118	AAAGCAAAGATGTGTA-1			tggggccggggcacacctgtgatcgtgtccagcg
VRC01	GTTCATTGTCCGACGT-1	1334	1	GTTCATTGTCCGACGT-1_contig_1	IGHV1-2	IGHD1-7	IGHJ2	LNWIRLAPGKRPEWMGW	ctgaagcccagaggcggcgccgtg	WGRGTPVIVSS	-	GTTCATTGTCCGACGT-1	TGT	agcagtgacgttggtggttataactat	tggggccggggcacacctgtgatcgtgtccagcg
VRC01	TCCACACTCCTCAATT-1	1334	1	TCCACACTCCTCAATT-1_contig_3	IGHV1-2	IGHD1-7	IGHJ2	LNWIRLAPGKRPEWMGW	ctgaagcccagaggcggcgccgtg	WGRGTPVIVSS	4.628571429	TCCACACTCCTCAATT-1	TGT	agcagtgatgttgggagttataacctt	tggggccggggcacacctgtgatcgtgtccagcg
VRC01	TAAACCGAGTGAACGC-1	1333	1	TAAACCGAGTGAACGC-1_contig_3	IGHV1-2	IGHD1-7	IGHJ2	LNWIRLAPGKRPEWMGW	ctgaagcccagaggcggcgccgtg	WGRGTPVIVSS	12.03030303	TAAACCGAGTGAACGC-1	SCTGT	agcagtgacgttggtggttataactat	tggggccggggcacacctgtgatcgtgtccagcg
VRC01	CACCAGGTCCTGCCAT-1	1332	1	CACCAGGTCCTGCCAT-1_contig_1	IGHV1-2	IGHD1-7	IGHJ2	LNWIRLAPGKRPEWMGW	ctgaagcccagaggcggcgccgtg	WGRGTPVIVSS	6.75	CACCAGGTCCTGCCAT-1	QSALTQPASVSGSPGQSITMSCTGT	agcagtgacgttggtggttataactat	tggggccggggcacacctgtgatcgtgtccagcg
VRC01	GCTTCCAGTCCTCCAT-1	1331	1	GCTTCCAGTCCTCCAT-1_contig_4	IGHV1-2	IGHD1-7	IGHJ2	LNWIRLAPGKRPEWMGW	ctgaagcccagaggcggcgccgtg	WGRGTPVIVSS	13.67741935	GCTTCCAGTCCTCCAT-1	QSALTQPASVSGSPGQSITMSCTGT	agcagtgacgttggtggttataactat	tggggccggggcacacctgtgatcgtgtccagcg
VRC01	GGAATAACACCAGGTC-1	1330	1	GGAATAACACCAGGTC-1_contig_3	IGHV1-2	IGHD1-7	IGHJ2	LNWIRLAPGKRPEWMGW	ctgaagcccagaggcggcgccgtg	WGRGTPVIVSS	-	GGAATAACACCAGGTC-1	TGT	agcagtgacgttggtggttataactat	tggggccggggcacacctgtgatcgtgtccagcg
VRC01	CTGTTTAAGACAGACC-1	1329	1	CTGTTTAAGACAGACC-1_contig_3	IGHV1-2	IGHD1-7	IGHJ2	LNWIRLAPGKRPEWMGW	ctgaagcccagaggcggcgccgtg	WGRGTPVIVSS	23.4	CTGTTTAAGACAGACC-1	GQSITISCTGT	agcagtgatgttgggagttataacctt	tggggccggggcacacctgtgatcgtgtccagcg
VRC01	GTAACGTAGATCTGCT-1	1329	1	GTAACGTAGATCTGCT-1_contig_2	IGHV1-2	IGHD1-7	IGHJ2	LNWIRLAPGKRPEWMGW	ctgaagcccagaggcggcgccgtg	WGRGTPVIVSS	-	GTAACGTAGATCTGCT-1	SCTGT	agcagtgacgttggtggttataactat	tggggccggggcacacctgtgatcgtgtccagcg
VRC01	CGATGTAGTCGAGTTT-1	1328	1	CGATGTAGTCGAGTTT-1_contig_3	IGHV1-2	IGHD1-7	IGHJ2	LNWIRLAPGKRPEWMGW	ctgaagcccagaggcggcgccgtg	WGRGTPVIVSS	-	CGATGTAGTCGAGTTT-1			tggggccggggcacacctgtgatcgtgtccagcg
VRC01	TTGTAGGGTAACGACG-1	1328	1	TTGTAGGGTAACGACG-1_contig_2	IGHV1-2	IGHD1-7	IGHJ2	LNWIRLAPGKRPEWMGW	ctgaagcccagaggcggcgccgtg	WGRGTPVIVSS	8.666666667	TTGTAGGGTAACGACG-1	QSALTQPASVSGSPGQSITISCTGT	agcagtgacgttggtggttataactat	tggggccggggcacacctgtgatcgtgtccagcg
VRC01	AGCAGCCAGACTCGGA-1	1326	1	AGCAGCCAGACTCGGA-1_contig_4	IGHV1-2	IGHD1-7	IGHJ2	LNWIRLAPGKRPEWMGW	ctgaagcccagaggcggcgccgtg	WGRGTPVIVSS	6.408163265	AGCAGCCAGACTCGGA-1	QSALTQPASVSGSPGQSITISCTGT	agcagtgacgttggtggttataagtat	tggggccggggcacacctgtgatcgtgtccagcg
VRC01	ACACTGATCACGCGGT-1	1325	1	ACACTGATCACGCGGT-1_contig_3	IGHV1-2	IGHD1-7	IGHJ2	LNWIRLAPGKRPEWMGW	ctgaagcccagaggcggcgccgtg	WGRGTPVIVSS	1.031413613	ACACTGATCACGCGGT-1	QSALTQPASVSGSPGQSITISCTGT	agcagtgacgttggtggttataactat	tggggccggggcacacctgtgatcgtgtccagcg
VRC01	AGCGGTCTCGGCGGTT-1	1325	1	AGCGGTCTCGGCGGTT-1_contig_4	IGHV1-2	IGHD1-7	IGHJ2	LNWIRLAPGKRPEWMGW	ctgaagcccagaggcggcgccgtg	WGRGTPVIVSS	16.4	AGCGGTCTCGGCGGTT-1	QSALTQPASVSGSPGQSITISCTGT	agcagtgacgttggtggttataactat	tggggccggggcacacctgtgatcgtgtccagcg
VRC01	GGGATGAGTGAGTATA-1	1324	1	GGGATGAGTGAGTATA-1_contig_2	IGHV1-2	IGHD1-7	IGHJ2	LNWIRLAPGKRPEWMGW	ctgaagcccagaggcggcgccgtg	WGRGTPVIVSS	-	GGGATGAGTGAGTATA-1	QSALTQPASVSGSPGQSITISCTGT	agcagtgacgttggtggttataactat	tggggccggggcacacctgtgatcgtgtccagcg
VRC01	AAGCCGCCAATAACGA-1	1322	1	AAGCCGCCAATAACGA-1_contig_3	IGHV1-2	IGHD1-7	IGHJ2	LNWIRLAPGKRPEWMGW	ctgaagcccagaggcggcgccgtg	WGRGTPVIVSS	24.53846154	AAGCCGCCAATAACGA-1	QSALTQPASVSGSPGQSITISCTGT	agcagtgacgttggtggttataactat	tggggccggggcacacctgtgatcgtgtccagcg
VRC01	CTGATCCGTTCCTCCA-1	1322	1	CTGATCCGTTCCTCCA-1_contig_2	IGHV1-2	IGHD1-7	IGHJ2	LNWIRLAPGKRPEWMGW	ctgaagcccagaggcggcgccgtg	WGRGTPVIVSS	-	CTGATCCGTTCCTCCA-1	QSALTQPASVSGSPGQSITISCTGT	agcagtgacgttggtggttataactat	tggggccggggcacacctgtgatcgtgtccagcg
VRC01	GTTCTCGTCAAGGTAA-1	1322	1	GTTCTCGTCAAGGTAA-1_contig_3	IGHV1-2	IGHD1-7	IGHJ2	LNWIRLAPGKRPEWMGW	ctgaagcccagaggcggcgccgtg	WGRGTPVIVSS	7.595744681	GTTCTCGTCAAGGTAA-1	SCTGT	agcagtgacgttggtggttataactat	tggggccggggcacacctgtgatcgtgtccagcg
VRC01	TGGTTAGGTGACCAAG-1	1322	1	TGGTTAGGTGACCAAG-1_contig_3	IGHV1-2	IGHD1-7	IGHJ2	LNWIRLAPGKRPEWMGW	ctgaagcccagaggcggcgccgtg	WGRGTPVIVSS	94.36363636	TGGTTAGGTGACCAAG-1		ttataactat	tggggccggggcacacctgtgatcgtgtccagcg
VRC01	TGTATTCAGTCGCCGT-1	1322	1	TGTATTCAGTCGCCGT-1_contig_4	IGHV1-2	IGHD1-7	IGHJ2	LNWIRLAPGKRPEWMGW	ctgaagcccagaggcggcgccgtg	WGRGTPVIVSS	9.978723404	TGTATTCAGTCGCCGT-1	QSALTQPASVSGSPGQSITISCTGT	agcagtgacgttggtggttataactat	tggggccggggcacacctgtgatcgtgtccagcg
VRC01	AACTCTTAGACAAAGG-1	1321	1	AACTCTTAGACAAAGG-1_contig_1	IGHV1-2	IGHD1-7	IGHJ2	LNWIRLAPGKRPEWMGW	ctgaagcccagaggcggcgccgtg	WGRGTPVIVSS	10	AACTCTTAGACAAAGG-1	SCTGT	agcagtgacgttggtggttataactat	tggggccggggcacacctgtgatcgtgtccagcg
VRC01	CGGACGTAGCCATCGC-1	1321	1	CGGACGTAGCCATCGC-1_contig_5	IGHV1-2	IGHD1-7	IGHJ2	LNWIRLAPGKRPEWMGW	ctgaagcccagaggcggcgccgtg	WGRGTPVIVSS	6.952380952	CGGACGTAGCCATCGC-1	QSALTQPASVSGSPGQSITISCTGT	agcagtgacgttggtggttataagtat	tggggccggggcacacctgtgatcgtgtccagcg
VRC01	GTCTTCGTCGCTTAGA-1	1321	1	GTCTTCGTCGCTTAGA-1_contig_3	IGHV1-2	IGHD1-7	IGHJ2	LNWIRLAPGKRPEWMGW	ctgaagcccagaggcggcgccgtg	WGRGTPVIVSS	3.666666667	GTCTTCGTCGCTTAGA-1		tat	tggggccggggcacacctgtgatcgtgtccagcg
VRC01	ACAGCCGAGCACCGCT-1	1318	1	ACAGCCGAGCACCGCT-1_contig_1	IGHV1-2	IGHD1-7	IGHJ2	LNWIRLAPGKRPEWMGW	ctgaagcccagaggcggcgccgtg	WGRGTPVIVSS	-	ACAGCCGAGCACCGCT-1	TGT	agcagtgacgttggtggttataactat	tggggccggggcacacctgtgatcgtgtccagcg
VRC01	CGATTGATCATCGGAT-1	1318	1	CGATTGATCATCGGAT-1_contig_3	IGHV1-2	IGHD1-7	IGHJ2	LNWIRLAPGKRPEWMGW	ctgaagcccagaggcggcgccgtg	WGRGTPVIVSS	10.225	CGATTGATCATCGGAT-1	QSALTQPASVSGSPGQSITISCTGT	agcagtgacgttggtggttataactat	tggggccggggcacacctgtgatcgtgtccagcg
VRC01	CTGATAGTCCGTCATC-1	1318	1	CTGATAGTCCGTCATC-1_contig_2	IGHV1-2	IGHD1-7	IGHJ2	LNWIRLAPGKRPEWMGW	ctgaagcccagaggcggcgccgtg	WGRGTPVIVSS	-	CTGATAGTCCGTCATC-1	SCTGT	agcagtgacgttggtggttataactat	tggggccggggcacacctgtgatcgtgtccagcg
VRC01	AGCCTAATCCCTCAGT-1	1317	1	AGCCTAATCCCTCAGT-1_contig_4	IGHV1-2	IGHD1-7	IGHJ2	LNWIRLAPGKRPEWMGW	ctgaagcccagaggcggcgccgtg	WGRGTPVIVSS	1.611111111	AGCCTAATCCCTCAGT-1	TGT	agcagtgacgttggtggttataactat	tggggccggggcacacctgtgatcgtgtccagcg
VRC01	AGCTCCTAGTCCAGGA-1	1317	1	AGCTCCTAGTCCAGGA-1_contig_4	IGHV1-2	IGHD1-7	IGHJ2	LNWIRLAPGKRPEWMGW	ctgaagcccagaggcggcgccgtg	WGRGTPVIVSS	9.657142857	AGCTCCTAGTCCAGGA-1	QSALTQPASVSGSPGQSITISCTGT	agcagtgacgttggtggttataagtat	tggggccggggcacacctgtgatcgtgtccagcg
VRC01	CAAGGCCGTTATCGGT-1	1317	1	CAAGGCCGTTATCGGT-1_contig_3	IGHV1-2	IGHD1-7	IGHJ2	LNWIRLAPGKRPEWMGW	ctgaagcccagaggcggcgccgtg	WGRGTPVIVSS	-	CAAGGCCGTTATCGGT-1	QSALTQPASVSGSPGQSITISCTGT	agcagtgacgttggtggttataactat	tggggccggggcacacctgtgatcgtgtccagcg
VRC01	GAATAAGCACTGTCGG-1	1317	1	GAATAAGCACTGTCGG-1_contig_2	IGHV1-2	IGHD1-7	IGHJ2	LNWIRLAPGKRPEWMGW	ctgaagcccagaggcggcgccgtg	WGRGTPVIVSS	8.909090909	GAATAAGCACTGTCGG-1	TGT	agcagtgacgttggtggttataactat	tggggccggggcacacctgtgatcgtgtccagcg
VRC01	GGAAAGCTCTTCTGGC-1	1317	1	GGAAAGCTCTTCTGGC-1_contig_2	IGHV1-2	IGHD1-7	IGHJ2	LNWIRLAPGKRPEWMGW	ctgaagcccagaggcggcgccgtg	WGRGTPVIVSS	-	GGAAAGCTCTTCTGGC-1	QSALTQPASVSGSPGQSITISCTGT	agcagtgacgttggtggttataagtat	tggggccggggcacacctgtgatcgtgtccagcg
VRC01	TCTTTCCAGCTCAACT-1	1317	1	TCTTTCCAGCTCAACT-1_contig_3	IGHV1-2	IGHD1-7	IGHJ2	LNWIRLAPGKRPEWMGW	ctgaagcccagaggcggcgccgtg	WGRGTPVIVSS	-	TCTTTCCAGCTCAACT-1	QSALTQPASVSGSPGQSITISCTGT	agcagtgacgttggtggttataactat	tggggccggggcacacctgtgatcgtgtccagcg
VRC01	AGTGAGGCATATGCTG-1	1315	1	AGTGAGGCATATGCTG-1_contig_3	IGHV1-2	IGHD1-7	IGHJ2	LNWIRLAPGKRPEWMGW	ctgaagcccagaggcggcgccgtg	WGRGTPVIVSS	-	AGTGAGGCATATGCTG-1	QSALTQPASVSGSPGQSITISCTGT	agcagtgacgttggtggttataactat	tggggccggggcacacctgtgatcgtgtccagcg
VRC01	CTACCCAGTAGGCATG-1	1315	1	CTACCCAGTAGGCATG-1_contig_4	IGHV1-2	IGHD1-7	IGHJ2	LNWIRLAPGKRPEWMGW	ctgaagcccagaggcggcgccgtg	WGRGTPVIVSS	6.644444444	CTACCCAGTAGGCATG-1	QSALTQPASVSGSPGQSITISCTGT	agcagtgacgttggtggttataactat	tggggccggggcacacctgtgatcgtgtccagcg
VRC01	GGAGCAATCAAAGACA-1	1314	1	GGAGCAATCAAAGACA-1_contig_2	IGHV1-2	IGHD1-7	IGHJ2	LNWIRLAPGKRPEWMGW	ctgaagcccagaggcggcgccgtg	WGRGTPVIVSS	28.37037037	GGAGCAATCAAAGACA-1	QSALTQPASVSGSPGQSITMSCTGT	agcagtgacgttggtggttataactat	tggggccggggcacacctgtgatcgtgtccagcg
VRC01	GTGAAGGGTCAGAGGT-1	1314	1	GTGAAGGGTCAGAGGT-1_contig_5	IGHV1-2	IGHD1-7	IGHJ2	LNWIRLAPGKRPEWMGW	ctgaagcccagaggcggcgccgtg	WGRGTPVIVSS	9.09375	GTGAAGGGTCAGAGGT-1			tggggccggggcacacctgtgatcgtgtccagcg
VRC01	CGGTTAACACATCCAA-1	1313	1	CGGTTAACACATCCAA-1_contig_3	IGHV1-2	IGHD1-7	IGHJ2	LNWIRLAPGKRPEWMGW	ctgaagcccagaggcggcgccgtg	WGRGTPVIVSS	21.27272727	CGGTTAACACATCCAA-1	GQSITMSCTGT	agcagtgacgttggtggttataactat	tggggccggggcacacctgtgatcgtgtccagcg
VRC01	TCCACACAGTTACGGG-1	1313	1	TCCACACAGTTACGGG-1_contig_3	IGHV1-2	IGHD1-7	IGHJ2	LNWIRLAPGKRPEWMGW	ctgaagcccagaggcggcgccgtg	WGRGTPVIVSS	-	TCCACACAGTTACGGG-1	QSALTQPASVSGSPGQSITISCTGT	agcagtgatgttgggagttataacctt	tggggccggggcacacctgtgatcgtgtccagcg
VRC01	TGAGGGACATACCATG-1	1313	1	TGAGGGACATACCATG-1_contig_3	IGHV1-2	IGHD1-7	IGHJ2	LNWIRLAPGKRPEWMGW	ctgaagcccagaggcggcgccgtg	WGRGTPVIVSS	-	TGAGGGACATACCATG-1	QSALTQPASVSGSPGQSITISCTGT	agcagtgatgttgggagttataacctt	tggggccggggcacacctgtgatcgtgtccagcg
VRC01	TTATGCTCAATGGTCT-1	1313	1	TTATGCTCAATGGTCT-1_contig_4	IGHV1-2	IGHD1-7	IGHJ2	LNWIRLAPGKRPEWMGW	ctgaagcccagaggcggcgccgtg	WGRGTPVIVSS	5	TTATGCTCAATGGTCT-1	TISCTGS	agcagtgacgttggtggttataagtat	tggggccggggcacacctgtgatcgtgtccagcg
VRC01	ACACCGGCATAGACTC-1	1312	1	ACACCGGCATAGACTC-1_contig_3	IGHV1-2	IGHD1-7	IGHJ2	LNWIRLAPGKRPEWMGW	ctgaagcccagaggcggcgccgtg	WGRGTPVIVSS	4.259615385	ACACCGGCATAGACTC-1			tggggccggggcacacctgtgatcgtgtccagcg
VRC01	GTGTGCGAGTGAACAT-1	1312	1	GTGTGCGAGTGAACAT-1_contig_2	IGHV1-2	IGHD1-7	IGHJ2	LNWIRLAPGKRPEWMGW	ctgaagcccagaggcggcgccgtg	WGRGTPVIVSS	9	GTGTGCGAGTGAACAT-1	QSALTQPASVSGSPGQSITISCTGT	agcagtgacgttggtggttataactat	tggggccggggcacacctgtgatcgtgtccagcg
VRC01	ATCTGCCAGGATGGAA-1	1311	1	ATCTGCCAGGATGGAA-1_contig_3	IGHV1-2	IGHD1-7	IGHJ2	LNWIRLAPGKRPEWMGW	ctgaagcccagaggcggcgccgtg	WGRGTPVIVSS	8.153846154	ATCTGCCAGGATGGAA-1	GT	agcagtgacgttggtggttataagtat	tggggccggggcacacctgtgatcgtgtccagcg
VRC01	AGGCCGTCACAGGCCT-1	1310	1	AGGCCGTCACAGGCCT-1_contig_1	IGHV1-2	IGHD1-7	IGHJ2	LNWIRLAPGKRPEWMGW	ctgaagcccagaggcggcgccgtg	WGRGTPVIVSS	7.088235294	AGGCCGTCACAGGCCT-1	SALTQPASVSGSPGQSITISCTGT	agcagtgacgttggtggttataagtat	tggggccggggcacacctgtgatcgtgtccagcg
VRC01	CAGCGACGTAGCTAAA-1	1309	1	CAGCGACGTAGCTAAA-1_contig_2	IGHV1-2	IGHD1-7	IGHJ2	LNWIRLAPGKRPEWMGW	ctgaagcccagaggcggcgccgtg	WGRGTPVIVSS	9.763888889	CAGCGACGTAGCTAAA-1	SALTQPASVSGSPGQSITMSCTGT	agtagtgacgttggtggttataactat	tggggccggggcacacctgtgatcgtgtccagcg
VRC01	CATCGGGGTTGAGTTC-1	1309	1	CATCGGGGTTGAGTTC-1_contig_3	IGHV1-2	IGHD1-7	IGHJ2	LNWIRLAPGKRPEWMGW	ctgaagcccagaggcggcgccgtg	WGRGTPVIVSS	13.80645161	CATCGGGGTTGAGTTC-1	QSALTQPASVSGSPGQSITISCTGT	agcagtgacgttggtggttataactat	tggggccggggcacacctgtgatcgtgtccagcg
VRC01	TTTGGTTGTCTAGAGG-1	1309	1	TTTGGTTGTCTAGAGG-1_contig_1	IGHV1-2	IGHD1-7	IGHJ2	LNWIRLAPGKRPEWMGW	ctgaagcccagaggcggcgccgtg	WGRGTPVIVSS	10	TTTGGTTGTCTAGAGG-1	QSALTQPASVSGSPGQSITISCTGT	agcagtgacgttggtggttataagtat	tggggccggggcacacctgtgatcgtgtccagcg
VRC01	CGCGGTAAGTGCTGCC-1	1306	1	CGCGGTAAGTGCTGCC-1_contig_4	IGHV1-2	IGHD1-7	IGHJ2	LNWIRLAPGKRPEWMGW	ctgaagcccagaggcggcgccgtg	WGRGTPVIVSS	4.566666667	CGCGGTAAGTGCTGCC-1		gtgacgttggtggttataactat	tggggccggggcacacctgtgatcgtgtccagcg
VRC01	CGGCTAGCATTCTTAC-1	1306	1	CGGCTAGCATTCTTAC-1_contig_2	IGHV1-2	IGHD1-7	IGHJ2	LNWIRLAPGKRPEWMGW	ctgaagcccagaggcggcgccgtg	WGRGTPVIVSS	-	CGGCTAGCATTCTTAC-1	GQSITMSCTGT	agcagtgacgttggtggttataactat	tggggccggggcacacctgtgatcgtgtccagcg
VRC01	TGCCCATGTGCAGGTA-1	1305	1	TGCCCATGTGCAGGTA-1_contig_3	IGHV1-2	IGHD1-7	IGHJ2	LNWIRLAPGKRPEWMGW	ctgaagcccagaggcggcgccgtg	WGRGTPVIVSS	-	TGCCCATGTGCAGGTA-1	PASVSGSPGQSITISCTGT	agcagtgacgttggtggttataactat	tggggccggggcacacctgtgatcgtgtccagcg
VRC01	ACCAGTAGTTTCCACC-1	1304	1	ACCAGTAGTTTCCACC-1_contig_1	IGHV1-2	IGHD1-7	IGHJ2	LNWIRLAPGKRPEWMGW	ctgaagcccagaggcggcgccgtg	WGRGTPVIVSS	-	ACCAGTAGTTTCCACC-1	QSALTQPASVSGSPGQSITISCTGT	agcagtgatgttgggagttataacctt	tggggccggggcacacctgtgatcgtgtccagcg
VRC01	CGTAGGCGTCTAGCCG-1	1304	1	CGTAGGCGTCTAGCCG-1_contig_2	IGHV1-2	IGHD1-7	IGHJ2	LNWIRLAPGKRPEWMGW	ctgaagcccagaggcggcgccgtg	WGRGTPVIVSS	16.96428571	CGTAGGCGTCTAGCCG-1	SCTGT	agcagtgacgttggtggttataactat	tggggccggggcacacctgtgatcgtgtccagcg
VRC01	CTCATTAAGAGTGAGA-1	1304	1	CTCATTAAGAGTGAGA-1_contig_3	IGHV1-2	IGHD1-7	IGHJ2	LNWIRLAPGKRPEWMGW	ctgaagcccagaggcggcgccgtg	WGRGTPVIVSS	11.125	CTCATTAAGAGTGAGA-1	QSALTQPASVSGSPGQSITISCTGT	agcagtgacgttggtggttataactat	tggggccggggcacacctgtgatcgtgtccagcg
VRC01	GAACGGACACGACTCG-1	1304	1	GAACGGACACGACTCG-1_contig_2	IGHV1-2	IGHD1-7	IGHJ2	LNWIRLAPGKRPEWMGW	ctgaagcccagaggcggcgccgtg	WGRGTPVIVSS	5.931818182	GAACGGACACGACTCG-1	QSALTQPASVSGSPGQSITISCTGT	agcagtgacgttggtggttataactat	tggggccggggcacacctgtgatcgtgtccagcg
VRC01	TGACTTTTCCCACTTG-1	1304	1	TGACTTTTCCCACTTG-1_contig_2	IGHV1-2	IGHD1-7	IGHJ2	LNWIRLAPGKRPEWMGW	ctgaagcccagaggcggcgccgtg	WGRGTPVIVSS	17.89473684	TGACTTTTCCCACTTG-1			tggggccggggcacacctgtgatcgtgtccagcg
VRC01	CCTACACGTATCAGTC-1	1303	1	CCTACACGTATCAGTC-1_contig_2	IGHV1-2	IGHD1-7	IGHJ2	LNWIRLAPGKRPEWMGW	ctgaagcccagaggcggcgccgtg	WGRGTPVIVSS	-	CCTACACGTATCAGTC-1	TGT	agcagtgacgttggtggttataactat	tggggccggggcacacctgtgatcgtgtccagcg
VRC01	ATAGACCCAATACGCT-1	1302	1	ATAGACCCAATACGCT-1_contig_3	IGHV1-2	IGHD1-7	IGHJ2	LNWIRLAPGKRPEWMGW	ctgaagcccagaggcggcgccgtg	WGRGTPVIVSS	-	ATAGACCCAATACGCT-1	TGT	agcagtgacgttggtggttataactat	tggggccggggcacacctgtgatcgtgtccagcg
VRC01	CTCGGGAGTCTAAACC-1	1302	1	CTCGGGAGTCTAAACC-1_contig_4	IGHV1-2	IGHD1-7	IGHJ2	LNWIRLAPGKRPEWMGW	ctgaagcccagaggcggcgccgtg	WGRGTPVIVSS	7.642857143	CTCGGGAGTCTAAACC-1	QSALTQPASVSGSPGQSITMSCTGT	agcagtgacgttggtggttataactat	tggggccggggcacacctgtgatcgtgtccagcg
VRC01	GCTCCTACAGATTGCT-1	1301	1	GCTCCTACAGATTGCT-1_contig_4	IGHV1-2	IGHD1-7	IGHJ2	LNWIRLAPGKRPEWMGW	ctgaagcccagaggcggcgccgtg	WGRGTPVIVSS	8.857142857	GCTCCTACAGATTGCT-1	TGT	agcagtgacgttggtggttataactat	tggggccggggcacacctgtgatcgtgtccagcg
VRC01	AGGCCGTGTCCAGTAT-1	1300	1	AGGCCGTGTCCAGTAT-1_contig_4	IGHV1-2	IGHD1-7	IGHJ2	LNWIRLAPGKRPEWMGW	ctgaagcccagaggcggcgccgtg	WGRGTPVIVSS	7.8	AGGCCGTGTCCAGTAT-1	QSALTQPASVSGSPGQSITISCTGT	agcagtgacgttggtggttataagtat	tggggccggggcacacctgtgatcgtgtccagcg
VRC01	AGTCTTTAGCGATATA-1	1299	1	AGTCTTTAGCGATATA-1_contig_3	IGHV1-2	IGHD1-7	IGHJ2	LNWIRLAPGKRPEWMGW	ctgaagcccagaggcggcgccgtg	WGRGTPVIVSS	10.62745098	AGTCTTTAGCGATATA-1		tat	tggggccggggcacacctgtgatcgtgtccagcg
VRC01	TTAGGCAAGTTACGGG-1	1299	1	TTAGGCAAGTTACGGG-1_contig_2	IGHV1-2	IGHD1-7	IGHJ2	LNWIRLAPGKRPEWMGW	ctgaagcccagaggcggcgccgtg	WGRGTPVIVSS	-	TTAGGCAAGTTACGGG-1	TGT	agcagtgacgttggtggttataactat	tggggccggggcacacctgtgatcgtgtccagcg
VRC01	ACACCGGTCTATCCTA-1	1297	1	ACACCGGTCTATCCTA-1_contig_3	IGHV1-2	IGHD1-7	IGHJ2	LNWIRLAPGKRPEWMGW	ctgaagcccagaggcggcgccgtg	WGRGTPVIVSS	-	ACACCGGTCTATCCTA-1		tat	tggggccggggcacacctgtgatcgtgtccagcg
VRC01	CGGAGCTGTAAGGGCT-1	1297	1	CGGAGCTGTAAGGGCT-1_contig_2	IGHV1-2	IGHD1-7	IGHJ2	LNWIRLAPGKRPEWMGW	ctgaagcccagaggcggcgccgtg	WGRGTPVIVSS	-	CGGAGCTGTAAGGGCT-1	SCTGT	agcagtgacgttggtggttataactat	tggggccggggcacacctgtgatcgtgtccagcg
VRC01	AAACGGGAGCTAAACA-1	1296	1	AAACGGGAGCTAAACA-1_contig_3	IGHV1-2	IGHD1-7	IGHJ2	LNWIRLAPGKRPEWMGW	ctgaagcccagaggcggcgccgtg	WGRGTPVIVSS	6.893617021	AAACGGGAGCTAAACA-1	QSALTQPASVSGSPGQSITISCTGT	agcagtgacgttggtggttataactat	tggggccggggcacacctgtgatcgtgtccagcg
VRC01	AGCGTATGTGCTCTTC-1	1296	1	AGCGTATGTGCTCTTC-1_contig_1	IGHV1-2	IGHD1-7	IGHJ2	LNWIRLAPGKRPEWMGW	ctgaagcccagaggcggcgccgtg	WGRGTPVIVSS	-	AGCGTATGTGCTCTTC-1			tggggccggggcacacctgtgatcgtgtccagcg
VRC01	TGGTTAGAGGCTATCT-1	1296	1	TGGTTAGAGGCTATCT-1_contig_3	IGHV1-2	IGHD1-7	IGHJ2	LNWIRLAPGKRPEWMGW	ctgaagcccagaggcggcgccgtg	WGRGTPVIVSS	-	TGGTTAGAGGCTATCT-1		gttataactat	tggggccggggcacacctgtgatcgtgtccagcg
VRC01	AGTAGTCGTGAAATCA-1	1295	1	AGTAGTCGTGAAATCA-1_contig_3	IGHV1-2	IGHD1-7	IGHJ2	LNWIRLAPGKRPEWMGW	ctgaagcccagaggcggcgccgtg	WGRGTPVIVSS	-	AGTAGTCGTGAAATCA-1			tggggccggggcacacctgtgatcgtgtccagcg
VRC01	TAAGCGTAGCTGCCCA-1	1295	1	TAAGCGTAGCTGCCCA-1_contig_4	IGHV1-2	IGHD1-7	IGHJ2	LNWIRLAPGKRPEWMGW	ctgaagcccagaggcggcgccgtg	WGRGTPVIVSS	10.65517241	TAAGCGTAGCTGCCCA-1	TGT	agcagtgacgttggtggttataactat	tggggccggggcacacctgtgatcgtgtccagcg
VRC01	CTAATGGCAATAGCGG-1	1294	1	CTAATGGCAATAGCGG-1_contig_3	IGHV1-2	IGHD1-7	IGHJ2	LNWIRLAPGKRPEWMGW	ctgaagcccagaggcggcgccgtg	WGRGTPVIVSS	4.886363636	CTAATGGCAATAGCGG-1	QSALTQPASVSGSPGQSITISCTGT	agcagtgacgttggtggttataagtat	tggggccggggcacacctgtgatcgtgtccagcg
VRC01	ACACCCTCACCAGGCT-1	1293	1	ACACCCTCACCAGGCT-1_contig_1	IGHV1-2	IGHD1-7	IGHJ2	LNWIRLAPGKRPEWMGW	ctgaagcccagaggcggcgccgtg	WGRGTPVIVSS	-	ACACCCTCACCAGGCT-1			tggggccggggcacacctgtgatcgtgtccagcg
VRC01	AGTAGTCGTCTGATTG-1	1293	1	AGTAGTCGTCTGATTG-1_contig_2	IGHV1-2	IGHD1-7	IGHJ2	LNWIRLAPGKRPEWMGW	ctgaagcccagaggcggcgccgtg	WGRGTPVIVSS	-	AGTAGTCGTCTGATTG-1	QSALTQPASVSGSPGQSITISCTGT	agcagtgacgttggtggttataactat	tggggccggggcacacctgtgatcgtgtccagcg
VRC01	CTCGTACGTCAGTGGA-1	1293	1	CTCGTACGTCAGTGGA-1_contig_3	IGHV1-2	IGHD1-7	IGHJ2	LNWIRLAPGKRPEWMGW	ctgaagcccagaggcggcgccgtg	WGRGTPVIVSS	33.5	CTCGTACGTCAGTGGA-1	QSALTQPASVSGSPGQSITISCTGT	agcagtgacgttggtggttataactat	tggggccggggcacacctgtgatcgtgtccagcg
VRC01	AGTAGTCAGACTAGGC-1	1292	1	AGTAGTCAGACTAGGC-1_contig_3	IGHV1-2	IGHD1-7	IGHJ2	LNWIRLAPGKRPEWMGW	ctgaagcccagaggcggcgccgtg	WGRGTPVIVSS	-	AGTAGTCAGACTAGGC-1	QSALTQPASVSGSPGQSITMSCTGT	aacagtgacgttggtggttataactat	tggggccggggcacacctgtgatcgtgtccagcg
VRC01	CGAACATAGCATCATC-1	1292	1	CGAACATAGCATCATC-1_contig_2	IGHV1-2	IGHD1-7	IGHJ2	LNWIRLAPGKRPEWMGW	ctgaagcccagaggcggcgccgtg	WGRGTPVIVSS	4.239130435	CGAACATAGCATCATC-1	TGT	agcagtgacgttggtggttataactat	tggggccggggcacacctgtgatcgtgtccagcg
VRC01	TCAGATGGTCAAAGAT-1	1292	1	TCAGATGGTCAAAGAT-1_contig_2	IGHV1-2	IGHD1-7	IGHJ2	LNWIRLAPGKRPEWMGW	ctgaagcccagaggcggcgccgtg	WGRGTPVIVSS	-	TCAGATGGTCAAAGAT-1	QSALTQPASVSGSPGQSITISCTGT	agcagtgacgttggtggttataactat	tggggccggggcacacctgtgatcgtgtccagcg
VRC01	AGACGTTAGCAGCCTC-1	1291	1	AGACGTTAGCAGCCTC-1_contig_3	IGHV1-2	IGHD1-7	IGHJ2	LNWIRLAPGKRPEWMGW	ctgaagcccagaggcggcgccgtg	WGRGTPVIVSS	14.64705882	AGACGTTAGCAGCCTC-1			tggggccggggcacacctgtgatcgtgtccagcg
VRC01	CACACAAAGACGCAAC-1	1291	1	CACACAAAGACGCAAC-1_contig_2	IGHV1-2	IGHD1-7	IGHJ2	LNWIRLAPGKRPEWMGW	ctgaagcccagaggcggcgccgtg	WGRGTPVIVSS	-	CACACAAAGACGCAAC-1	QSALTQPASVSGSPGQSITISCTGT	agcagtgacgttggtggttataactat	tggggccggggcacacctgtgatcgtgtccagcg
VRC01	CGAGAAGGTGGCCCTA-1	1290	1	CGAGAAGGTGGCCCTA-1_contig_1	IGHV1-2	IGHD1-7	IGHJ2	LNWIRLAPGKRPEWMGW	ctgaagcccagaggcggcgccgtg	WGRGTPVIVSS	-	CGAGAAGGTGGCCCTA-1	SCTGT	agcagtgatgttgggagttataacctt	tggggccggggcacacctgtgatcgtgtccagcg
VRC01	CGATGTAGTGTGCGTC-1	1290	1	CGATGTAGTGTGCGTC-1_contig_3	IGHV1-2	IGHD1-7	IGHJ2	LNWIRLAPGKRPEWMGW	ctgaagcccagaggcggcgccgtg	WGRGTPVIVSS	-	CGATGTAGTGTGCGTC-1			tggggccggggcacacctgtgatcgtgtccagcg
VRC01	TTTGCGCTCGGAAATA-1	1290	1	TTTGCGCTCGGAAATA-1_contig_3	IGHV1-2	IGHD1-7	IGHJ2	LNWIRLAPGKRPEWMGW	ctgaagcccagaggcggcgccgtg	WGRGTPVIVSS	7.346153846	TTTGCGCTCGGAAATA-1			tggggccggggcacacctgtgatcgtgtccagcg
VRC01	CACCTTGGTCTTGATG-1	1289	1	CACCTTGGTCTTGATG-1_contig_2	IGHV1-2	IGHD1-7	IGHJ2	LNWIRLAPGKRPEWMGW	ctgaagcccagaggcggcgccgtg	WGRGTPVIVSS	-	CACCTTGGTCTTGATG-1	QSALTQPASVSGSPGQSITISCTGT	agcagtgatgttgggagttataacctt	tggggccggggcacacctgtgatcgtgtccagcg
VRC01	GCGCGATTCTTGTTTG-1	1288	1	GCGCGATTCTTGTTTG-1_contig_2	IGHV1-2	IGHD1-7	IGHJ2	LNWIRLAPGKRPEWMGW	ctgaagcccagaggcggcgccgtg	WGRGTPVIVSS	-	GCGCGATTCTTGTTTG-1	QSALTQPASVSGSPGQSITISCTGT	agcagtgatgttgggagttataacctt	tggggccggggcacacctgtgatcgtgtccagcg
VRC01	TGACGGCCATGTAAGA-1	1288	1	TGACGGCCATGTAAGA-1_contig_2	IGHV1-2	IGHD1-7	IGHJ2	LNWIRLAPGKRPEWMGW	ctgaagcccagaggcggcgccgtg	WGRGTPVIVSS	9.814814815	TGACGGCCATGTAAGA-1			tggggccggggcacacctgtgatcgtgtccagcg
VRC01	GCATGTACAATGTTGC-1	1287	1	GCATGTACAATGTTGC-1_contig_2	IGHV1-2	IGHD1-7	IGHJ2	LNWIRLAPGKRPEWMGW	ctgaagcccagaggcggcgccgtg	WGRGTPVIVSS	-	GCATGTACAATGTTGC-1	QSALTQPASVSGSPGQSITISCTGT	agcagtgacgttggtggttataactat	tggggccggggcacacctgtgatcgtgtccagcg
VRC01	CTGTTTAGTGGTTTCA-1	1285	1	CTGTTTAGTGGTTTCA-1_contig_1	IGHV1-2	IGHD1-7	IGHJ2	LNWIRLAPGKRPEWMGW	ctgaagcccagaggcggcgccgtg	WGRGTPVIVSS	-	CTGTTTAGTGGTTTCA-1	TGT	agcagtgatgttgggagttataacctt	tggggccggggcacacctgtgatcgtgtccagcg
VRC01	GGGCATCCATGCCCGA-1	1285	1	GGGCATCCATGCCCGA-1_contig_3	IGHV1-2	IGHD1-7	IGHJ2	LNWIRLAPGKRPEWMGW	ctgaagcccagaggcggcgccgtg	WGRGTPVIVSS	7.777777778	GGGCATCCATGCCCGA-1	TGT	agcagtgacgttggtggttataactat	tggggccggggcacacctgtgatcgtgtccagcg
VRC01	CATGCCTTCGCGGATC-1	1284	1	CATGCCTTCGCGGATC-1_contig_4	IGHV1-2	IGHD1-7	IGHJ2	LNWIRLAPGKRPEWMGW	ctgaagcccagaggcggcgccgtg	WGRGTPVIVSS	42.33333333	CATGCCTTCGCGGATC-1	QSALTQPASVSGSPGQSITISCTGT	agcagtgatgttgggagttataacctt	tggggccggggcacacctgtgatcgtgtccagcg
VRC01	CATGCCTTCTGTCTCG-1	1284	1	CATGCCTTCTGTCTCG-1_contig_2	IGHV1-2	IGHD1-7	IGHJ2	LNWIRLAPGKRPEWMGW	ctgaagcccagaggcggcgccgtg	WGRGTPVIVSS	-	CATGCCTTCTGTCTCG-1	QSALTQPASVSGSPGQSITISCTGT	agcagtgatgttgggagttataacctt	tggggccggggcacacctgtgatcgtgtccagcg
VRC01	CCTTACGGTGTTTGGT-1	1283	1	CCTTACGGTGTTTGGT-1_contig_2	IGHV1-2	IGHD1-7	IGHJ2	LNWIRLAPGKRPEWMGW	ctgaagcccagaggcggcgccgtg	WGRGTPVIVSS	4.683544304	CCTTACGGTGTTTGGT-1	QSALTQPASVSGSPGQSITISCTGT	agcagtgacgttggtggttataactat	tggggccggggcacacctgtgatcgtgtccagcg
VRC01	GTTCGGGTCATCACCC-1	1282	1	GTTCGGGTCATCACCC-1_contig_2	IGHV1-2	IGHD1-7	IGHJ2	LNWIRLAPGKRPEWMGW	ctgaagcccagaggcggcgccgtg	WGRGTPVIVSS	6.666666667	GTTCGGGTCATCACCC-1			tggggccggggcacacctgtgatcgtgtccagcg
VRC01	GAGTCCGTCGAACGGA-1	1281	1	GAGTCCGTCGAACGGA-1_contig_4	IGHV1-2	IGHD1-7	IGHJ2	LNWIRLAPGKRPEWMGW	ctgaagcccagaggcggcgccgtg	WGRGTPVIVSS	3.923076923	GAGTCCGTCGAACGGA-1	QSALTQPASVSGSPGQSITISCTGT	agcagtgatgttgggagttataacctt	tggggccggggcacacctgtgatcgtgtccagcg
VRC01	TGCCCATCATGCAATC-1	1281	1	TGCCCATCATGCAATC-1_contig_1	IGHV1-2	IGHD1-7	IGHJ2	LNWIRLAPGKRPEWMGW	ctgaagcccagaggcggcgccgtg	WGRGTPVIVSS	9.076923077	TGCCCATCATGCAATC-1	TGT	agcagtgacgttggtggttataactat	tggggccggggcacacctgtgatcgtgtccagcg
VRC01	TGTTCCGTCCCATTTA-1	1281	1	TGTTCCGTCCCATTTA-1_contig_3	IGHV1-2	IGHD1-7	IGHJ2	LNWIRLAPGKRPEWMGW	ctgaagcccagaggcggcgccgtg	WGRGTPVIVSS	3.404761905	TGTTCCGTCCCATTTA-1			tggggccggggcacacctgtgatcgtgtccagcg
VRC01	CTCGTCATCCTGCTTG-1	1280	1	CTCGTCATCCTGCTTG-1_contig_3	IGHV1-2	IGHD1-7	IGHJ2	LNWIRLAPGKRPEWMGW	ctgaagcccagaggcggcgccgtg	WGRGTPVIVSS	7.125	CTCGTCATCCTGCTTG-1	TGT	agcagtgacgttggtggttataagtat	tggggccggggcacacctgtgatcgtgtccagcg
VRC01	TTTCCTCGTTCGCGAC-1	1280	1	TTTCCTCGTTCGCGAC-1_contig_4	IGHV1-2	IGHD1-7	IGHJ2	LNWIRLAPGKRPEWMGW	ctgaagcccagaggcggcgccgtg	WGRGTPVIVSS	10	TTTCCTCGTTCGCGAC-1	TGT	agcagtgatgttgggagttataacctt	tggggccggggcacacctgtgatcgtgtccagcg
VRC01	GATTCAGAGCTAGTTC-1	1278	1	GATTCAGAGCTAGTTC-1_contig_3	IGHV1-2	IGHD1-7	IGHJ2	LNWIRLAPGKRPEWMGW	ctgaagcccagaggcggcgccgtg	WGRGTPVIVSS	2.628571429	GATTCAGAGCTAGTTC-1	GQSITMSCTGT	agcagtgacgttggtggttataactat	tggggccggggcacacctgtgatcgtgtccagcg
VRC01	ACTGATGAGCCACCTG-1	1277	1	ACTGATGAGCCACCTG-1_contig_3	IGHV1-2	IGHD1-7	IGHJ2	LNWIRLAPGKRPEWMGW	ctgaagcccagaggcggcgccgtg	WGRGTPVIVSS	2.02	ACTGATGAGCCACCTG-1	QSALTQPASVSGSPGQSITISCTGT	agcagtgacgttggtggttataactat	tggggccggggcacacctgtgatcgtgtccagcg
VRC01	CATTCGCGTACCGTAT-1	1275	1	CATTCGCGTACCGTAT-1_contig_2	IGHV1-2	IGHD1-7	IGHJ2	LNWIRLAPGKRPEWMGW	ctgaagcccagaggcggcgccgtg	WGRGTPVIVSS	2.547826087	CATTCGCGTACCGTAT-1	QSALTQPASVSGSPGQSITISCTGT	agcagtgacgttggtggttataactat	tggggccggggcacacctgtgatcgtgtccagcg
VRC01	GATCGTAGTAGCACGA-1	1274	1	GATCGTAGTAGCACGA-1_contig_3	IGHV1-2	IGHD1-7	IGHJ2	LNWIRLAPGKRPEWMGW	ctgaagcccagaggcggcgccgtg	WGRGTPVIVSS	-	GATCGTAGTAGCACGA-1			tggggccggggcacacctgtgatcgtgtccagcg
VRC01	CCTTTCTAGCTCCCAG-1	1272	1	CCTTTCTAGCTCCCAG-1_contig_2	IGHV1-2	IGHD1-7	IGHJ2	LNWIRLAPGKRPEWMGW	ctgaagcccagaggcggcgccgtg	WGRGTPVIVSS	-	CCTTTCTAGCTCCCAG-1			tggggccggggcacacctgtgatcgtgtccagcg
VRC01	CTGATAGCAATTGCTG-1	1271	1	CTGATAGCAATTGCTG-1_contig_2	IGHV1-2	IGHD1-7	IGHJ2	LNWIRLAPGKRPEWMGW	ctgaagcccagaggcggcgccgtg	WGRGTPVIVSS	15.97058824	CTGATAGCAATTGCTG-1	QSALTQPASVSGSPGQSITISCTGT	agcagtgacgttggtggttataactat	tggggccggggcacacctgtgatcgtgtccagcg
VRC01	TGTGGTACACGCTTTC-1	1271	1	TGTGGTACACGCTTTC-1_contig_2	IGHV1-2	IGHD1-7	IGHJ2	LNWIRLAPGKRPEWMGW	ctgaagcccagaggcggcgccgtg	WGRGTPVIVSS	-	TGTGGTACACGCTTTC-1	TGT	agcagtgacgttggtggttataactat	tggggccggggcacacctgtgatcgtgtccagcg
VRC01	TACACGATCAGGTTCA-1	1268	1	TACACGATCAGGTTCA-1_contig_3	IGHV1-2	IGHD1-7	IGHJ2	LNWIRLAPGKRPEWMGW	ctgaagcccagaggcggcgccgtg	WGRGTPVIVSS	9.526315789	TACACGATCAGGTTCA-1	QSALTQPASVSGSPGQSITISCTGT	agcagtgacgttggtggttataactat	tggggccggggcacacctgtgatcgtgtccagcg
VRC01	CCTTACGTCAGCATGT-1	1267	1	CCTTACGTCAGCATGT-1_contig_2	IGHV1-2	IGHD1-7	IGHJ2	LNWIRLAPGKRPEWMGW	ctgaagcccagaggcggcgccgtg	WGRGTPVIVSS	17.5	CCTTACGTCAGCATGT-1	SCTGT	agcagtgacgttggtggttataactat	tggggccggggcacacctgtgatcgtgtccagcg
VRC01	AGCAGCCGTCCATGAT-1	1265	1	AGCAGCCGTCCATGAT-1_contig_3	IGHV1-2	IGHD1-7	IGHJ2	LNWIRLAPGKRPEWMGW	ctgaagcccagaggcggcgccgtg	WGRGTPVIVSS	5.21875	AGCAGCCGTCCATGAT-1	QSALTQPASVSGSPGQSITISCTGT	agcagtgatgttgggagttataacctt	tggggccggggcacacctgtgatcgtgtccagcg
VRC01	GTCATTTAGGATGGTC-1	1265	1	GTCATTTAGGATGGTC-1_contig_1	IGHV1-2	IGHD1-7	IGHJ2	LNWIRLAPGKRPEWMGW	ctgaagcccagaggcggcgccgtg	WGRGTPVIVSS	-	GTCATTTAGGATGGTC-1	SCTGT	agcagtgacgttggtggttataactat	tggggccggggcacacctgtgatcgtgtccagcg
VRC01	GATTCAGAGATCGATA-1	1264	1	GATTCAGAGATCGATA-1_contig_3	IGHV1-2	IGHD1-7	IGHJ2	LNWIRLAPGKRPEWMGW	ctgaagcccagaggcggcgccgtg	WGRGTPVIVSS	5.5625	GATTCAGAGATCGATA-1	QSALTQPASVSGSPGQSITISCTGT	agcagtgacgttggtgattataagtat	tggggccggggcacacctgtgatcgtgtccagcg
VRC01	GCGGGTTAGTCAAGGC-1	1264	1	GCGGGTTAGTCAAGGC-1_contig_2	IGHV1-2	IGHD1-7	IGHJ2	LNWIRLAPGKRPEWMGW	ctgaagcccagaggcggcgccgtg	WGRGTPVIVSS	7.083333333	GCGGGTTAGTCAAGGC-1	SCTGT	agcagtgacgttggtggttataactat	tggggccggggcacacctgtgatcgtgtccagcg
VRC01	TTCCCAGGTCCCTACT-1	1264	1	TTCCCAGGTCCCTACT-1_contig_4	IGHV1-2	IGHD1-7	IGHJ2	LNWIRLAPGKRPEWMGW	ctgaagcccagaggcggcgccgtg	WGRGTPVIVSS	169.5	TTCCCAGGTCCCTACT-1			tggggccggggcacacctgtgatcgtgtccagcg
VRC01	CACTCCATCTATGTGG-1	1263	1	CACTCCATCTATGTGG-1_contig_2	IGHV1-2	IGHD1-7	IGHJ2	LNWIRLAPGKRPEWMGW	ctgaagcccagaggcggcgccgtg	WGRGTPVIVSS	-	CACTCCATCTATGTGG-1			tggggccggggcacacctgtgatcgtgtccagcg
VRC01	TTTACTGTCTAAGCCA-1	1263	1	TTTACTGTCTAAGCCA-1_contig_3	IGHV1-2	IGHD1-7	IGHJ2	LNWIRLAPGKRPEWMGW	ctgaagcccagaggcggcgccgtg	WGRGTPVIVSS	32	TTTACTGTCTAAGCCA-1	SCTGT	agcagtgacgttggtggttataactat	tggggccggggcacacctgtgatcgtgtccagcg
VRC01	ATGAGGGTCAATACCG-1	1262	1	ATGAGGGTCAATACCG-1_contig_3	IGHV1-2	IGHD1-7	IGHJ2	LNWIRLAPGKRPEWMGW	ctgaagcccagaggcggcgccgtg	WGRGTPVIVSS	-	ATGAGGGTCAATACCG-1	QSALTQPASVSGSPGQSITISCTGT	agcagtgatgttgggagttataacctt	tggggccggggcacacctgtgatcgtgtccagcg
VRC01	CGTTCTGAGGCCCTTG-1	1262	1	CGTTCTGAGGCCCTTG-1_contig_2	IGHV1-2	IGHD1-7	IGHJ2	LNWIRLAPGKRPEWMGW	ctgaagcccagaggcggcgccgtg	WGRGTPVIVSS	9.814814815	CGTTCTGAGGCCCTTG-1	GT	agcagtgacgttggtggttataactat	tggggccggggcacacctgtgatcgtgtccagcg
VRC01	GCCAAATCATGATCCA-1	1262	1	GCCAAATCATGATCCA-1_contig_2	IGHV1-2	IGHD1-7	IGHJ2	LNWIRLAPGKRPEWMGW	ctgaagcccagaggcggcgccgtg	WGRGTPVIVSS	-	GCCAAATCATGATCCA-1	QSALTQPASVSGSPGQSITISCTGT	agcagtgacgttggtggttataactat	tggggccggggcacacctgtgatcgtgtccagcg
VRC01	CAACTAGGTTCGTGAT-1	1261	1	CAACTAGGTTCGTGAT-1_contig_3	IGHV1-2	IGHD1-7	IGHJ2	LNWIRLAPGKRPEWMGW	ctgaagcccagaggcggcgccgtg	WGRGTPVIVSS	-	CAACTAGGTTCGTGAT-1	TGT	agcagtgacgttggtggttataactat	tggggccggggcacacctgtgatcgtgtccagcg
VRC01	GTCGGGTGTGAAATCA-1	1261	1	GTCGGGTGTGAAATCA-1_contig_2	IGHV1-2	IGHD1-7	IGHJ2	LNWIRLAPGKRPEWMGW	ctgaagcccagaggcggcgccgtg	WGRGTPVIVSS	8.727272727	GTCGGGTGTGAAATCA-1		tat	tggggccggggcacacctgtgatcgtgtccagcg
VRC01	TCTCATATCGTACGGC-1	1260	1	TCTCATATCGTACGGC-1_contig_2	IGHV1-2	IGHD1-7	IGHJ2	LNWIRLAPGKRPEWMGW	ctgaagcccagaggcggcgccgtg	WGRGTPVIVSS	-	TCTCATATCGTACGGC-1	QSALTQPASVSGSPGQSITISCTGT	agcagtgacgttggtggttataactat	tggggccggggcacacctgtgatcgtgtccagcg
VRC01	AACTCTTAGACTCGGA-1	1259	1	AACTCTTAGACTCGGA-1_contig_5	IGHV1-2	IGHD1-7	IGHJ2	LNWIRLAPGKRPEWMGW	ctgaagcccagaggcggcgccgtg	WGRGTPVIVSS	6.388888889	AACTCTTAGACTCGGA-1	QSALTQPASVSGSPGQSITISCTGT	agcagtgacgttggtggttataagtat	tggggccggggcacacctgtgatcgtgtccagcg
VRC01	TTGGAACGTTTAGCTG-1	1259	1	TTGGAACGTTTAGCTG-1_contig_3	IGHV1-2	IGHD1-7	IGHJ2	LNWIRLAPGKRPEWMGW	ctgaagcccagaggcggcgccgtg	WGRGTPVIVSS	-	TTGGAACGTTTAGCTG-1	QSALTQPASVSGSPGQSITISCTGT	agcagtgacattggtgattataactat	tggggccggggcacacctgtgatcgtgtccagcg
VRC01	CTACCCATCCAGAGGA-1	1258	1	CTACCCATCCAGAGGA-1_contig_4	IGHV1-2	IGHD1-7	IGHJ2	LNWIRLAPGKRPEWMGW	ctgaagcccagaggcggcgccgtg	WGRGTPVIVSS	4.305084746	CTACCCATCCAGAGGA-1	QSALTQPASVSGSPGQSITISCTGT	agcagtgacgttggtggttataagtat	tggggccggggcacacctgtgatcgtgtccagcg
VRC01	CACCAGGAGAGGTTGC-1	1256	1	CACCAGGAGAGGTTGC-1_contig_2	IGHV1-2	IGHD1-7	IGHJ2	LNWIRLAPGKRPEWMGW	ctgaagcccagaggcggcgccgtg	WGRGTPVIVSS	3.325581395	CACCAGGAGAGGTTGC-1		tat	tggggccggggcacacctgtgatcgtgtccagcg
VRC01	GCGAGAACATCATCCC-1	1256	1	GCGAGAACATCATCCC-1_contig_3	IGHV1-2	IGHD1-7	IGHJ2	LNWIRLAPGKRPEWMGW	ctgaagcccagaggcggcgccgtg	WGRGTPVIVSS	-	GCGAGAACATCATCCC-1	TGT	agcagtgacgttggtggttataactat	tggggccggggcacacctgtgatcgtgtccagcg
VRC01	CAACCTCGTCTTCGTC-1	1255	1	CAACCTCGTCTTCGTC-1_contig_3	IGHV1-2	IGHD1-7	IGHJ2	LNWIRLAPGKRPEWMGW	ctgaagcccagaggcggcgccgtg	WGRGTPVIVSS	13.94	CAACCTCGTCTTCGTC-1	TGT	agcagtgacgttggtggttataactat	tggggccggggcacacctgtgatcgtgtccagcg
VRC01	CGAGCCAGTGGTACAG-1	1255	1	CGAGCCAGTGGTACAG-1_contig_3	IGHV1-2	IGHD1-7	IGHJ2	LNWIRLAPGKRPEWMGW	ctgaagcccagaggcggcgccgtg	WGRGTPVIVSS	24.4	CGAGCCAGTGGTACAG-1	QSALTQPASVSGSPGQSITISCTGT	agcagtgatgttgggagttataacctt	tggggccggggcacacctgtgatcgtgtccagcg
VRC01	TGACTTTAGTCGTTTG-1	1255	1	TGACTTTAGTCGTTTG-1_contig_4	IGHV1-2	IGHD1-7	IGHJ2	LNWIRLAPGKRPEWMGW	ctgaagcccagaggcggcgccgtg	WGRGTPVIVSS	10.15384615	TGACTTTAGTCGTTTG-1	T	agcagtgacgttggtggttataactat	tggggccggggcacacctgtgatcgtgtccagcg
VRC01	CCTTACGAGGGCTTGA-1	1254	1	CCTTACGAGGGCTTGA-1_contig_2	IGHV1-2	IGHD1-7	IGHJ2	LNWIRLAPGKRPEWMGW	ctgaagcccagaggcggcgccgtg	WGRGTPVIVSS	4.558823529	CCTTACGAGGGCTTGA-1	TGT	agcagtgacgttggtggttataagtat	tggggccggggcacacctgtgatcgtgtccagcg
VRC01	TTCTCAAAGGGTGTGT-1	1254	1	TTCTCAAAGGGTGTGT-1_contig_3	IGHV1-2	IGHD1-7	IGHJ2	LNWIRLAPGKRPEWMGW	ctgaagcccagaggcggcgccgtg	WGRGTPVIVSS	4.066666667	TTCTCAAAGGGTGTGT-1	QSALTQPASVSGSPGQSITISCTGT	agcagtgatgttgggagttataacctt	tggggccggggcacacctgtgatcgtgtccagcg
VRC01	AAGGAGCCAGTAAGCG-1	1253	1	AAGGAGCCAGTAAGCG-1_contig_3	IGHV1-2	IGHD1-7	IGHJ2	LNWIRLAPGKRPEWMGW	ctgaagcccagaggcggcgccgtg	WGRGTPVIVSS	18.89473684	AAGGAGCCAGTAAGCG-1	QSALTQPASVSGSPGQSITISCTGT	agcagtgacgttggtggttataactat	tggggccggggcacacctgtgatcgtgtccagcg
VRC01	ACAGCTAGTCTAGAGG-1	1253	1	ACAGCTAGTCTAGAGG-1_contig_2	IGHV1-2	IGHD1-7	IGHJ2	LNWIRLAPGKRPEWMGW	ctgaagcccagaggcggcgccgtg	WGRGTPVIVSS	7.096774194	ACAGCTAGTCTAGAGG-1	SCTGT	agcagtgacgttggtggttataactat	tggggccggggcacacctgtgatcgtgtccagcg
VRC01	AGTGGGATCCACGAAT-1	1253	1	AGTGGGATCCACGAAT-1_contig_4	IGHV1-2	IGHD1-7	IGHJ2	LNWIRLAPGKRPEWMGW	ctgaagcccagaggcggcgccgtg	WGRGTPVIVSS	6	AGTGGGATCCACGAAT-1	QSALTQPASVSGSPGQSITISCTGT	agcagtgacgttggtggttataactat	tggggccggggcacacctgtgatcgtgtccagcg
VRC01	CGCCAAGTCAGGCGAA-1	1253	1	CGCCAAGTCAGGCGAA-1_contig_1	IGHV1-2	IGHD1-7	IGHJ2	LNWIRLAPGKRPEWMGW	ctgaagcccagaggcggcgccgtg	WGRGTPVIVSS	44.66666667	CGCCAAGTCAGGCGAA-1			tggggccggggcacacctgtgatcgtgtccagcg
VRC01	TTATGCTTCGTCCGTT-1	1253	1	TTATGCTTCGTCCGTT-1_contig_1	IGHV1-2	IGHD1-7	IGHJ2	LNWIRLAPGKRPEWMGW	ctgaagcccagaggcggcgccgtg	WGRGTPVIVSS	5.06779661	TTATGCTTCGTCCGTT-1		tat	tggggccggggcacacctgtgatcgtgtccagcg
VRC01	AAATGCCAGTACTTGC-1	1252	1	AAATGCCAGTACTTGC-1_contig_3	IGHV1-2	IGHD1-7	IGHJ2	LNWIRLAPGKRPEWMGW	ctgaagcccagaggcggcgccgtg	WGRGTPVIVSS	4.228070175	AAATGCCAGTACTTGC-1	QSALTQPASVSGSPGQSITISCTGT	agcagtgacgttggtggttataagtat	tggggccggggcacacctgtgatcgtgtccagcg
VRC01	AGCTCTCCAATGGAAT-1	1252	1	AGCTCTCCAATGGAAT-1_contig_2	IGHV1-2	IGHD1-7	IGHJ2	LNWIRLAPGKRPEWMGW	ctgaagcccagaggcggcgccgtg	WGRGTPVIVSS	28.76470588	AGCTCTCCAATGGAAT-1	TGT	agcagtgatgttgggagttataacctt	tggggccggggcacacctgtgatcgtgtccagcg
VRC01	AGGCCGTTCTAGAGTC-1	1252	1	AGGCCGTTCTAGAGTC-1_contig_4	IGHV1-2	IGHD1-7	IGHJ2	LNWIRLAPGKRPEWMGW	ctgaagcccagaggcggcgccgtg	WGRGTPVIVSS	5.403846154	AGGCCGTTCTAGAGTC-1	QSALTQPASVSGSPGQSITISCTGT	agcagtgacgttggtggttataactat	tggggccggggcacacctgtgatcgtgtccagcg
VRC01	CGCTTCAGTAACGTTC-1	1252	1	CGCTTCAGTAACGTTC-1_contig_3	IGHV1-2	IGHD1-7	IGHJ2	LNWIRLAPGKRPEWMGW	ctgaagcccagaggcggcgccgtg	WGRGTPVIVSS	49	CGCTTCAGTAACGTTC-1			tggggccggggcacacctgtgatcgtgtccagcg
VRC01	CACCAGGTCGACCAGC-1	1251	1	CACCAGGTCGACCAGC-1_contig_4	IGHV1-2	IGHD1-7	IGHJ2	LNWIRLAPGKRPEWMGW	ctgaagcccagaggcggcgccgtg	WGRGTPVIVSS	6.19047619	CACCAGGTCGACCAGC-1	QSALTQPASVSGSPGQSITISCTGT	agcagtgacgttggtggttataactat	tggggccggggcacacctgtgatcgtgtccagcg
VRC01	AAACCTGAGTTACCCA-1	1250	1	AAACCTGAGTTACCCA-1_contig_3	IGHV1-2	IGHD1-7	IGHJ2	LNWIRLAPGKRPEWMGW	ctgaagcccagaggcggcgccgtg	WGRGTPVIVSS	-	AAACCTGAGTTACCCA-1	QSALTQPASVSGSPGQSITISCTGT	agcagtgacgttggtggttataactat	tggggccggggcacacctgtgatcgtgtccagcg
VRC01	GTACGTAAGTGAAGAG-1	1250	1	GTACGTAAGTGAAGAG-1_contig_2	IGHV1-2	IGHD1-7	IGHJ2	LNWIRLAPGKRPEWMGW	ctgaagcccagaggcggcgccgtg	WGRGTPVIVSS	-	GTACGTAAGTGAAGAG-1			tggggccggggcacacctgtgatcgtgtccagcg
VRC01	AGCGGTCCAGATGAGC-1	1249	1	AGCGGTCCAGATGAGC-1_contig_2	IGHV1-2	IGHD1-7	IGHJ2	LNWIRLAPGKRPEWMGW	ctgaagcccagaggcggcgccgtg	WGRGTPVIVSS	-	AGCGGTCCAGATGAGC-1	SCTGT	agcagtgacgttggtggttataactat	tggggccggggcacacctgtgatcgtgtccagcg
VRC01	GTTCTCGTCCTACAGA-1	1247	1	GTTCTCGTCCTACAGA-1_contig_3	IGHV1-2	IGHD1-7	IGHJ2	LNWIRLAPGKRPEWMGW	ctgaagcccagaggcggcgccgtg	WGRGTPVIVSS	4.707317073	GTTCTCGTCCTACAGA-1	QSALTQPASVSGSPGQSITISCTGT	agcagtgacgttggtggttataactat	tggggccggggcacacctgtgatcgtgtccagcg
VRC01	TGAGGGAAGTTGCAGG-1	1247	1	TGAGGGAAGTTGCAGG-1_contig_3	IGHV1-2	IGHD1-7	IGHJ2	LNWIRLAPGKRPEWMGW	ctgaagcccagaggcggcgccgtg	WGRGTPVIVSS	-	TGAGGGAAGTTGCAGG-1	QSALTQPASVSGSPGQSITISCTGT	agcagtgatgttgggagttataacctt	tggggccggggcacacctgtgatcgtgtccagcg
VRC01	TGCCCATGTATGCTTG-1	1247	1	TGCCCATGTATGCTTG-1_contig_2	IGHV1-2	IGHD1-7	IGHJ2	LNWIRLAPGKRPEWMGW	ctgaagcccagaggcggcgccgtg	WGRGTPVIVSS	-	TGCCCATGTATGCTTG-1	TGT	agcagtgacgttggtggttataactat	tggggccggggcacacctgtgatcgtgtccagcg
VRC01	ATCTACTCAACCGCCA-1	1246	1	ATCTACTCAACCGCCA-1_contig_4	IGHV1-2	IGHD1-7	IGHJ2	LNWIRLAPGKRPEWMGW	ctgaagcccagaggcggcgccgtg	WGRGTPVIVSS	8.076923077	ATCTACTCAACCGCCA-1			tggggccggggcacacctgtgatcgtgtccagcg
VRC01	GGGTCTGAGTGTACTC-1	1246	1	GGGTCTGAGTGTACTC-1_contig_3	IGHV1-2	IGHD1-7	IGHJ2	LNWIRLAPGKRPEWMGW	ctgaagcccagaggcggcgccgtg	WGRGTPVIVSS	-	GGGTCTGAGTGTACTC-1	TGT	agcagtgacgttggtggttataagtat	tggggccggggcacacctgtgatcgtgtccagcg
VRC01	AAAGTAGTCATCTGCC-1	1245	1	AAAGTAGTCATCTGCC-1_contig_1	IGHV1-2	IGHD1-7	IGHJ2	LNWIRLAPGKRPEWMGW	ctgaagcccagaggcggcgccgtg	WGRGTPVIVSS	5.145454545	AAAGTAGTCATCTGCC-1	QSALTQPASVSGSPGQSITISCTGT	agcagtgacgttggtggttataactat	tggggccggggcacacctgtgatcgtgtccagcg
VRC01	GAGGTGACAACCGCCA-1	1245	1	GAGGTGACAACCGCCA-1_contig_4	IGHV1-2	IGHD1-7	IGHJ2	LNWIRLAPGKRPEWMGW	ctgaagcccagaggcggcgccgtg	WGRGTPVIVSS	30.22727273	GAGGTGACAACCGCCA-1	QSALTQPASVSGSPGQSITISCTGT	agcagtgatgttgggagttataacctt	tggggccggggcacacctgtgatcgtgtccagcg
VRC01	GTCGTAAAGGATGGAA-1	1245	1	GTCGTAAAGGATGGAA-1_contig_1	IGHV1-2	IGHD1-7	IGHJ2	LNWIRLAPGKRPEWMGW	ctgaagcccagaggcggcgccgtg	WGRGTPVIVSS	-	GTCGTAAAGGATGGAA-1	QSALTQPASVSGSPGQSITISCTGT	agcagtgacgttggtggttataactat	tggggccggggcacacctgtgatcgtgtccagcg
VRC01	TCGTACCCAGTGACAG-1	1245	1	TCGTACCCAGTGACAG-1_contig_1	IGHV1-2	IGHD1-7	IGHJ2	LNWIRLAPGKRPEWMGW	ctgaagcccagaggcggcgccgtg	WGRGTPVIVSS	-	TCGTACCCAGTGACAG-1		tat	tggggccggggcacacctgtgatcgtgtccagcg
VRC01	TCTTTCCAGTGTTAGA-1	1245	1	TCTTTCCAGTGTTAGA-1_contig_3	IGHV1-2	IGHD1-7	IGHJ2	LNWIRLAPGKRPEWMGW	ctgaagcccagaggcggcgccgtg	WGRGTPVIVSS	-	TCTTTCCAGTGTTAGA-1	QSALTQPASVSGSPGQSITISCTGT	agcagtgacgttggtggttataactat	tggggccggggcacacctgtgatcgtgtccagcg
VRC01	AAATGCCAGCACCGCT-1	1244	1	AAATGCCAGCACCGCT-1_contig_3	IGHV1-2	IGHD1-7	IGHJ2	LNWIRLAPGKRPEWMGW	ctgaagcccagaggcggcgccgtg	WGRGTPVIVSS	-	AAATGCCAGCACCGCT-1			tggggccggggcacacctgtgatcgtgtccagcg
VRC01	GGACGTCAGGCCATAG-1	1244	1	GGACGTCAGGCCATAG-1_contig_3	IGHV1-2	IGHD1-7	IGHJ2	LNWIRLAPGKRPEWMGW	ctgaagcccagaggcggcgccgtg	WGRGTPVIVSS	-	GGACGTCAGGCCATAG-1	QSALTQPASVSGSPGQSITISCTGT	agcagtgacgttggtggttataactat	tggggccggggcacacctgtgatcgtgtccagcg
VRC01	CTTTGCGAGTACTTGC-1	1243	1	CTTTGCGAGTACTTGC-1_contig_3	IGHV1-2	IGHD1-7	IGHJ2	LNWIRLAPGKRPEWMGW	ctgaagcccagaggcggcgccgtg	WGRGTPVIVSS	-	CTTTGCGAGTACTTGC-1	T	agcagtgacgttggtggttataactat	tggggccggggcacacctgtgatcgtgtccagcg
VRC01	TTTATGCGTTCAGCGC-1	1243	1	TTTATGCGTTCAGCGC-1_contig_4	IGHV1-2	IGHD1-7	IGHJ2	LNWIRLAPGKRPEWMGW	ctgaagcccagaggcggcgccgtg	WGRGTPVIVSS	18	TTTATGCGTTCAGCGC-1			tggggccggggcacacctgtgatcgtgtccagcg
VRC01	GACCTGGCACCCATTC-1	1242	1	GACCTGGCACCCATTC-1_contig_1	IGHV1-2	IGHD1-7	IGHJ2	LNWIRLAPGKRPEWMGW	ctgaagcccagaggcggcgccgtg	WGRGTPVIVSS	-	GACCTGGCACCCATTC-1	SCTGT	agaagtgatgttgggagttataacctt	tggggccggggcacacctgtgatcgtgtccagcg
VRC01	TAAGTGCCAATTCCTT-1	1242	1	TAAGTGCCAATTCCTT-1_contig_1	IGHV1-2	IGHD1-7	IGHJ2	LNWIRLAPGKRPEWMGW	ctgaagcccagaggcggcgccgtg	WGRGTPVIVSS	5.24137931	TAAGTGCCAATTCCTT-1	QSALTQPASVSGSPGQSITISCTGT	agcagtgatgttgggagttataacctt	tggggccggggcacacctgtgatcgtgtccagcg
VRC01	CAGCTAAAGTCCAGGA-1	1241	1	CAGCTAAAGTCCAGGA-1_contig_2	IGHV1-2	IGHD1-7	IGHJ2	LNWIRLAPGKRPEWMGW	ctgaagcccagaggcggcgccgtg	WGRGTPVIVSS	59.25	CAGCTAAAGTCCAGGA-1	TGT	agcagtgacgttggtggttataactat	tggggccggggcacacctgtgatcgtgtccagcg
VRC01	GGCCGATTCATGTCCC-1	1241	1	GGCCGATTCATGTCCC-1_contig_3	IGHV1-2	IGHD1-7	IGHJ2	LNWIRLAPGKRPEWMGW	ctgaagcccagaggcggcgccgtg	WGRGTPVIVSS	-	GGCCGATTCATGTCCC-1	QSALTQPASVSGSPGQSITISCTGT	agcagtgacgttggtggttataagtat	tggggccggggcacacctgtgatcgtgtccagcg
VRC01	ACGGAGAGTCACTGGC-1	1240	1	ACGGAGAGTCACTGGC-1_contig_1	IGHV1-2	IGHD1-7	IGHJ2	LNWIRLAPGKRPEWMGW	ctgaagcccagaggcggcgccgtg	WGRGTPVIVSS	-	ACGGAGAGTCACTGGC-1	TGT	agcagtgacgttggtggttataactat	tggggccggggcacacctgtgatcgtgtccagcg
VRC01	GTAGGCCCAGGTGCCT-1	1240	1	GTAGGCCCAGGTGCCT-1_contig_1	IGHV1-2	IGHD1-7	IGHJ2	LNWIRLAPGKRPEWMGW	ctgaagcccagaggcggcgccgtg	WGRGTPVIVSS	50.77777778	GTAGGCCCAGGTGCCT-1	TGT	agcagtgacgttggtggttataactat	tggggccggggcacacctgtgatcgtgtccagcg
VRC01	TGATTTCTCCGTTGTC-1	1240	1	TGATTTCTCCGTTGTC-1_contig_3	IGHV1-2	IGHD1-7	IGHJ2	LNWIRLAPGKRPEWMGW	ctgaagcccagaggcggcgccgtg	WGRGTPVIVSS	-	TGATTTCTCCGTTGTC-1	TGT	agcagtgacgttggtggttataactat	tggggccggggcacacctgtgatcgtgtccagcg
VRC01	CCTACACCAATGAAAC-1	1239	1	CCTACACCAATGAAAC-1_contig_4	IGHV1-2	IGHD1-7	IGHJ2	LNWIRLAPGKRPEWMGW	ctgaagcccagaggcggcgccgtg	WGRGTPVIVSS	86.33333333	CCTACACCAATGAAAC-1	QSALTQPASVSGSPGQSITISCTGT	agcagtgacgttggtggttataactat	tggggccggggcacacctgtgatcgtgtccagcg
VRC01	AAGGTTCCACTTACGA-1	1237	1	AAGGTTCCACTTACGA-1_contig_2	IGHV1-2	IGHD1-7	IGHJ2	LNWIRLAPGKRPEWMGW	ctgaagcccagaggcggcgccgtg	WGRGTPVIVSS	7.046511628	AAGGTTCCACTTACGA-1	QSALTQPASVSGSPGQSITISCTGT	agcagtgacgttggtggttataactat	tggggccggggcacacctgtgatcgtgtccagcg
VRC01	ACGAGCCAGCAGACTG-1	1237	1	ACGAGCCAGCAGACTG-1_contig_3	IGHV1-2	IGHD1-7	IGHJ2	LNWIRLAPGKRPEWMGW	ctgaagcccagaggcggcgccgtg	WGRGTPVIVSS	7.341463415	ACGAGCCAGCAGACTG-1	T	agcagtgacgttggtggttataactat	tggggccggggcacacctgtgatcgtgtccagcg
VRC01	AAAGCAAAGGATATAC-1	1236	1	AAAGCAAAGGATATAC-1_contig_3	IGHV1-2	IGHD1-7	IGHJ2	LNWIRLAPGKRPEWMGW	ctgaagcccagaggcggcgccgtg	WGRGTPVIVSS	3.382978723	AAAGCAAAGGATATAC-1	TGT	agcagtgacgttggtggttataactat	tggggccggggcacacctgtgatcgtgtccagcg
VRC01	GACGCGTGTGTTAAGA-1	1236	1	GACGCGTGTGTTAAGA-1_contig_3	IGHV1-2	IGHD1-7	IGHJ2	LNWIRLAPGKRPEWMGW	ctgaagcccagaggcggcgccgtg	WGRGTPVIVSS	-	GACGCGTGTGTTAAGA-1	GQSITMSCTGT	agcagtgacgttggtggttataactat	tggggccggggcacacctgtgatcgtgtccagcg
VRC01	ATCTGCCCACTTCTGC-1	1235	1	ATCTGCCCACTTCTGC-1_contig_3	IGHV1-2	IGHD1-7	IGHJ2	LNWIRLAPGKRPEWMGW	ctgaagcccagaggcggcgccgtg	WGRGTPVIVSS	58.28571429	ATCTGCCCACTTCTGC-1	QSALTQPASVSGSPGQSITISCTGT	agcagtgacgttggtggttataactat	tggggccggggcacacctgtgatcgtgtccagcg
VRC01	GACTGCGTCCGATATG-1	1233	1	GACTGCGTCCGATATG-1_contig_4	IGHV1-2	IGHD1-7	IGHJ2	LNWIRLAPGKRPEWMGW	ctgaagcccagaggcggcgccgtg	WGRGTPVIVSS	5.044444444	GACTGCGTCCGATATG-1	QSALTQPASVSGSPGQSITISCTGT	agcagtgacgttggtggttataagtat	tggggccggggcacacctgtgatcgtgtccagcg
VRC01	TTATGCTAGCTCCTTC-1	1233	1	TTATGCTAGCTCCTTC-1_contig_1	IGHV1-2	IGHD1-7	IGHJ2	LNWIRLAPGKRPEWMGW	ctgaagcccagaggcggcgccgtg	WGRGTPVIVSS	10.29411765	TTATGCTAGCTCCTTC-1		gtgacgttggtggttataagtat	tggggccggggcacacctgtgatcgtgtccagcg
VRC01	GATGAAACAGTTCCCT-1	1232	1	GATGAAACAGTTCCCT-1_contig_4	IGHV1-2	IGHD1-7	IGHJ2	LNWIRLAPGKRPEWMGW	ctgaagcccagaggcggcgccgtg	WGRGTPVIVSS	-	GATGAAACAGTTCCCT-1	LTQPASVSGSPGQSITISCTGT	agcagtgacgttggtggttataactat	tggggccggggcacacctgtgatcgtgtccagcg
VRC01	GGGTCTGAGTTGAGTA-1	1232	1	GGGTCTGAGTTGAGTA-1_contig_3	IGHV1-2	IGHD1-7	IGHJ2	LNWIRLAPGKRPEWMGW	ctgaagcccagaggcggcgccgtg	WGRGTPVIVSS	-	GGGTCTGAGTTGAGTA-1			tggggccggggcacacctgtgatcgtgtccagcg
VRC01	CGGAGCTCAGGGTTAG-1	1231	1	CGGAGCTCAGGGTTAG-1_contig_3	IGHV1-2	IGHD1-7	IGHJ2	LNWIRLAPGKRPEWMGW	ctgaagcccagaggcggcgccgtg	WGRGTPVIVSS	20.90909091	CGGAGCTCAGGGTTAG-1	SALTQPASVSGSPGQSITISCTGT	agcagtgacgttggtggttataagtat	tggggccggggcacacctgtgatcgtgtccagcg
VRC01	TGCCCATAGCGTGTCC-1	1231	1	TGCCCATAGCGTGTCC-1_contig_2	IGHV1-2	IGHD1-7	IGHJ2	LNWIRLAPGKRPEWMGW	ctgaagcccagaggcggcgccgtg	WGRGTPVIVSS	4.826086957	TGCCCATAGCGTGTCC-1	TGT	agcagtgacgttggtggttataactat	tggggccggggcacacctgtgatcgtgtccagcg
VRC01	GCGCAGTGTACTTAGC-1	1230	1	GCGCAGTGTACTTAGC-1_contig_2	IGHV1-2	IGHD1-7	IGHJ2	LNWIRLAPGKRPEWMGW	ctgaagcccagaggcggcgccgtg	WGRGTPVIVSS	6.24137931	GCGCAGTGTACTTAGC-1			tggggccggggcacacctgtgatcgtgtccagcg
VRC01	TTGGCAAAGGGTATCG-1	1230	1	TTGGCAAAGGGTATCG-1_contig_2	IGHV1-2	IGHD1-7	IGHJ2	LNWIRLAPGKRPEWMGW	ctgaagcccagaggcggcgccgtg	WGRGTPVIVSS	4.981481481	TTGGCAAAGGGTATCG-1	QSALTQPASVSGSPGQSITISCTGT	agcagtgacgttggtggttataactat	tggggccggggcacacctgtgatcgtgtccagcg
VRC01	AGCTCTCTCAAGGCTT-1	1229	1	AGCTCTCTCAAGGCTT-1_contig_4	IGHV1-2	IGHD1-7	IGHJ2	LNWIRLAPGKRPEWMGW	ctgaagcccagaggcggcgccgtg	WGRGTPVIVSS	-	AGCTCTCTCAAGGCTT-1	SALTQPASVSGSPGQSITISCTGT	agcagtgacgttggtggttataagtat	tggggccggggcacacctgtgatcgtgtccagcg
VRC01	ATCATGGGTCCGTCAG-1	1229	1	ATCATGGGTCCGTCAG-1_contig_2	IGHV1-2	IGHD1-7	IGHJ2	LNWIRLAPGKRPEWMGW	ctgaagcccagaggcggcgccgtg	WGRGTPVIVSS	-	ATCATGGGTCCGTCAG-1	ITISCTGT	agcagtgatgttgggagttataacctt	tggggccggggcacacctgtgatcgtgtccagcg
VRC01	CCTTCGATCTCCGGTT-1	1229	1	CCTTCGATCTCCGGTT-1_contig_3	IGHV1-2	IGHD1-7	IGHJ2	LNWIRLAPGKRPEWMGW	ctgaagcccagaggcggcgccgtg	WGRGTPVIVSS	4.171052632	CCTTCGATCTCCGGTT-1	TGT	agcagtgacgttggtggttataactat	tggggccggggcacacctgtgatcgtgtccagcg
VRC01	CATCGGGCAGCCAGAA-1	1228	1	CATCGGGCAGCCAGAA-1_contig_4	IGHV1-2	IGHD1-7	IGHJ2	LNWIRLAPGKRPEWMGW	ctgaagcccagaggcggcgccgtg	WGRGTPVIVSS	15.66666667	CATCGGGCAGCCAGAA-1	GQSITMSCTGT	agcagtgacgttggtggttataactat	tggggccggggcacacctgtgatcgtgtccagcg
VRC01	GGACATTCAAGTCTGT-1	1228	1	GGACATTCAAGTCTGT-1_contig_3	IGHV1-2	IGHD1-7	IGHJ2	LNWIRLAPGKRPEWMGW	ctgaagcccagaggcggcgccgtg	WGRGTPVIVSS	8.964912281	GGACATTCAAGTCTGT-1	QSALTQPASVSGSPGQSITISCTGT	agcagtgacgttggtggttataactat	tggggccggggcacacctgtgatcgtgtccagcg
VRC01	CAGCTGGGTTGAGTTC-1	1227	1	CAGCTGGGTTGAGTTC-1_contig_2	IGHV1-2	IGHD1-7	IGHJ2	LNWIRLAPGKRPEWMGW	ctgaagcccagaggcggcgccgtg	WGRGTPVIVSS	25.31818182	CAGCTGGGTTGAGTTC-1	TGT	agcagtgacgttggtggttataactat	tggggccggggcacacctgtgatcgtgtccagcg
VRC01	CATTCGCCATTACGAC-1	1227	1	CATTCGCCATTACGAC-1_contig_3	IGHV1-2	IGHD1-7	IGHJ2	LNWIRLAPGKRPEWMGW	ctgaagcccagaggcggcgccgtg	WGRGTPVIVSS	10.54545455	CATTCGCCATTACGAC-1			tggggccggggcacacctgtgatcgtgtccagcg
VRC01	GCAGCCAAGGGTCTCC-1	1227	1	GCAGCCAAGGGTCTCC-1_contig_3	IGHV1-2	IGHD1-7	IGHJ2	LNWIRLAPGKRPEWMGW	ctgaagcccagaggcggcgccgtg	WGRGTPVIVSS	20.375	GCAGCCAAGGGTCTCC-1	QSALTQPASVSGSPGQSITISCTGT	agcagtgacgttggtggttataagtat	tggggccggggcacacctgtgatcgtgtccagcg
VRC01	CGAGAAGGTGTAACGG-1	1226	1	CGAGAAGGTGTAACGG-1_contig_4	IGHV1-2	IGHD1-7	IGHJ2	LNWIRLAPGKRPEWMGW	ctgaagcccagaggcggcgccgtg	WGRGTPVIVSS	10.04081633	CGAGAAGGTGTAACGG-1	QSALTQPASVSGSPGQSITISCTGT	agcagtgacgttggtggttataactat	tggggccggggcacacctgtgatcgtgtccagcg
VRC01	CGCTGGATCACTCTTA-1	1225	1	CGCTGGATCACTCTTA-1_contig_3	IGHV1-2	IGHD1-7	IGHJ2	LNWIRLAPGKRPEWMGW	ctgaagcccagaggcggcgccgtg	WGRGTPVIVSS	-	CGCTGGATCACTCTTA-1			tggggccggggcacacctgtgatcgtgtccagcg
VRC01	TGCCAAAAGATGGGTC-1	1225	1	TGCCAAAAGATGGGTC-1_contig_2	IGHV1-2	IGHD1-7	IGHJ2	LNWIRLAPGKRPEWMGW	ctgaagcccagaggcggcgccgtg	WGRGTPVIVSS	5.692307692	TGCCAAAAGATGGGTC-1	GT	agcagtgacgttggtggttataactat	tggggccggggcacacctgtgatcgtgtccagcg
VRC01	CGCGTTTCAGCGAACA-1	1223	1	CGCGTTTCAGCGAACA-1_contig_3	IGHV1-2	IGHD1-7	IGHJ2	LNWIRLAPGKRPEWMGW	ctgaagcccagaggcggcgccgtg	WGRGTPVIVSS	-	CGCGTTTCAGCGAACA-1	T	agcagtgacgttggtggttataagtat	tggggccggggcacacctgtgatcgtgtccagcg
VRC01	GAACGGATCAACCATG-1	1221	1	GAACGGATCAACCATG-1_contig_3	IGHV1-2	IGHD1-7	IGHJ2	LNWIRLAPGKRPEWMGW	ctgaagcccagaggcggcgccgtg	WGRGTPVIVSS	3.797619048	GAACGGATCAACCATG-1	TGT	agcagtgacgttggtggttataactat	tggggccggggcacacctgtgatcgtgtccagcg
VRC01	GACAGAGAGATGTGGC-1	1221	1	GACAGAGAGATGTGGC-1_contig_3	IGHV1-2	IGHD1-7	IGHJ2	LNWIRLAPGKRPEWMGW	ctgaagcccagaggcggcgccgtg	WGRGTPVIVSS	6.944444444	GACAGAGAGATGTGGC-1	QSALTQPASVSGSPGQSITISCTGT	agcagtgacgttggtggttataagtat	tggggccggggcacacctgtgatcgtgtccagcg
VRC01	GTGAAGGCAACTGCTA-1	1221	1	GTGAAGGCAACTGCTA-1_contig_1	IGHV1-2	IGHD1-7	IGHJ2	LNWIRLAPGKRPEWMGW	ctgaagcccagaggcggcgccgtg	WGRGTPVIVSS	2.367346939	GTGAAGGCAACTGCTA-1	TGT	agcagtgatgttgggagttataacctt	tggggccggggcacacctgtgatcgtgtccagcg
VRC01	ATGCGATCATGCCCGA-1	1220	1	ATGCGATCATGCCCGA-1_contig_1	IGHV1-2	IGHD1-7	IGHJ2	LNWIRLAPGKRPEWMGW	ctgaagcccagaggcggcgccgtg	WGRGTPVIVSS	-	ATGCGATCATGCCCGA-1		tat	tggggccggggcacacctgtgatcgtgtccagcg
VRC01	GATCGATCACAACTGT-1	1220	1	GATCGATCACAACTGT-1_contig_3	IGHV1-2	IGHD1-7	IGHJ2	LNWIRLAPGKRPEWMGW	ctgaagcccagaggcggcgccgtg	WGRGTPVIVSS	20.85714286	GATCGATCACAACTGT-1	QSALTQPASVSGSPGQSITISCTGT	agcagtgacgttggtggttataagtat	tggggccggggcacacctgtgatcgtgtccagcg
VRC01	GGAGCAACACAGACAG-1	1220	1	GGAGCAACACAGACAG-1_contig_3	IGHV1-2	IGHD1-7	IGHJ2	LNWIRLAPGKRPEWMGW	ctgaagcccagaggcggcgccgtg	WGRGTPVIVSS	-	GGAGCAACACAGACAG-1	QSALTQPASVSGSPGQSITISCTGT	agcagtgacgttggtggttataagtat	tggggccggggcacacctgtgatcgtgtccagcg
VRC01	TTCGAAGTCAACACTG-1	1220	1	TTCGAAGTCAACACTG-1_contig_3	IGHV1-2	IGHD1-7	IGHJ2	LNWIRLAPGKRPEWMGW	ctgaagcccagaggcggcgccgtg	WGRGTPVIVSS	-	TTCGAAGTCAACACTG-1	QSALTQPASVSGSPGQSITISCTGT	agcagtgacgttggtggttataactat	tggggccggggcacacctgtgatcgtgtccagcg
VRC01	AATCGGTAGACGACGT-1	1219	1	AATCGGTAGACGACGT-1_contig_2	IGHV1-2	IGHD1-7	IGHJ2	LNWIRLAPGKRPEWMGW	ctgaagcccagaggcggcgccgtg	WGRGTPVIVSS	-	AATCGGTAGACGACGT-1	SALTQPASVSGSPGQSITISCTGT	agtagtgacgttggtggttataagtat	tggggccggggcacacctgtgatcgtgtccagcg
VRC01	ACGAGGAAGCAGACTG-1	1219	1	ACGAGGAAGCAGACTG-1_contig_4	IGHV1-2	IGHD1-7	IGHJ2	LNWIRLAPGKRPEWMGW	ctgaagcccagaggcggcgccgtg	WGRGTPVIVSS	20.06666667	ACGAGGAAGCAGACTG-1	TGT	agcagtgacgttggtggttataagtat	tggggccggggcacacctgtgatcgtgtccagcg
VRC01	GCGGGTTAGTGACTCT-1	1218	1	GCGGGTTAGTGACTCT-1_contig_3	IGHV1-2	IGHD1-7	IGHJ2	LNWIRLAPGKRPEWMGW	ctgaagcccagaggcggcgccgtg	WGRGTPVIVSS	9.142857143	GCGGGTTAGTGACTCT-1	TGT	agcagtgacgttggtggttataactat	tggggccggggcacacctgtgatcgtgtccagcg
VRC01	TACGGTAGTGTGACCC-1	1217	1	TACGGTAGTGTGACCC-1_contig_3	IGHV1-2	IGHD1-7	IGHJ2	LNWIRLAPGKRPEWMGW	ctgaagcccagaggcggcgccgtg	WGRGTPVIVSS	7.333333333	TACGGTAGTGTGACCC-1			tggggccggggcacacctgtgatcgtgtccagcg
VRC01	TCGAGGCGTCTAGAGG-1	1217	1	TCGAGGCGTCTAGAGG-1_contig_2	IGHV1-2	IGHD1-7	IGHJ2	LNWIRLAPGKRPEWMGW	ctgaagcccagaggcggcgccgtg	WGRGTPVIVSS	-	TCGAGGCGTCTAGAGG-1			tggggccggggcacacctgtgatcgtgtccagcg
VRC01	CAGCCGAAGATCCCGC-1	1216	1	CAGCCGAAGATCCCGC-1_contig_2	IGHV1-2	IGHD1-7	IGHJ2	LNWIRLAPGKRPEWMGW	ctgaagcccagaggcggcgccgtg	WGRGTPVIVSS	6.270833333	CAGCCGAAGATCCCGC-1	TGT	agcagtgacgttggtggttataactat	tggggccggggcacacctgtgatcgtgtccagcg
VRC01	ATGTGTGGTTCGCGAC-1	1215	1	ATGTGTGGTTCGCGAC-1_contig_3	IGHV1-2	IGHD1-7	IGHJ2	LNWIRLAPGKRPEWMGW	ctgaagcccagaggcggcgccgtg	WGRGTPVIVSS	-	ATGTGTGGTTCGCGAC-1	QSALTQPASVSGSPGQSITISCTGT	agcagtgacgttggtggttataactat	tggggccggggcacacctgtgatcgtgtccagcg
VRC01	GCTGCTTAGCACACAG-1	1215	1	GCTGCTTAGCACACAG-1_contig_3	IGHV1-2	IGHD1-7	IGHJ2	LNWIRLAPGKRPEWMGW	ctgaagcccagaggcggcgccgtg	WGRGTPVIVSS	5.871794872	GCTGCTTAGCACACAG-1	GQSITISCTGT	agcagtgacgttggtgcttataactat	tggggccggggcacacctgtgatcgtgtccagcg
VRC01	TAAGAGAAGAGGTTAT-1	1215	1	TAAGAGAAGAGGTTAT-1_contig_1	IGHV1-2	IGHD1-7	IGHJ2	LNWIRLAPGKRPEWMGW	ctgaagcccagaggcggcgccgtg	WGRGTPVIVSS	27.31818182	TAAGAGAAGAGGTTAT-1		tat	tggggccggggcacacctgtgatcgtgtccagcg
VRC01	TGGACGCGTGTTTGGT-1	1215	1	TGGACGCGTGTTTGGT-1_contig_4	IGHV1-2	IGHD1-7	IGHJ2	LNWIRLAPGKRPEWMGW	ctgaagcccagaggcggcgccgtg	WGRGTPVIVSS	8.735849057	TGGACGCGTGTTTGGT-1	T	agcagtgacgttggtggttataactat	tggggccggggcacacctgtgatcgtgtccagcg
VRC01	GCGACCAAGTGCGATG-1	1213	1	GCGACCAAGTGCGATG-1_contig_1	IGHV1-2	IGHD1-7	IGHJ2	LNWIRLAPGKRPEWMGW	ctgaagcccagaggcggcgccgtg	WGRGTPVIVSS	-	GCGACCAAGTGCGATG-1	SCTGT	agcagtgatgttgggagttataacctt	tggggccggggcacacctgtgatcgtgtccagcg
VRC01	ATTCTACGTCAACTGT-1	1212	1	ATTCTACGTCAACTGT-1_contig_3	IGHV1-2	IGHD1-7	IGHJ2	LNWIRLAPGKRPEWMGW	ctgaagcccagaggcggcgccgtg	WGRGTPVIVSS	-	ATTCTACGTCAACTGT-1	QSALTQPASVSGSPGQSITISCTGT	agcagtgacgttggtggttataactat	tggggccggggcacacctgtgatcgtgtccagcg
VRC01	CATATTCCATCACCCT-1	1212	1	CATATTCCATCACCCT-1_contig_4	IGHV1-2	IGHD1-7	IGHJ2	LNWIRLAPGKRPEWMGW	ctgaagcccagaggcggcgccgtg	WGRGTPVIVSS	6.264150943	CATATTCCATCACCCT-1	QSALTQPASVSGSPGQSITISCTGT	agcagtgacgttggtggttataactat	tggggccggggcacacctgtgatcgtgtccagcg
VRC01	TCGGTAACATCGGAAG-1	1212	1	TCGGTAACATCGGAAG-1_contig_2	IGHV1-2	IGHD1-7	IGHJ2	LNWIRLAPGKRPEWMGW	ctgaagcccagaggcggcgccgtg	WGRGTPVIVSS	-	TCGGTAACATCGGAAG-1			tggggccggggcacacctgtgatcgtgtccagcg
VRC01	ACATGGTAGTACCGGA-1	1211	1	ACATGGTAGTACCGGA-1_contig_3	IGHV1-2	IGHD1-7	IGHJ2	LNWIRLAPGKRPEWMGW	ctgaagcccagaggcggcgccgtg	WGRGTPVIVSS	-	ACATGGTAGTACCGGA-1	QSALTQPASVSGSPGQSITISCTGT	agcagtgacgttggtggttataactat	tggggccggggcacacctgtgatcgtgtccagcg
VRC01	ACGCCAGAGCTGAACG-1	1211	1	ACGCCAGAGCTGAACG-1_contig_3	IGHV1-2	IGHD1-7	IGHJ2	LNWIRLAPGKRPEWMGW	ctgaagcccagaggcggcgccgtg	WGRGTPVIVSS	1.564516129	ACGCCAGAGCTGAACG-1			tggggccggggcacacctgtgatcgtgtccagcg
VRC01	CATTATCGTGCCTGGT-1	1211	1	CATTATCGTGCCTGGT-1_contig_1	IGHV1-2	IGHD1-7	IGHJ2	LNWIRLAPGKRPEWMGW	ctgaagcccagaggcggcgccgtg	WGRGTPVIVSS	-	CATTATCGTGCCTGGT-1		tat	tggggccggggcacacctgtgatcgtgtccagcg
VRC01	GTATTCTAGCAGGCTA-1	1211	1	GTATTCTAGCAGGCTA-1_contig_2	IGHV1-2	IGHD1-7	IGHJ2	LNWIRLAPGKRPEWMGW	ctgaagcccagaggcggcgccgtg	WGRGTPVIVSS	10.22222222	GTATTCTAGCAGGCTA-1	QSALTQPASVSGSPGQSITISCTGT	agcagtgacgttggtggttataactat	tggggccggggcacacctgtgatcgtgtccagcg
VRC01	CACAAACCACCTGGTG-1	1210	1	CACAAACCACCTGGTG-1_contig_3	IGHV1-2	IGHD1-7	IGHJ2	LNWIRLAPGKRPEWMGW	ctgaagcccagaggcggcgccgtg	WGRGTPVIVSS	5.21875	CACAAACCACCTGGTG-1	TGT	agcagtgatgttgggagttataacctt	tggggccggggcacacctgtgatcgtgtccagcg
VRC01	CAGAGAGTCTCTGTCG-1	1210	1	CAGAGAGTCTCTGTCG-1_contig_2	IGHV1-2	IGHD1-7	IGHJ2	LNWIRLAPGKRPEWMGW	ctgaagcccagaggcggcgccgtg	WGRGTPVIVSS	-	CAGAGAGTCTCTGTCG-1			tggggccggggcacacctgtgatcgtgtccagcg
VRC01	TGGGAAGCAGAAGCAC-1	1210	1	TGGGAAGCAGAAGCAC-1_contig_2	IGHV1-2	IGHD1-7	IGHJ2	LNWIRLAPGKRPEWMGW	ctgaagcccagaggcggcgccgtg	WGRGTPVIVSS	-	TGGGAAGCAGAAGCAC-1	SCTGT	agcagtgacgttggtggttataactat	tggggccggggcacacctgtgatcgtgtccagcg
VRC01	GAATGAAGTTCCTCCA-1	1209	1	GAATGAAGTTCCTCCA-1_contig_3	IGHV1-2	IGHD1-7	IGHJ2	LNWIRLAPGKRPEWMGW	ctgaagcccagaggcggcgccgtg	WGRGTPVIVSS	-	GAATGAAGTTCCTCCA-1	QSALTQPASVSGSPGQSITISCTGT	agcagtgatgttgggagttataacctt	tggggccggggcacacctgtgatcgtgtccagcg
VRC01	CTAGAGTTCGGCGCTA-1	1208	1	CTAGAGTTCGGCGCTA-1_contig_2	IGHV1-2	IGHD1-7	IGHJ2	LNWIRLAPGKRPEWMGW	ctgaagcccagaggcggcgccgtg	WGRGTPVIVSS	9.888888889	CTAGAGTTCGGCGCTA-1	TGT	agcagtgacgttggtggttataactat	tggggccggggcacacctgtgatcgtgtccagcg
VRC01	GACACGCGTATCACCA-1	1208	1	GACACGCGTATCACCA-1_contig_2	IGHV1-2	IGHD1-7	IGHJ2	LNWIRLAPGKRPEWMGW	ctgaagcccagaggcggcgccgtg	WGRGTPVIVSS	11.82142857	GACACGCGTATCACCA-1	QSALTQPASVSGSPGQSITISCTGT	agcagtgacgttggtggttataagtat	tggggccggggcacacctgtgatcgtgtccagcg
VRC01	GCACATACAAAGTGCG-1	1208	1	GCACATACAAAGTGCG-1_contig_3	IGHV1-2	IGHD1-7	IGHJ2	LNWIRLAPGKRPEWMGW	ctgaagcccagaggcggcgccgtg	WGRGTPVIVSS	6.375	GCACATACAAAGTGCG-1	T	agcagtgacgttggtggttataactat	tggggccggggcacacctgtgatcgtgtccagcg
VRC01	CGTCTACCATGTCCTC-1	1207	1	CGTCTACCATGTCCTC-1_contig_3	IGHV1-2	IGHD1-7	IGHJ2	LNWIRLAPGKRPEWMGW	ctgaagcccagaggcggcgccgtg	WGRGTPVIVSS	-	CGTCTACCATGTCCTC-1			tggggccggggcacacctgtgatcgtgtccagcg
VRC01	GATCGATCATTCTCAT-1	1207	1	GATCGATCATTCTCAT-1_contig_4	IGHV1-2	IGHD1-7	IGHJ2	LNWIRLAPGKRPEWMGW	ctgaagcccagaggcggcgccgtg	WGRGTPVIVSS	6.090909091	GATCGATCATTCTCAT-1	GQSITISCTGT	agcagtgacgttggtggttataactat	tggggccggggcacacctgtgatcgtgtccagcg
VRC01	GCGAGAAGTAGCTTGT-1	1206	1	GCGAGAAGTAGCTTGT-1_contig_2	IGHV1-2	IGHD1-7	IGHJ2	LNWIRLAPGKRPEWMGW	ctgaagcccagaggcggcgccgtg	WGRGTPVIVSS	-	GCGAGAAGTAGCTTGT-1		tgttgggagttataacctt	tggggccggggcacacctgtgatcgtgtccagcg
VRC01	GTCATTTAGATCTGAA-1	1206	1	GTCATTTAGATCTGAA-1_contig_2	IGHV1-2	IGHD1-7	IGHJ2	LNWIRLAPGKRPEWMGW	ctgaagcccagaggcggcgccgtg	WGRGTPVIVSS	16.28125	GTCATTTAGATCTGAA-1		tat	tggggccggggcacacctgtgatcgtgtccagcg
VRC01	CAGATCAAGTGTACCT-1	1205	1	CAGATCAAGTGTACCT-1_contig_2	IGHV1-2	IGHD1-7	IGHJ2	LNWIRLAPGKRPEWMGW	ctgaagcccagaggcggcgccgtg	WGRGTPVIVSS	4.818181818	CAGATCAAGTGTACCT-1	QSALTQPASVSGSPGQSITISCTGT	agcagtgacgttggtggttataagtat	tggggccggggcacacctgtgatcgtgtccagcg
VRC01	CCTTCGAGTCCAGTGC-1	1205	1	CCTTCGAGTCCAGTGC-1_contig_3	IGHV1-2	IGHD1-7	IGHJ2	LNWIRLAPGKRPEWMGW	ctgaagcccagaggcggcgccgtg	WGRGTPVIVSS	18.90909091	CCTTCGAGTCCAGTGC-1			tggggccggggcacacctgtgatcgtgtccagcg
VRC01	GGCTGGTAGGGTGTGT-1	1205	1	GGCTGGTAGGGTGTGT-1_contig_3	IGHV1-2	IGHD1-7	IGHJ2	LNWIRLAPGKRPEWMGW	ctgaagcccagaggcggcgccgtg	WGRGTPVIVSS	2.333333333	GGCTGGTAGGGTGTGT-1			tggggccggggcacacctgtgatcgtgtccagcg
VRC01	TGTGTTTAGACAGAGA-1	1205	1	TGTGTTTAGACAGAGA-1_contig_2	IGHV1-2	IGHD1-7	IGHJ2	LNWIRLAPGKRPEWMGW	ctgaagcccagaggcggcgccgtg	WGRGTPVIVSS	-	TGTGTTTAGACAGAGA-1	TGT	agcagtgacgttggtggttataactat	tggggccggggcacacctgtgatcgtgtccagcg
VRC01	GACCTGGCATGTAGTC-1	1204	1	GACCTGGCATGTAGTC-1_contig_2	IGHV1-2	IGHD1-7	IGHJ2	LNWIRLAPGKRPEWMGW	ctgaagcccagaggcggcgccgtg	WGRGTPVIVSS	-	GACCTGGCATGTAGTC-1	QSALTQPASVSGSPGQSITISCTGT	agcagtgacgttggtggttataactat	tggggccggggcacacctgtgatcgtgtccagcg
VRC01	CGATTGACAGGATTGG-1	1203	1	CGATTGACAGGATTGG-1_contig_1	IGHV1-2	IGHD1-7	IGHJ2	LNWIRLAPGKRPEWMGW	ctgaagcccagaggcggcgccgtg	WGRGTPVIVSS	7.880952381	CGATTGACAGGATTGG-1	QSALTQPASVSGSPGQSITISCTGT	agcagtgacgttggtggttataagtat	tggggccggggcacacctgtgatcgtgtccagcg
VRC01	GGTGCGTCAGGCAGTA-1	1203	1	GGTGCGTCAGGCAGTA-1_contig_3	IGHV1-2	IGHD1-7	IGHJ2	LNWIRLAPGKRPEWMGW	ctgaagcccagaggcggcgccgtg	WGRGTPVIVSS	-	GGTGCGTCAGGCAGTA-1			tggggccggggcacacctgtgatcgtgtccagcg
VRC01	GGTATTGAGTAGGTGC-1	1202	1	GGTATTGAGTAGGTGC-1_contig_2	IGHV1-2	IGHD1-7	IGHJ2	LNWIRLAPGKRPEWMGW	ctgaagcccagaggcggcgccgtg	WGRGTPVIVSS	18.96551724	GGTATTGAGTAGGTGC-1			tggggccggggcacacctgtgatcgtgtccagcg
VRC01	ATCGAGTCATCCGCGA-1	1201	1	ATCGAGTCATCCGCGA-1_contig_4	IGHV1-2	IGHD1-7	IGHJ2	LNWIRLAPGKRPEWMGW	ctgaagcccagaggcggcgccgtg	WGRGTPVIVSS	7.795918367	ATCGAGTCATCCGCGA-1	QSALTQPASVSGSPGQSITISCTGT	agcagtgacgttggtggttataactat	tggggccggggcacacctgtgatcgtgtccagcg
VRC01	CTGAAGTGTTATGTGC-1	1201	1	CTGAAGTGTTATGTGC-1_contig_2	IGHV1-2	IGHD1-7	IGHJ2	LNWIRLAPGKRPEWMGW	ctgaagcccagaggcggcgccgtg	WGRGTPVIVSS	-	CTGAAGTGTTATGTGC-1	QSALTQPASVSGSPGQSITISCTGT	agcagtgatgttgggagttataacctt	tggggccggggcacacctgtgatcgtgtccagcg
VRC01	TCACGAAAGGGATGGG-1	1201	1	TCACGAAAGGGATGGG-1_contig_2	IGHV1-2	IGHD1-7	IGHJ2	LNWIRLAPGKRPEWMGW	ctgaagcccagaggcggcgccgtg	WGRGTPVIVSS	24.1	TCACGAAAGGGATGGG-1	QSALTQPASVSGSPGQSITISCTGT	agcagtgacgttggtggttataagtat	tggggccggggcacacctgtgatcgtgtccagcg
VRC01	TTTCCTCAGTGTTGAA-1	1200	1	TTTCCTCAGTGTTGAA-1_contig_3	IGHV1-2	IGHD1-7	IGHJ2	LNWIRLAPGKRPEWMGW	ctgaagcccagaggcggcgccgtg	WGRGTPVIVSS	2.716981132	TTTCCTCAGTGTTGAA-1	GT	agcagtgacgttggtggttataactat	tggggccggggcacacctgtgatcgtgtccagcg
VRC01	AACACGTTCAAGCCTA-1	1199	1	AACACGTTCAAGCCTA-1_contig_3	IGHV1-2	IGHD1-7	IGHJ2	LNWIRLAPGKRPEWMGW	ctgaagcccagaggcggcgccgtg	WGRGTPVIVSS	27.71428571	AACACGTTCAAGCCTA-1	QSALTQPASVSGSPGQSITISCTGT	agcagtgatgttgggagttataacctt	tggggccggggcacacctgtgatcgtgtccagcg
VRC01	ACCAGTACACCGAATT-1	1199	1	ACCAGTACACCGAATT-1_contig_3	IGHV1-2	IGHD1-7	IGHJ2	LNWIRLAPGKRPEWMGW	ctgaagcccagaggcggcgccgtg	WGRGTPVIVSS	-	ACCAGTACACCGAATT-1	QSALTQPASVSGSPGQSITISCTGT	agcagtgacgttggtggttataactat	tggggccggggcacacctgtgatcgtgtccagcg
VRC01	TGAGCATTCTGGGCCA-1	1198	1	TGAGCATTCTGGGCCA-1_contig_2	IGHV1-2	IGHD1-7	IGHJ2	LNWIRLAPGKRPEWMGW	ctgaagcccagaggcggcgccgtg	WGRGTPVIVSS	24	TGAGCATTCTGGGCCA-1			tggggccggggcacacctgtgatcgtgtccagcg
VRC01	AAGGCAGTCCTGCCAT-1	1197	1	AAGGCAGTCCTGCCAT-1_contig_3	IGHV1-2	IGHD1-7	IGHJ2	LNWIRLAPGKRPEWMGW	ctgaagcccagaggcggcgccgtg	WGRGTPVIVSS	9.476190476	AAGGCAGTCCTGCCAT-1			tggggccggggcacacctgtgatcgtgtccagcg
VRC01	GGAATAACAATCCAAC-1	1197	1	GGAATAACAATCCAAC-1_contig_2	IGHV1-2	IGHD1-7	IGHJ2	LNWIRLAPGKRPEWMGW	ctgaagcccagaggcggcgccgtg	WGRGTPVIVSS	10.80851064	GGAATAACAATCCAAC-1	SCTGT	agcagtgacgttggtggttataactat	tggggccggggcacacctgtgatcgtgtccagcg
VRC01	GGAATAATCACGGTTA-1	1197	1	GGAATAATCACGGTTA-1_contig_1	IGHV1-2	IGHD1-7	IGHJ2	LNWIRLAPGKRPEWMGW	ctgaagcccagaggcggcgccgtg	WGRGTPVIVSS	10.6875	GGAATAATCACGGTTA-1		gtgacgttggtggttataagtat	tggggccggggcacacctgtgatcgtgtccagcg
VRC01	ACGAGGATCAAAGTAG-1	1196	1	ACGAGGATCAAAGTAG-1_contig_4	IGHV1-2	IGHD1-7	IGHJ2	LNWIRLAPGKRPEWMGW	ctgaagcccagaggcggcgccgtg	WGRGTPVIVSS	8.4375	ACGAGGATCAAAGTAG-1	QSALTQPASVSGSPGQSITISCTGT	agcagtgacgttggtggttataactat	tggggccggggcacacctgtgatcgtgtccagcg
VRC01	ACGCAGCAGACACGAC-1	1196	1	ACGCAGCAGACACGAC-1_contig_3	IGHV1-2	IGHD1-7	IGHJ2	LNWIRLAPGKRPEWMGW	ctgaagcccagaggcggcgccgtg	WGRGTPVIVSS	6	ACGCAGCAGACACGAC-1	QSALTQPASVSGSPGQSITISCTGT	agcagtgatgttgggagttataacctt	tggggccggggcacacctgtgatcgtgtccagcg
VRC01	TTTATGCGTCGATTGT-1	1196	1	TTTATGCGTCGATTGT-1_contig_1	IGHV1-2	IGHD1-7	IGHJ2	LNWIRLAPGKRPEWMGW	ctgaagcccagaggcggcgccgtg	WGRGTPVIVSS	-	TTTATGCGTCGATTGT-1			tggggccggggcacacctgtgatcgtgtccagcg
VRC01	ACATCAGGTCACCCAG-1	1195	1	ACATCAGGTCACCCAG-1_contig_3	IGHV1-2	IGHD1-7	IGHJ2	LNWIRLAPGKRPEWMGW	ctgaagcccagaggcggcgccgtg	WGRGTPVIVSS	-	ACATCAGGTCACCCAG-1	QSALTQPASVSGSPGQSITMSCTGT	agcagtgacgttggtggttataactat	tggggccggggcacacctgtgatcgtgtccagcg
VRC01	CCTCTGAAGTTAACGA-1	1195	1	CCTCTGAAGTTAACGA-1_contig_2	IGHV1-2	IGHD1-7	IGHJ2	LNWIRLAPGKRPEWMGW	ctgaagcccagaggcggcgccgtg	WGRGTPVIVSS	2.166666667	CCTCTGAAGTTAACGA-1			tggggccggggcacacctgtgatcgtgtccagcg
VRC01	CGAGAAGCATTTGCTT-1	1195	1	CGAGAAGCATTTGCTT-1_contig_3	IGHV1-2	IGHD1-7	IGHJ2	LNWIRLAPGKRPEWMGW	ctgaagcccagaggcggcgccgtg	WGRGTPVIVSS	9.860465116	CGAGAAGCATTTGCTT-1	QSALTQPASVSGSPGQSITISCTGT	agcagtgacgttggtggttataactat	tggggccggggcacacctgtgatcgtgtccagcg
VRC01	GGAGCAATCGGATGGA-1	1195	1	GGAGCAATCGGATGGA-1_contig_2	IGHV1-2	IGHD1-7	IGHJ2	LNWIRLAPGKRPEWMGW	ctgaagcccagaggcggcgccgtg	WGRGTPVIVSS	6.708333333	GGAGCAATCGGATGGA-1	SCTGT	agcagtgacgttggtggttataactat	tggggccggggcacacctgtgatcgtgtccagcg
VRC01	TGGACGCAGGGCACTA-1	1195	1	TGGACGCAGGGCACTA-1_contig_4	IGHV1-2	IGHD1-7	IGHJ2	LNWIRLAPGKRPEWMGW	ctgaagcccagaggcggcgccgtg	WGRGTPVIVSS	9.9375	TGGACGCAGGGCACTA-1			tggggccggggcacacctgtgatcgtgtccagcg
VRC01	ACATCAGCACAGTCGC-1	1194	1	ACATCAGCACAGTCGC-1_contig_2	IGHV1-2	IGHD1-7	IGHJ2	LNWIRLAPGKRPEWMGW	ctgaagcccagaggcggcgccgtg	WGRGTPVIVSS	-	ACATCAGCACAGTCGC-1	TGT	agcagtgacgttggtggttataactat	tggggccggggcacacctgtgatcgtgtccagcg
VRC01	ATTGGTGCAAGGACAC-1	1194	1	ATTGGTGCAAGGACAC-1_contig_3	IGHV1-2	IGHD1-7	IGHJ2	LNWIRLAPGKRPEWMGW	ctgaagcccagaggcggcgccgtg	WGRGTPVIVSS	2.638461538	ATTGGTGCAAGGACAC-1	TGT	agcagtgacgttggtggttataactat	tggggccggggcacacctgtgatcgtgtccagcg
VRC01	CACACAAAGTGGAGAA-1	1194	1	CACACAAAGTGGAGAA-1_contig_2	IGHV1-2	IGHD1-7	IGHJ2	LNWIRLAPGKRPEWMGW	ctgaagcccagaggcggcgccgtg	WGRGTPVIVSS	10.35294118	CACACAAAGTGGAGAA-1	SCTGT	agcagtgacgttggtggttataactat	tggggccggggcacacctgtgatcgtgtccagcg
VRC01	TGAGGGACACTTAAGC-1	1194	1	TGAGGGACACTTAAGC-1_contig_3	IGHV1-2	IGHD1-7	IGHJ2	LNWIRLAPGKRPEWMGW	ctgaagcccagaggcggcgccgtg	WGRGTPVIVSS	-	TGAGGGACACTTAAGC-1	TGT	agcagtgacgttggtggttataactat	tggggccggggcacacctgtgatcgtgtccagcg
VRC01	TTGACTTTCTTTAGTC-1	1193	1	TTGACTTTCTTTAGTC-1_contig_2	IGHV1-2	IGHD1-7	IGHJ2	LNWIRLAPGKRPEWMGW	ctgaagcccagaggcggcgccgtg	WGRGTPVIVSS	-	TTGACTTTCTTTAGTC-1	TGT	agcagtgacgttggtggttataactat	tggggccggggcacacctgtgatcgtgtccagcg
VRC01	CATCAGAGTATAGGTA-1	1192	1	CATCAGAGTATAGGTA-1_contig_2	IGHV1-2	IGHD1-7	IGHJ2	LNWIRLAPGKRPEWMGW	ctgaagcccagaggcggcgccgtg	WGRGTPVIVSS	3.573770492	CATCAGAGTATAGGTA-1	TGT	agcagtgacgttggtggttataactat	tggggccggggcacacctgtgatcgtgtccagcg
VRC01	CCGTTCAGTAATTGGA-1	1192	1	CCGTTCAGTAATTGGA-1_contig_3	IGHV1-2	IGHD1-7	IGHJ2	LNWIRLAPGKRPEWMGW	ctgaagcccagaggcggcgccgtg	WGRGTPVIVSS	-	CCGTTCAGTAATTGGA-1			tggggccggggcacacctgtgatcgtgtccagcg
VRC01	GAGTCCGTCTTTCCTC-1	1192	1	GAGTCCGTCTTTCCTC-1_contig_4	IGHV1-2	IGHD1-7	IGHJ2	LNWIRLAPGKRPEWMGW	ctgaagcccagaggcggcgccgtg	WGRGTPVIVSS	8.725	GAGTCCGTCTTTCCTC-1	QSALTQPASVSGSPGQSITISCTGT	agcagtgacgttggtggttataactat	tggggccggggcacacctgtgatcgtgtccagcg
VRC01	AACTGGTAGTCCGGTC-1	1191	1	AACTGGTAGTCCGGTC-1_contig_3	IGHV1-2	IGHD1-7	IGHJ2	LNWIRLAPGKRPEWMGW	ctgaagcccagaggcggcgccgtg	WGRGTPVIVSS	-	AACTGGTAGTCCGGTC-1	GQSITMSCTGT	agcagtgacgttggtggttataactat	tggggccggggcacacctgtgatcgtgtccagcg
VRC01	AATCGGTGTAACGACG-1	1191	1	AATCGGTGTAACGACG-1_contig_2	IGHV1-2	IGHD1-7	IGHJ2	LNWIRLAPGKRPEWMGW	ctgaagcccagaggcggcgccgtg	WGRGTPVIVSS	1.746268657	AATCGGTGTAACGACG-1		gtgacgttggtggttataactat	tggggccggggcacacctgtgatcgtgtccagcg
VRC01	ATCCACCCAGAAGCAC-1	1191	1	ATCCACCCAGAAGCAC-1_contig_1	IGHV1-2	IGHD1-7	IGHJ2	LNWIRLAPGKRPEWMGW	ctgaagcccagaggcggcgccgtg	WGRGTPVIVSS	2.473684211	ATCCACCCAGAAGCAC-1		gtgacgttggtggttataagtat	tggggccggggcacacctgtgatcgtgtccagcg
VRC01	ACTGTCCCACAGAGGT-1	1190	1	ACTGTCCCACAGAGGT-1_contig_3	IGHV1-2	IGHD1-7	IGHJ2	LNWIRLAPGKRPEWMGW	ctgaagcccagaggcggcgccgtg	WGRGTPVIVSS	-	ACTGTCCCACAGAGGT-1	QSALTQPASVSGSPGQSITMSCTGT	agcagtgacgttggtggttataactat	tggggccggggcacacctgtgatcgtgtccagcg
VRC01	TGCCCTATCCATGAGT-1	1190	1	TGCCCTATCCATGAGT-1_contig_3	IGHV1-2	IGHD1-7	IGHJ2	LNWIRLAPGKRPEWMGW	ctgaagcccagaggcggcgccgtg	WGRGTPVIVSS	4.961538462	TGCCCTATCCATGAGT-1		tat	tggggccggggcacacctgtgatcgtgtccagcg
VRC01	TGGGAAGCAATGCCAT-1	1189	1	TGGGAAGCAATGCCAT-1_contig_2	IGHV1-2	IGHD1-7	IGHJ2	LNWIRLAPGKRPEWMGW	ctgaagcccagaggcggcgccgtg	WGRGTPVIVSS	2.416666667	TGGGAAGCAATGCCAT-1	QSALTQPASVSGSPGQSITISCTGT	agcagtgatgttgggagttataacctt	tggggccggggcacacctgtgatcgtgtccagcg
VRC01	TGGTTCCTCAGCTCTC-1	1189	1	TGGTTCCTCAGCTCTC-1_contig_4	IGHV1-2	IGHD1-7	IGHJ2	LNWIRLAPGKRPEWMGW	ctgaagcccagaggcggcgccgtg	WGRGTPVIVSS	3.176470588	TGGTTCCTCAGCTCTC-1	QSALTQPASVSGSPGQSITISCTGT	agcagtgacgttggtggttataactat	tggggccggggcacacctgtgatcgtgtccagcg
VRC01	CACCAGGGTTGTCGCG-1	1188	1	CACCAGGGTTGTCGCG-1_contig_3	IGHV1-2	IGHD1-7	IGHJ2	LNWIRLAPGKRPEWMGW	ctgaagcccagaggcggcgccgtg	WGRGTPVIVSS	-	CACCAGGGTTGTCGCG-1		tat	tggggccggggcacacctgtgatcgtgtccagcg
VRC01	GGAAAGCGTAAAGGAG-1	1188	1	GGAAAGCGTAAAGGAG-1_contig_3	IGHV1-2	IGHD1-7	IGHJ2	LNWIRLAPGKRPEWMGW	ctgaagcccagaggcggcgccgtg	WGRGTPVIVSS	5.727272727	GGAAAGCGTAAAGGAG-1			tggggccggggcacacctgtgatcgtgtccagcg
VRC01	CACAAACCAATCTGCA-1	1187	1	CACAAACCAATCTGCA-1_contig_1	IGHV1-2	IGHD1-7	IGHJ2	LNWIRLAPGKRPEWMGW	ctgaagcccagaggcggcgccgtg	WGRGTPVIVSS	7.612903226	CACAAACCAATCTGCA-1	TGT	agcagtgacgttggtggttataactat	tggggccggggcacacctgtgatcgtgtccagcg
VRC01	CATTCGCTCCCGGATG-1	1185	1	CATTCGCTCCCGGATG-1_contig_3	IGHV1-2	IGHD1-7	IGHJ2	LNWIRLAPGKRPEWMGW	ctgaagcccagaggcggcgccgtg	WGRGTPVIVSS	15.7037037	CATTCGCTCCCGGATG-1		agtgacgttggtggttataactat	tggggccggggcacacctgtgatcgtgtccagcg
VRC01	CTGTTTATCCTCAATT-1	1184	1	CTGTTTATCCTCAATT-1_contig_3	IGHV1-2	IGHD1-7	IGHJ2	LNWIRLAPGKRPEWMGW	ctgaagcccagaggcggcgccgtg	WGRGTPVIVSS	8.414634146	CTGTTTATCCTCAATT-1			tggggccggggcacacctgtgatcgtgtccagcg
VRC01	GACTAACGTTACCAGT-1	1184	1	GACTAACGTTACCAGT-1_contig_3	IGHV1-2	IGHD1-7	IGHJ2	LNWIRLAPGKRPEWMGW	ctgaagcccagaggcggcgccgtg	WGRGTPVIVSS	-	GACTAACGTTACCAGT-1			tggggccggggcacacctgtgatcgtgtccagcg
VRC01	ACCTTTATCAGTACGT-1	1183	1	ACCTTTATCAGTACGT-1_contig_2	IGHV1-2	IGHD1-7	IGHJ2	LNWIRLAPGKRPEWMGW	ctgaagcccagaggcggcgccgtg	WGRGTPVIVSS	-	ACCTTTATCAGTACGT-1	QSALTQPASVSGSPGQSITISCTGT	agcagtgatgttgggagttataacctt	tggggccggggcacacctgtgatcgtgtccagcg
VRC01	CAGCTAAAGACTACAA-1	1182	1	CAGCTAAAGACTACAA-1_contig_3	IGHV1-2	IGHD1-7	IGHJ2	LNWIRLAPGKRPEWMGW	ctgaagcccagaggcggcgccgtg	WGRGTPVIVSS	7.260869565	CAGCTAAAGACTACAA-1	QSALTQPASVSGSPGQSITISCTGT	agcagtgacgttggtggttataactat	tggggccggggcacacctgtgatcgtgtccagcg
VRC01	CCTACCACAACTGCGC-1	1182	1	CCTACCACAACTGCGC-1_contig_4	IGHV1-2	IGHD1-7	IGHJ2	LNWIRLAPGKRPEWMGW	ctgaagcccagaggcggcgccgtg	WGRGTPVIVSS	5.173913043	CCTACCACAACTGCGC-1			tggggccggggcacacctgtgatcgtgtccagcg
VRC01	TCTTTCCGTGAGTGAC-1	1181	1	TCTTTCCGTGAGTGAC-1_contig_3	IGHV1-2	IGHD1-7	IGHJ2	LNWIRLAPGKRPEWMGW	ctgaagcccagaggcggcgccgtg	WGRGTPVIVSS	38.75	TCTTTCCGTGAGTGAC-1			tggggccggggcacacctgtgatcgtgtccagcg
VRC01	GCTTCCACACAGGTTT-1	1180	1	GCTTCCACACAGGTTT-1_contig_3	IGHV1-2	IGHD1-7	IGHJ2	LNWIRLAPGKRPEWMGW	ctgaagcccagaggcggcgccgtg	WGRGTPVIVSS	20.28571429	GCTTCCACACAGGTTT-1	GQSITMSCTGT	agcagtgacgttggtggttataactat	tggggccggggcacacctgtgatcgtgtccagcg
VRC01	GACACGCAGCAGGTCA-1	1179	1	GACACGCAGCAGGTCA-1_contig_2	IGHV1-2	IGHD1-7	IGHJ2	LNWIRLAPGKRPEWMGW	ctgaagcccagaggcggcgccgtg	WGRGTPVIVSS	8.086206897	GACACGCAGCAGGTCA-1	QSALTQPASVSGSPGQSITISCTGT	agcagtgacgttggtggttataactat	tggggccggggcacacctgtgatcgtgtccagcg
VRC01	TGACTTTAGTAGCCGA-1	1179	1	TGACTTTAGTAGCCGA-1_contig_2	IGHV1-2	IGHD1-7	IGHJ2	LNWIRLAPGKRPEWMGW	ctgaagcccagaggcggcgccgtg	WGRGTPVIVSS	2.95	TGACTTTAGTAGCCGA-1		tat	tggggccggggcacacctgtgatcgtgtccagcg
VRC01	AGTGGGAGTACTTGAC-1	1178	1	AGTGGGAGTACTTGAC-1_contig_2	IGHV1-2	IGHD1-7	IGHJ2	LNWIRLAPGKRPEWMGW	ctgaagcccagaggcggcgccgtg	WGRGTPVIVSS	15.21212121	AGTGGGAGTACTTGAC-1	QSALTQPASVSGSPGQSITISCTGT	agcagtgacgttggtggttataagtat	tggggccggggcacacctgtgatcgtgtccagcg
VRC01	GGCGACTTCAAACGGG-1	1177	1	GGCGACTTCAAACGGG-1_contig_3	IGHV1-2	IGHD1-7	IGHJ2	LNWIRLAPGKRPEWMGW	ctgaagcccagaggcggcgccgtg	WGRGTPVIVSS	7.621621622	GGCGACTTCAAACGGG-1	QSALTQPASVSGSPGQSITISCTGT	agcagtgacgttggtggttataagtat	tggggccggggcacacctgtgatcgtgtccagcg
VRC01	TACGGATGTATAAACG-1	1176	1	TACGGATGTATAAACG-1_contig_3	IGHV1-2	IGHD1-7	IGHJ2	LNWIRLAPGKRPEWMGW	ctgaagcccagaggcggcgccgtg	WGRGTPVIVSS	12.075	TACGGATGTATAAACG-1	SCTGT	agcagtgacgttggtggttataactat	tggggccggggcacacctgtgatcgtgtccagcg
VRC01	ACATCAGCAAACTGTC-1	1175	1	ACATCAGCAAACTGTC-1_contig_3	IGHV1-2	IGHD1-7	IGHJ2	LNWIRLAPGKRPEWMGW	ctgaagcccagaggcggcgccgtg	WGRGTPVIVSS	-	ACATCAGCAAACTGTC-1	QSALTQPASVSGSPGQSITISCTGT	agcagtgacgttggtggttataagtat	tggggccggggcacacctgtgatcgtgtccagcg
VRC01	ACCGTAAGTTAAGACA-1	1175	1	ACCGTAAGTTAAGACA-1_contig_4	IGHV1-2	IGHD1-7	IGHJ2	LNWIRLAPGKRPEWMGW	ctgaagcccagaggcggcgccgtg	WGRGTPVIVSS	4.616666667	ACCGTAAGTTAAGACA-1	QSALTQPASVSGSPGQSITISCTGT	agcagtgacgttggtggttataactat	tggggccggggcacacctgtgatcgtgtccagcg
VRC01	CCATGTCCAAAGGAAG-1	1175	1	CCATGTCCAAAGGAAG-1_contig_2	IGHV1-2	IGHD1-7	IGHJ2	LNWIRLAPGKRPEWMGW	ctgaagcccagaggcggcgccgtg	WGRGTPVIVSS	-	CCATGTCCAAAGGAAG-1			tggggccggggcacacctgtgatcgtgtccagcg
VRC01	GGACAGATCTCAAACG-1	1175	1	GGACAGATCTCAAACG-1_contig_4	IGHV1-2	IGHD1-7	IGHJ2	LNWIRLAPGKRPEWMGW	ctgaagcccagaggcggcgccgtg	WGRGTPVIVSS	16.48275862	GGACAGATCTCAAACG-1	GQSITMSCTGT	agcagtgacgttggtggttataactat	tggggccggggcacacctgtgatcgtgtccagcg
VRC01	GGGAGATTCCTAGGGC-1	1175	1	GGGAGATTCCTAGGGC-1_contig_4	IGHV1-2	IGHD1-7	IGHJ2	LNWIRLAPGKRPEWMGW	ctgaagcccagaggcggcgccgtg	WGRGTPVIVSS	4.956521739	GGGAGATTCCTAGGGC-1	QSALTQPASVSGSPGQSITISCTGT	agcagtgacgttggtggttataagtat	tggggccggggcacacctgtgatcgtgtccagcg
VRC01	TGGTTAGAGGGTTCCC-1	1174	1	TGGTTAGAGGGTTCCC-1_contig_1	IGHV1-2	IGHD1-7	IGHJ2	LNWIRLAPGKRPEWMGW	ctgaagcccagaggcggcgccgtg	WGRGTPVIVSS	-	TGGTTAGAGGGTTCCC-1		tat	tggggccggggcacacctgtgatcgtgtccagcg
VRC01	GAAACTCGTCCAGTAT-1	1173	1	GAAACTCGTCCAGTAT-1_contig_2	IGHV1-2	IGHD1-7	IGHJ2	LNWIRLAPGKRPEWMGW	ctgaagcccagaggcggcgccgtg	WGRGTPVIVSS	2.275362319	GAAACTCGTCCAGTAT-1	QSALTQPASVSGSPGQSITISCTGT	agcagtgacgttggtggttataactat	tggggccggggcacacctgtgatcgtgtccagcg
VRC01	CCAGCGATCTTAGCCC-1	1172	1	CCAGCGATCTTAGCCC-1_contig_2	IGHV1-2	IGHD1-7	IGHJ2	LNWIRLAPGKRPEWMGW	ctgaagcccagaggcggcgccgtg	WGRGTPVIVSS	-	CCAGCGATCTTAGCCC-1		tat	tggggccggggcacacctgtgatcgtgtccagcg
VRC01	GCAATCAGTAGCGCTC-1	1172	1	GCAATCAGTAGCGCTC-1_contig_3	IGHV1-2	IGHD1-7	IGHJ2	LNWIRLAPGKRPEWMGW	ctgaagcccagaggcggcgccgtg	WGRGTPVIVSS	5.673076923	GCAATCAGTAGCGCTC-1			tggggccggggcacacctgtgatcgtgtccagcg
VRC01	ACGGCCAAGTACGCGA-1	1171	1	ACGGCCAAGTACGCGA-1_contig_2	IGHV1-2	IGHD1-7	IGHJ2	LNWIRLAPGKRPEWMGW	ctgaagcccagaggcggcgccgtg	WGRGTPVIVSS	34.1	ACGGCCAAGTACGCGA-1	SCTGT	agcagtgacgttggtggttataactat	tggggccggggcacacctgtgatcgtgtccagcg
VRC01	CGCTGGAGTCACTGGC-1	1171	1	CGCTGGAGTCACTGGC-1_contig_3	IGHV1-2	IGHD1-7	IGHJ2	LNWIRLAPGKRPEWMGW	ctgaagcccagaggcggcgccgtg	WGRGTPVIVSS	3.546511628	CGCTGGAGTCACTGGC-1	QSALTQPASVSGSPGQSITISCTGT	agcagtgacgttggtggttataactat	tggggccggggcacacctgtgatcgtgtccagcg
VRC01	CTGCTGTGTCACCCAG-1	1171	1	CTGCTGTGTCACCCAG-1_contig_3	IGHV1-2	IGHD1-7	IGHJ2	LNWIRLAPGKRPEWMGW	ctgaagcccagaggcggcgccgtg	WGRGTPVIVSS	-	CTGCTGTGTCACCCAG-1			tggggccggggcacacctgtgatcgtgtccagcg
VRC01	TGGTTCCTCCGAAGAG-1	1171	1	TGGTTCCTCCGAAGAG-1_contig_3	IGHV1-2	IGHD1-7	IGHJ2	LNWIRLAPGKRPEWMGW	ctgaagcccagaggcggcgccgtg	WGRGTPVIVSS	19.65	TGGTTCCTCCGAAGAG-1	ITISCTAT	agcagtgacgttggtggttataactat	tggggccggggcacacctgtgatcgtgtccagcg
VRC01	CAGAGAGAGGCCCTCA-1	1170	1	CAGAGAGAGGCCCTCA-1_contig_1	IGHV1-2	IGHD1-7	IGHJ2	LNWIRLAPGKRPEWMGW	ctgaagcccagaggcggcgccgtg	WGRGTPVIVSS	28.75	CAGAGAGAGGCCCTCA-1	QSALTQPASVSGSPGQSITISCTGT	agcagtgatgttgggagttataacctt	tggggccggggcacacctgtgatcgtgtccagcg
VRC01	GCTCCTACAATAGCGG-1	1170	1	GCTCCTACAATAGCGG-1_contig_1	IGHV1-2	IGHD1-7	IGHJ2	LNWIRLAPGKRPEWMGW	ctgaagcccagaggcggcgccgtg	WGRGTPVIVSS	24.46666667	GCTCCTACAATAGCGG-1	TGT	agcagtgatgttgggagttataacctt	tggggccggggcacacctgtgatcgtgtccagcg
VRC01	ATAAGAGTCCCATTAT-1	1169	1	ATAAGAGTCCCATTAT-1_contig_2	IGHV1-2	IGHD1-7	IGHJ2	LNWIRLAPGKRPEWMGW	ctgaagcccagaggcggcgccgtg	WGRGTPVIVSS	-	ATAAGAGTCCCATTAT-1	TGT	agcagtgacgttggtggttataactat	tggggccggggcacacctgtgatcgtgtccagcg
VRC01	GCGAGAAAGGACAGCT-1	1169	1	GCGAGAAAGGACAGCT-1_contig_3	IGHV1-2	IGHD1-7	IGHJ2	LNWIRLAPGKRPEWMGW	ctgaagcccagaggcggcgccgtg	WGRGTPVIVSS	-	GCGAGAAAGGACAGCT-1	QSALTQPASVSGSPGQSITISCTGT	agcagtgacgttggtggttataactat	tggggccggggcacacctgtgatcgtgtccagcg
VRC01	TCAACGACAAAGGCGT-1	1169	1	TCAACGACAAAGGCGT-1_contig_1	IGHV1-2	IGHD1-7	IGHJ2	LNWIRLAPGKRPEWMGW	ctgaagcccagaggcggcgccgtg	WGRGTPVIVSS	-	TCAACGACAAAGGCGT-1	SCTGT	agcagtgacgttggtggttataactat	tggggccggggcacacctgtgatcgtgtccagcg
VRC01	ACACCAAAGACATAAC-1	1168	1	ACACCAAAGACATAAC-1_contig_4	IGHV1-2	IGHD1-7	IGHJ2	LNWIRLAPGKRPEWMGW	ctgaagcccagaggcggcgccgtg	WGRGTPVIVSS	1.867647059	ACACCAAAGACATAAC-1	QSALTQPASVSGSPGQSITISCTGT	agcagtgacgttggtggttataactat	tggggccggggcacacctgtgatcgtgtccagcg
VRC01	CACAAACAGATGTCGG-1	1168	1	CACAAACAGATGTCGG-1_contig_2	IGHV1-2	IGHD1-7	IGHJ2	LNWIRLAPGKRPEWMGW	ctgaagcccagaggcggcgccgtg	WGRGTPVIVSS	5.204545455	CACAAACAGATGTCGG-1			tggggccggggcacacctgtgatcgtgtccagcg
VRC01	CGACCTTTCTCATTCA-1	1168	1	CGACCTTTCTCATTCA-1_contig_3	IGHV1-2	IGHD1-7	IGHJ2	LNWIRLAPGKRPEWMGW	ctgaagcccagaggcggcgccgtg	WGRGTPVIVSS	27.64705882	CGACCTTTCTCATTCA-1	QSALTQPASVSGSPGQSITISCTGT	agcagtgacgttggtggttataactat	tggggccggggcacacctgtgatcgtgtccagcg
VRC01	CGCTATCTCTCTAGGA-1	1168	1	CGCTATCTCTCTAGGA-1_contig_4	IGHV1-2	IGHD1-7	IGHJ2	LNWIRLAPGKRPEWMGW	ctgaagcccagaggcggcgccgtg	WGRGTPVIVSS	11.90625	CGCTATCTCTCTAGGA-1	TGT	agcagtgacgttggtggttataactat	tggggccggggcacacctgtgatcgtgtccagcg
VRC01	CTCAGAATCAGTTGAC-1	1168	1	CTCAGAATCAGTTGAC-1_contig_4	IGHV1-2	IGHD1-7	IGHJ2	LNWIRLAPGKRPEWMGW	ctgaagcccagaggcggcgccgtg	WGRGTPVIVSS	5.315789474	CTCAGAATCAGTTGAC-1			tggggccggggcacacctgtgatcgtgtccagcg
VRC01	GGATGTTCAGGCGATA-1	1168	1	GGATGTTCAGGCGATA-1_contig_1	IGHV1-2	IGHD1-7	IGHJ2	LNWIRLAPGKRPEWMGW	ctgaagcccagaggcggcgccgtg	WGRGTPVIVSS	10.58139535	GGATGTTCAGGCGATA-1	TGT	agcagtgatgttgggagttataacctt	tggggccggggcacacctgtgatcgtgtccagcg
VRC01	GGATTACCAGGACCCT-1	1168	1	GGATTACCAGGACCCT-1_contig_3	IGHV1-2	IGHD1-7	IGHJ2	LNWIRLAPGKRPEWMGW	ctgaagcccagaggcggcgccgtg	WGRGTPVIVSS	12.525	GGATTACCAGGACCCT-1	GT	agcagtgacgttggtggttataactat	tggggccggggcacacctgtgatcgtgtccagcg
VRC01	CAACCAAGTGTGAAAT-1	1167	1	CAACCAAGTGTGAAAT-1_contig_3	IGHV1-2	IGHD1-7	IGHJ2	LNWIRLAPGKRPEWMGW	ctgaagcccagaggcggcgccgtg	WGRGTPVIVSS	4.739130435	CAACCAAGTGTGAAAT-1	QSALTQPASVSGSPGQSITISCTGT	agcagtgacgttggtggttataactat	tggggccggggcacacctgtgatcgtgtccagcg
VRC01	ATCCACCCACATTAGC-1	1166	1	ATCCACCCACATTAGC-1_contig_1	IGHV1-2	IGHD1-7	IGHJ2	LNWIRLAPGKRPEWMGW	ctgaagcccagaggcggcgccgtg	WGRGTPVIVSS	-	ATCCACCCACATTAGC-1	SCTGT	agcagtgacgttggtggttataactat	tggggccggggcacacctgtgatcgtgtccagcg
VRC01	GTGCATAGTGCGCTTG-1	1166	1	GTGCATAGTGCGCTTG-1_contig_4	IGHV1-2	IGHD1-7	IGHJ2	LNWIRLAPGKRPEWMGW	ctgaagcccagaggcggcgccgtg	WGRGTPVIVSS	10.29166667	GTGCATAGTGCGCTTG-1	TGT	agcagtgacgttggtggttataactat	tggggccggggcacacctgtgatcgtgtccagcg
VRC01	TCAACGAAGCCAGTTT-1	1166	1	TCAACGAAGCCAGTTT-1_contig_3	IGHV1-2	IGHD1-7	IGHJ2	LNWIRLAPGKRPEWMGW	ctgaagcccagaggcggcgccgtg	WGRGTPVIVSS	-	TCAACGAAGCCAGTTT-1	TGT	agcagtgacgttggtggttataactat	tggggccggggcacacctgtgatcgtgtccagcg
VRC01	AGGTCCGCAAGTACCT-1	1165	1	AGGTCCGCAAGTACCT-1_contig_3	IGHV1-2	IGHD1-7	IGHJ2	LNWIRLAPGKRPEWMGW	ctgaagcccagaggcggcgccgtg	WGRGTPVIVSS	5.804347826	AGGTCCGCAAGTACCT-1		gtgacgttggtggttataagtat	tggggccggggcacacctgtgatcgtgtccagcg
VRC01	GACGCGTAGTATCTCG-1	1165	1	GACGCGTAGTATCTCG-1_contig_2	IGHV1-2	IGHD1-7	IGHJ2	LNWIRLAPGKRPEWMGW	ctgaagcccagaggcggcgccgtg	WGRGTPVIVSS	-	GACGCGTAGTATCTCG-1		tat	tggggccggggcacacctgtgatcgtgtccagcg
VRC01	TGCCAAACACGGATAG-1	1165	1	TGCCAAACACGGATAG-1_contig_1	IGHV1-2	IGHD1-7	IGHJ2	LNWIRLAPGKRPEWMGW	ctgaagcccagaggcggcgccgtg	WGRGTPVIVSS	-	TGCCAAACACGGATAG-1	TGT	agcagtgacgttggtggttataactat	tggggccggggcacacctgtgatcgtgtccagcg
VRC01	GGACATTAGATCGGGT-1	1164	1	GGACATTAGATCGGGT-1_contig_3	IGHV1-2	IGHD1-7	IGHJ2	LNWIRLAPGKRPEWMGW	ctgaagcccagaggcggcgccgtg	WGRGTPVIVSS	-	GGACATTAGATCGGGT-1	QSALTQPASVSGSPGQSITISCTGT	agcagtgacgttggtggttataactat	tggggccggggcacacctgtgatcgtgtccagcg
VRC01	GGCGACTGTTCCACTC-1	1164	1	GGCGACTGTTCCACTC-1_contig_3	IGHV1-2	IGHD1-7	IGHJ2	LNWIRLAPGKRPEWMGW	ctgaagcccagaggcggcgccgtg	WGRGTPVIVSS	21.45	GGCGACTGTTCCACTC-1	ITISCTGT	agcagtgacgttggtggttataactat	tggggccggggcacacctgtgatcgtgtccagcg
VRC01	GTCTCGTAGCGCCTTG-1	1164	1	GTCTCGTAGCGCCTTG-1_contig_2	IGHV1-2	IGHD1-7	IGHJ2	LNWIRLAPGKRPEWMGW	ctgaagcccagaggcggcgccgtg	WGRGTPVIVSS	-	GTCTCGTAGCGCCTTG-1	GT	agcagtgacgttggtggttataactat	tggggccggggcacacctgtgatcgtgtccagcg
VRC01	TGGCCAGGTTAGTGGG-1	1163	1	TGGCCAGGTTAGTGGG-1_contig_2	IGHV1-2	IGHD1-7	IGHJ2	LNWIRLAPGKRPEWMGW	ctgaagcccagaggcggcgccgtg	WGRGTPVIVSS	11.45283019	TGGCCAGGTTAGTGGG-1	SCTGT	agcagtgacgttggtggttataactat	tggggccggggcacacctgtgatcgtgtccagcg
VRC01	TGTGGTAGTCATCCCT-1	1163	1	TGTGGTAGTCATCCCT-1_contig_3	IGHV1-2	IGHD1-7	IGHJ2	LNWIRLAPGKRPEWMGW	ctgaagcccagaggcggcgccgtg	WGRGTPVIVSS	5.695652174	TGTGGTAGTCATCCCT-1	QSALTQPASVSGSPGQSITISCTGT	agcagtgacgttggtggttataactat	tggggccggggcacacctgtgatcgtgtccagcg
VRC01	GGGACCTCATTGGCGC-1	1162	1	GGGACCTCATTGGCGC-1_contig_4	IGHV1-2	IGHD1-7	IGHJ2	LNWIRLAPGKRPEWMGW	ctgaagcccagaggcggcgccgtg	WGRGTPVIVSS	5.140350877	GGGACCTCATTGGCGC-1	QSALTQPASVSGSPGQSITISCTGT	agcagtgacgttggtggttataagtat	tggggccggggcacacctgtgatcgtgtccagcg
VRC01	ATTGGTGAGTTGTCGT-1	1161	1	ATTGGTGAGTTGTCGT-1_contig_4	IGHV1-2	IGHD1-7	IGHJ2	LNWIRLAPGKRPEWMGW	ctgaagcccagaggcggcgccgtg	WGRGTPVIVSS	9.319148936	ATTGGTGAGTTGTCGT-1	TGT	agcagtgacgttggtggttataactat	tggggccggggcacacctgtgatcgtgtccagcg
VRC01	GGGCATCGTCTTCGTC-1	1161	1	GGGCATCGTCTTCGTC-1_contig_4	IGHV1-2	IGHD1-7	IGHJ2	LNWIRLAPGKRPEWMGW	ctgaagcccagaggcggcgccgtg	WGRGTPVIVSS	5.333333333	GGGCATCGTCTTCGTC-1	TGT	agcagtgacgttggtggttataagtat	tggggccggggcacacctgtgatcgtgtccagcg
VRC01	AACTGGTCATTATCTC-1	1160	1	AACTGGTCATTATCTC-1_contig_3	IGHV1-2	IGHD1-7	IGHJ2	LNWIRLAPGKRPEWMGW	ctgaagcccagaggcggcgccgtg	WGRGTPVIVSS	7.238095238	AACTGGTCATTATCTC-1	SVSGSPGQSITISCTGT	agcagtgatgttgggagttataacctt	tggggccggggcacacctgtgatcgtgtccagcg
VRC01	ATAAGAGGTACCGCTG-1	1160	1	ATAAGAGGTACCGCTG-1_contig_3	IGHV1-2	IGHD1-7	IGHJ2	LNWIRLAPGKRPEWMGW	ctgaagcccagaggcggcgccgtg	WGRGTPVIVSS	-	ATAAGAGGTACCGCTG-1	QSITISYTGT	agcagtgacgttggtggttataactat	tggggccggggcacacctgtgatcgtgtccagcg
VRC01	AGCATACGTAGATTAG-1	1157	1	AGCATACGTAGATTAG-1_contig_1	IGHV1-2	IGHD1-7	IGHJ2	LNWIRLAPGKRPEWMGW	ctgaagcccagaggcggcgccgtg	WGRGTPVIVSS	-	AGCATACGTAGATTAG-1	SALTQPASVSGSPGQSITISCTGT	agcagtgacgttggtggttataactat	tggggccggggcacacctgtgatcgtgtccagcg
VRC01	CACACAATCCAACCAA-1	1157	1	CACACAATCCAACCAA-1_contig_4	IGHV1-2	IGHD1-7	IGHJ2	LNWIRLAPGKRPEWMGW	ctgaagcccagaggcggcgccgtg	WGRGTPVIVSS	4.148148148	CACACAATCCAACCAA-1	TGT	agcagtgacgttggtggttataactat	tggggccggggcacacctgtgatcgtgtccagcg
VRC01	TTAACTCGTACCATCA-1	1157	1	TTAACTCGTACCATCA-1_contig_4	IGHV1-2	IGHD1-7	IGHJ2	LNWIRLAPGKRPEWMGW	ctgaagcccagaggcggcgccgtg	WGRGTPVIVSS	6.709677419	TTAACTCGTACCATCA-1	QSALTQPASVSGSPGQSITISCTGT	agcagtgacgttggtggttataactat	tggggccggggcacacctgtgatcgtgtccagcg
VRC01	CGTCAGGTCCCTAACC-1	1156	1	CGTCAGGTCCCTAACC-1_contig_2	IGHV1-2	IGHD1-7	IGHJ2	LNWIRLAPGKRPEWMGW	ctgaagcccagaggcggcgccgtg	WGRGTPVIVSS	-	CGTCAGGTCCCTAACC-1	SCTGT	agcagtgacgttggtggttataactat	tggggccggggcacacctgtgatcgtgtccagcg
VRC01	GGCTCGATCGTTGCCT-1	1155	1	GGCTCGATCGTTGCCT-1_contig_4	IGHV1-2	IGHD1-7	IGHJ2	LNWIRLAPGKRPEWMGW	ctgaagcccagaggcggcgccgtg	WGRGTPVIVSS	9.916666667	GGCTCGATCGTTGCCT-1	QSALTQPASVSGSPGQSITISCTGT	agcagtgacgttggtggttataactat	tggggccggggcacacctgtgatcgtgtccagcg
VRC01	GGTATTGCACTGTTAG-1	1155	1	GGTATTGCACTGTTAG-1_contig_2	IGHV1-2	IGHD1-7	IGHJ2	LNWIRLAPGKRPEWMGW	ctgaagcccagaggcggcgccgtg	WGRGTPVIVSS	-	GGTATTGCACTGTTAG-1	TGT	agcagtgacgttggtggttataactat	tggggccggggcacacctgtgatcgtgtccagcg
VRC01	ACGGGCTAGAGCTGGT-1	1154	1	ACGGGCTAGAGCTGGT-1_contig_4	IGHV1-2	IGHD1-7	IGHJ2	LNWIRLAPGKRPEWMGW	ctgaagcccagaggcggcgccgtg	WGRGTPVIVSS	13.81818182	ACGGGCTAGAGCTGGT-1	GQSITISCTGT	agcagtgacgttggtggttataactat	tggggccggggcacacctgtgatcgtgtccagcg
VRC01	CAACCTCCATTAGCCA-1	1154	1	CAACCTCCATTAGCCA-1_contig_3	IGHV1-2	IGHD1-7	IGHJ2	LNWIRLAPGKRPEWMGW	ctgaagcccagaggcggcgccgtg	WGRGTPVIVSS	30.72727273	CAACCTCCATTAGCCA-1			tggggccggggcacacctgtgatcgtgtccagcg
VRC01	CATCGAATCCGTAGGC-1	1154	1	CATCGAATCCGTAGGC-1_contig_3	IGHV1-2	IGHD1-7	IGHJ2	LNWIRLAPGKRPEWMGW	ctgaagcccagaggcggcgccgtg	WGRGTPVIVSS	1.449438202	CATCGAATCCGTAGGC-1	QSALTQPASVSGSPGQSITISCTGT	agcagtgacgttggtggttataagtat	tggggccggggcacacctgtgatcgtgtccagcg
VRC01	TGACTAGCATTGCGGC-1	1154	1	TGACTAGCATTGCGGC-1_contig_3	IGHV1-2	IGHD1-7	IGHJ2	LNWIRLAPGKRPEWMGW	ctgaagcccagaggcggcgccgtg	WGRGTPVIVSS	14.48148148	TGACTAGCATTGCGGC-1	QSALTQPASVSGSPGQSITISCTGT	agcagtgatgttgggagttataacctt	tggggccggggcacacctgtgatcgtgtccagcg
VRC01	AACTGGTAGTTGTAGA-1	1153	1	AACTGGTAGTTGTAGA-1_contig_3	IGHV1-2	IGHD1-7	IGHJ2	LNWIRLAPGKRPEWMGW	ctgaagcccagaggcggcgccgtg	WGRGTPVIVSS	5.448275862	AACTGGTAGTTGTAGA-1			tggggccggggcacacctgtgatcgtgtccagcg
VRC01	GACCAATCACGAGGTA-1	1153	1	GACCAATCACGAGGTA-1_contig_3	IGHV1-2	IGHD1-7	IGHJ2	LNWIRLAPGKRPEWMGW	ctgaagcccagaggcggcgccgtg	WGRGTPVIVSS	-	GACCAATCACGAGGTA-1	QSALTQPASVSGSPGQSITISCTGT	agcagtgacgttggtggttataactat	tggggccggggcacacctgtgatcgtgtccagcg
VRC01	GTCACAATCGGAAATA-1	1153	1	GTCACAATCGGAAATA-1_contig_4	IGHV1-2	IGHD1-7	IGHJ2	LNWIRLAPGKRPEWMGW	ctgaagcccagaggcggcgccgtg	WGRGTPVIVSS	22.66666667	GTCACAATCGGAAATA-1	QSALTQPASVSGSPGQSITISCTGT	agcagtgacgttggtggttataactat	tggggccggggcacacctgtgatcgtgtccagcg
VRC01	TGACAACCACTCGACG-1	1153	1	TGACAACCACTCGACG-1_contig_2	IGHV1-2	IGHD1-7	IGHJ2	LNWIRLAPGKRPEWMGW	ctgaagcccagaggcggcgccgtg	WGRGTPVIVSS	-	TGACAACCACTCGACG-1	GT	agcagtgacgttggtggttataactat	tggggccggggcacacctgtgatcgtgtccagcg
VRC01	GTGCTTCAGTTAACGA-1	1152	1	GTGCTTCAGTTAACGA-1_contig_3	IGHV1-2	IGHD1-7	IGHJ2	LNWIRLAPGKRPEWMGW	ctgaagcccagaggcggcgccgtg	WGRGTPVIVSS	1.182608696	GTGCTTCAGTTAACGA-1	QSALTQPASVSGSPGQSITISCTGT	agcagtgacgttggtggttataactat	tggggccggggcacacctgtgatcgtgtccagcg
VRC01	AACACGTCAATAGCGG-1	1151	1	AACACGTCAATAGCGG-1_contig_3	IGHV1-2	IGHD1-7	IGHJ2	LNWIRLAPGKRPEWMGW	ctgaagcccagaggcggcgccgtg	WGRGTPVIVSS	4.523809524	AACACGTCAATAGCGG-1			tggggccggggcacacctgtgatcgtgtccagcg
VRC01	GCGAGAATCTGTCTCG-1	1151	1	GCGAGAATCTGTCTCG-1_contig_2	IGHV1-2	IGHD1-7	IGHJ2	LNWIRLAPGKRPEWMGW	ctgaagcccagaggcggcgccgtg	WGRGTPVIVSS	4.464285714	GCGAGAATCTGTCTCG-1		gtgacgttggtggttataagtat	tggggccggggcacacctgtgatcgtgtccagcg
VRC01	TACGGTAAGACTCGGA-1	1151	1	TACGGTAAGACTCGGA-1_contig_3	IGHV1-2	IGHD1-7	IGHJ2	LNWIRLAPGKRPEWMGW	ctgaagcccagaggcggcgccgtg	WGRGTPVIVSS	21.61538462	TACGGTAAGACTCGGA-1	QSALTQPASVSGSPGQSITISCTGT	agcagtgacgttggtggttataactat	tggggccggggcacacctgtgatcgtgtccagcg
VRC01	TGACTAGGTCAAAGAT-1	1151	1	TGACTAGGTCAAAGAT-1_contig_3	IGHV1-2	IGHD1-7	IGHJ2	LNWIRLAPGKRPEWMGW	ctgaagcccagaggcggcgccgtg	WGRGTPVIVSS	-	TGACTAGGTCAAAGAT-1	GQSITISCTGT	agtagtgacgttggtggttataagtat	tggggccggggcacacctgtgatcgtgtccagcg
VRC01	GCAATCAGTTGGTGGA-1	1150	1	GCAATCAGTTGGTGGA-1_contig_3	IGHV1-2	IGHD1-7	IGHJ2	LNWIRLAPGKRPEWMGW	ctgaagcccagaggcggcgccgtg	WGRGTPVIVSS	5.915254237	GCAATCAGTTGGTGGA-1	QSALTQPASVSGSPGQSITMSCTGT	agtagtgacgttggtggttataactat	tggggccggggcacacctgtgatcgtgtccagcg
VRC01	TCAACGACACAAGACG-1	1150	1	TCAACGACACAAGACG-1_contig_3	IGHV1-2	IGHD1-7	IGHJ2	LNWIRLAPGKRPEWMGW	ctgaagcccagaggcggcgccgtg	WGRGTPVIVSS	1.983471074	TCAACGACACAAGACG-1	QSALTQPASVSGSPGQSITMSCTGT	agcagtgacgttggtggttataactat	tggggccggggcacacctgtgatcgtgtccagcg
VRC01	AGCTTGAGTACCGTTA-1	1149	1	AGCTTGAGTACCGTTA-1_contig_3	IGHV1-2	IGHD1-7	IGHJ2	LNWIRLAPGKRPEWMGW	ctgaagcccagaggcggcgccgtg	WGRGTPVIVSS	-	AGCTTGAGTACCGTTA-1	QSALTQPASVSGSPGQSITISCTGT	agcagtgacgttggtggttataactat	tggggccggggcacacctgtgatcgtgtccagcg
VRC01	ATCTACTCAAAGCGGT-1	1149	1	ATCTACTCAAAGCGGT-1_contig_1	IGHV1-2	IGHD1-7	IGHJ2	LNWIRLAPGKRPEWMGW	ctgaagcccagaggcggcgccgtg	WGRGTPVIVSS	3.247619048	ATCTACTCAAAGCGGT-1			tggggccggggcacacctgtgatcgtgtccagcg
VRC01	TACTTACCAATACGCT-1	1149	1	TACTTACCAATACGCT-1_contig_1	IGHV1-2	IGHD1-7	IGHJ2	LNWIRLAPGKRPEWMGW	ctgaagcccagaggcggcgccgtg	WGRGTPVIVSS	3.431818182	TACTTACCAATACGCT-1	QSALTQPASVSGSPGQSITISCTGT	agcagtgacgttggtggttataactat	tggggccggggcacacctgtgatcgtgtccagcg
VRC01	TCGAGGCTCTCAAGTG-1	1149	1	TCGAGGCTCTCAAGTG-1_contig_2	IGHV1-2	IGHD1-7	IGHJ2	LNWIRLAPGKRPEWMGW	ctgaagcccagaggcggcgccgtg	WGRGTPVIVSS	-	TCGAGGCTCTCAAGTG-1	SALTQPASVSGSPGQSITMSCTGT	agcagtgacgttggtggttataactat	tggggccggggcacacctgtgatcgtgtccagcg
VRC01	GCGAGAAGTAATTGGA-1	1148	1	GCGAGAAGTAATTGGA-1_contig_1	IGHV1-2	IGHD1-7	IGHJ2	LNWIRLAPGKRPEWMGW	ctgaagcccagaggcggcgccgtg	WGRGTPVIVSS	46	GCGAGAAGTAATTGGA-1	TGT	agcagtgacgttggtggttataactat	tggggccggggcacacctgtgatcgtgtccagcg
VRC01	TGAGCATGTACCATCA-1	1148	1	TGAGCATGTACCATCA-1_contig_4	IGHV1-2	IGHD1-7	IGHJ2	LNWIRLAPGKRPEWMGW	ctgaagcccagaggcggcgccgtg	WGRGTPVIVSS	5.470588235	TGAGCATGTACCATCA-1	QSALTQPASVSGSPGQSITISCTGT	agcagtgacgttggtggttataactat	tggggccggggcacacctgtgatcgtgtccagcg
VRC01	ATCTGCCTCTTAACCT-1	1147	1	ATCTGCCTCTTAACCT-1_contig_3	IGHV1-2	IGHD1-7	IGHJ2	LNWIRLAPGKRPEWMGW	ctgaagcccagaggcggcgccgtg	WGRGTPVIVSS	-	ATCTGCCTCTTAACCT-1	TGT	agcagtgacgttggtggttataactat	tggggccggggcacacctgtgatcgtgtccagcg
VRC01	GGACAGAGTCGCATAT-1	1147	1	GGACAGAGTCGCATAT-1_contig_4	IGHV1-2	IGHD1-7	IGHJ2	LNWIRLAPGKRPEWMGW	ctgaagcccagaggcggcgccgtg	WGRGTPVIVSS	5.583333333	GGACAGAGTCGCATAT-1			tggggccggggcacacctgtgatcgtgtccagcg
VRC01	GTCACAAGTAGCGTGA-1	1146	1	GTCACAAGTAGCGTGA-1_contig_3	IGHV1-2	IGHD1-7	IGHJ2	LNWIRLAPGKRPEWMGW	ctgaagcccagaggcggcgccgtg	WGRGTPVIVSS	-	GTCACAAGTAGCGTGA-1			tggggccggggcacacctgtgatcgtgtccagcg
VRC01	GTCGTAAGTGCACGAA-1	1146	1	GTCGTAAGTGCACGAA-1_contig_2	IGHV1-2	IGHD1-7	IGHJ2	LNWIRLAPGKRPEWMGW	ctgaagcccagaggcggcgccgtg	WGRGTPVIVSS	-	GTCGTAAGTGCACGAA-1	GT	agcagtgacgttggtggttataactat	tggggccggggcacacctgtgatcgtgtccagcg
VRC01	AACACGTTCGGTGTCG-1	1145	1	AACACGTTCGGTGTCG-1_contig_3	IGHV1-2	IGHD1-7	IGHJ2	LNWIRLAPGKRPEWMGW	ctgaagcccagaggcggcgccgtg	WGRGTPVIVSS	6.884615385	AACACGTTCGGTGTCG-1	T	agcagtgacgttggtgattataagtat	tggggccggggcacacctgtgatcgtgtccagcg
VRC01	CAACCAAAGTGAAGAG-1	1145	1	CAACCAAAGTGAAGAG-1_contig_3	IGHV1-2	IGHD1-7	IGHJ2	LNWIRLAPGKRPEWMGW	ctgaagcccagaggcggcgccgtg	WGRGTPVIVSS	9.897435897	CAACCAAAGTGAAGAG-1	QSALTQPASVSGSPGQSITISCTGT	agcagtgacgttggtggttataactat	tggggccggggcacacctgtgatcgtgtccagcg
VRC01	CGTAGGCAGCTTCGCG-1	1145	1	CGTAGGCAGCTTCGCG-1_contig_3	IGHV1-2	IGHD1-7	IGHJ2	LNWIRLAPGKRPEWMGW	ctgaagcccagaggcggcgccgtg	WGRGTPVIVSS	10.27777778	CGTAGGCAGCTTCGCG-1	TGT	agcagtgatgttgggagttataacctt	tggggccggggcacacctgtgatcgtgtccagcg
VRC01	GGACAAGTCTGCCAGG-1	1145	1	GGACAAGTCTGCCAGG-1_contig_3	IGHV1-2	IGHD1-7	IGHJ2	LNWIRLAPGKRPEWMGW	ctgaagcccagaggcggcgccgtg	WGRGTPVIVSS	-	GGACAAGTCTGCCAGG-1			tggggccggggcacacctgtgatcgtgtccagcg
VRC01	ACGGGCTGTAAATACG-1	1142	1	ACGGGCTGTAAATACG-1_contig_4	IGHV1-2	IGHD1-7	IGHJ2	LNWIRLAPGKRPEWMGW	ctgaagcccagaggcggcgccgtg	WGRGTPVIVSS	25.42105263	ACGGGCTGTAAATACG-1	TGT	agcagtgacgttggtggttataactat	tggggccggggcacacctgtgatcgtgtccagcg
VRC01	CTGCCTAAGCGTAATA-1	1142	1	CTGCCTAAGCGTAATA-1_contig_3	IGHV1-2	IGHD1-7	IGHJ2	LNWIRLAPGKRPEWMGW	ctgaagcccagaggcggcgccgtg	WGRGTPVIVSS	5.263157895	CTGCCTAAGCGTAATA-1	QSALTQPASVSGSPGQSITISCTGT	agcagtgacgttggtggttataagtat	tggggccggggcacacctgtgatcgtgtccagcg
VRC01	CTACACCCACATCCAA-1	1141	1	CTACACCCACATCCAA-1_contig_1	IGHV1-2	IGHD1-7	IGHJ2	LNWIRLAPGKRPEWMGW	ctgaagcccagaggcggcgccgtg	WGRGTPVIVSS	-	CTACACCCACATCCAA-1	SALTQPASVSGSPGQSITISCTGT	agcagtgatgttgggagttataacctt	tggggccggggcacacctgtgatcgtgtccagcg
VRC01	CTCGTCAAGCAACGGT-1	1141	1	CTCGTCAAGCAACGGT-1_contig_1	IGHV1-2	IGHD1-7	IGHJ2	LNWIRLAPGKRPEWMGW	ctgaagcccagaggcggcgccgtg	WGRGTPVIVSS	23.85	CTCGTCAAGCAACGGT-1	QSALTQPASVSGSPGQSITISCTGT	agcagtgatgttgggagttataacctt	tggggccggggcacacctgtgatcgtgtccagcg
VRC01	TGAGAGGTCCAGGGCT-1	1141	1	TGAGAGGTCCAGGGCT-1_contig_2	IGHV1-2	IGHD1-7	IGHJ2	LNWIRLAPGKRPEWMGW	ctgaagcccagaggcggcgccgtg	WGRGTPVIVSS	-	TGAGAGGTCCAGGGCT-1	TGT	agcagtgacgttggtggttataactat	tggggccggggcacacctgtgatcgtgtccagcg
VRC01	AAAGATGTCCAGGGCT-1	1140	1	AAAGATGTCCAGGGCT-1_contig_4	IGHV1-2	IGHD1-7	IGHJ2	LNWIRLAPGKRPEWMGW	ctgaagcccagaggcggcgccgtg	WGRGTPVIVSS	1.432098765	AAAGATGTCCAGGGCT-1	QSALTQPASVSGSPGQSITISCTGT	agcagtgacgttggtggttataactat	tggggccggggcacacctgtgatcgtgtccagcg
VRC01	AGCTCCTAGTTGTAGA-1	1140	1	AGCTCCTAGTTGTAGA-1_contig_4	IGHV1-2	IGHD1-7	IGHJ2	LNWIRLAPGKRPEWMGW	ctgaagcccagaggcggcgccgtg	WGRGTPVIVSS	4.357142857	AGCTCCTAGTTGTAGA-1	TGT	agcagtgatgttgggagttataacctt	tggggccggggcacacctgtgatcgtgtccagcg
VRC01	CTTTGCGAGTGGACGT-1	1140	1	CTTTGCGAGTGGACGT-1_contig_2	IGHV1-2	IGHD1-7	IGHJ2	LNWIRLAPGKRPEWMGW	ctgaagcccagaggcggcgccgtg	WGRGTPVIVSS	24.46666667	CTTTGCGAGTGGACGT-1	TGT	agcagtgacgttggtggttataactat	tggggccggggcacacctgtgatcgtgtccagcg
VRC01	TAAACCGTCAAGGCTT-1	1140	1	TAAACCGTCAAGGCTT-1_contig_2	IGHV1-2	IGHD1-7	IGHJ2	LNWIRLAPGKRPEWMGW	ctgaagcccagaggcggcgccgtg	WGRGTPVIVSS	-	TAAACCGTCAAGGCTT-1	GQSITISCTGT	agcagtgacgttggtggttataagtat	tggggccggggcacacctgtgatcgtgtccagcg
VRC01	TCTTCGGGTGTGCCTG-1	1139	1	TCTTCGGGTGTGCCTG-1_contig_3	IGHV1-2	IGHD1-7	IGHJ2	LNWIRLAPGKRPEWMGW	ctgaagcccagaggcggcgccgtg	WGRGTPVIVSS	8.431818182	TCTTCGGGTGTGCCTG-1	SALTQPASVSGSPGQSITMSCTGT	agtagtgacgttggtggttataactat	tggggccggggcacacctgtgatcgtgtccagcg
VRC01	CGAACATCAGTAGAGC-1	1138	1	CGAACATCAGTAGAGC-1_contig_2	IGHV1-2	IGHD1-7	IGHJ2	LNWIRLAPGKRPEWMGW	ctgaagcccagaggcggcgccgtg	WGRGTPVIVSS	-	CGAACATCAGTAGAGC-1	SCTGT	agcagtgacgttggtggttataactat	tggggccggggcacacctgtgatcgtgtccagcg
VRC01	GCAGTTAAGTTCCACA-1	1138	1	GCAGTTAAGTTCCACA-1_contig_1	IGHV1-2	IGHD1-7	IGHJ2	LNWIRLAPGKRPEWMGW	ctgaagcccagaggcggcgccgtg	WGRGTPVIVSS	6.952380952	GCAGTTAAGTTCCACA-1	GQSITMSCTGT	agcagtgacgttggtggttataactat	tggggccggggcacacctgtgatcgtgtccagcg
VRC01	TAAACCGGTGTGGTTT-1	1138	1	TAAACCGGTGTGGTTT-1_contig_1	IGHV1-2	IGHD1-7	IGHJ2	LNWIRLAPGKRPEWMGW	ctgaagcccagaggcggcgccgtg	WGRGTPVIVSS	6.024390244	TAAACCGGTGTGGTTT-1	SCTGT	agcagtgacgttggtggttataactat	tggggccggggcacacctgtgatcgtgtccagcg
VRC01	CCGTTCAGTCAATGTC-1	1137	1	CCGTTCAGTCAATGTC-1_contig_3	IGHV1-2	IGHD1-7	IGHJ2	LNWIRLAPGKRPEWMGW	ctgaagcccagaggcggcgccgtg	WGRGTPVIVSS	-	CCGTTCAGTCAATGTC-1			tggggccggggcacacctgtgatcgtgtccagcg
VRC01	CGGAGTCCACCACGTG-1	1137	1	CGGAGTCCACCACGTG-1_contig_4	IGHV1-2	IGHD1-7	IGHJ2	LNWIRLAPGKRPEWMGW	ctgaagcccagaggcggcgccgtg	WGRGTPVIVSS	13.04545455	CGGAGTCCACCACGTG-1	SCTGT	agcagtgacgttggtggttataactat	tggggccggggcacacctgtgatcgtgtccagcg
VRC01	GGGCATCGTCACCCAG-1	1137	1	GGGCATCGTCACCCAG-1_contig_2	IGHV1-2	IGHD1-7	IGHJ2	LNWIRLAPGKRPEWMGW	ctgaagcccagaggcggcgccgtg	WGRGTPVIVSS	-	GGGCATCGTCACCCAG-1			tggggccggggcacacctgtgatcgtgtccagcg
VRC01	TATCTCAAGGCCGAAT-1	1137	1	TATCTCAAGGCCGAAT-1_contig_4	IGHV1-2	IGHD1-7	IGHJ2	LNWIRLAPGKRPEWMGW	ctgaagcccagaggcggcgccgtg	WGRGTPVIVSS	10.02325581	TATCTCAAGGCCGAAT-1	TGT	agcagtgatgttgggagttataacctt	tggggccggggcacacctgtgatcgtgtccagcg
VRC01	AACCGCGAGTTGCAGG-1	1136	1	AACCGCGAGTTGCAGG-1_contig_3	IGHV1-2	IGHD1-7	IGHJ2	LNWIRLAPGKRPEWMGW	ctgaagcccagaggcggcgccgtg	WGRGTPVIVSS	17.36363636	AACCGCGAGTTGCAGG-1	TGT	agcagtgacgttggtggttataactat	tggggccggggcacacctgtgatcgtgtccagcg
VRC01	GAATGAACAAGGACAC-1	1136	1	GAATGAACAAGGACAC-1_contig_3	IGHV1-2	IGHD1-7	IGHJ2	LNWIRLAPGKRPEWMGW	ctgaagcccagaggcggcgccgtg	WGRGTPVIVSS	-	GAATGAACAAGGACAC-1			tggggccggggcacacctgtgatcgtgtccagcg
VRC01	TACTCATCAGCTTCGG-1	1136	1	TACTCATCAGCTTCGG-1_contig_3	IGHV1-2	IGHD1-7	IGHJ2	LNWIRLAPGKRPEWMGW	ctgaagcccagaggcggcgccgtg	WGRGTPVIVSS	1.536842105	TACTCATCAGCTTCGG-1			tggggccggggcacacctgtgatcgtgtccagcg
VRC01	TTTGCGCTCTACCAGA-1	1136	1	TTTGCGCTCTACCAGA-1_contig_4	IGHV1-2	IGHD1-7	IGHJ2	LNWIRLAPGKRPEWMGW	ctgaagcccagaggcggcgccgtg	WGRGTPVIVSS	27.13333333	TTTGCGCTCTACCAGA-1	QSALTQPASVSGSPGQSITISCTGT	agcagtgacgttggtggttataactat	tggggccggggcacacctgtgatcgtgtccagcg
VRC01	AGCAGCCCACGAAGCA-1	1135	1	AGCAGCCCACGAAGCA-1_contig_4	IGHV1-2	IGHD1-7	IGHJ2	LNWIRLAPGKRPEWMGW	ctgaagcccagaggcggcgccgtg	WGRGTPVIVSS	20.16666667	AGCAGCCCACGAAGCA-1	TGT	agcagtgacgttggtggttataagtat	tggggccggggcacacctgtgatcgtgtccagcg
VRC01	CGACCTTAGGCTAGAC-1	1135	1	CGACCTTAGGCTAGAC-1_contig_3	IGHV1-2	IGHD1-7	IGHJ2	LNWIRLAPGKRPEWMGW	ctgaagcccagaggcggcgccgtg	WGRGTPVIVSS	12.5	CGACCTTAGGCTAGAC-1	TGT	agcagtgacgttggtggttataactat	tggggccggggcacacctgtgatcgtgtccagcg
VRC01	CTCATTATCGATCCCT-1	1135	1	CTCATTATCGATCCCT-1_contig_3	IGHV1-2	IGHD1-7	IGHJ2	LNWIRLAPGKRPEWMGW	ctgaagcccagaggcggcgccgtg	WGRGTPVIVSS	-	CTCATTATCGATCCCT-1	TGT	agcagtgacgttggtggttataactat	tggggccggggcacacctgtgatcgtgtccagcg
VRC01	CTTTGCGTCAGGTAAA-1	1135	1	CTTTGCGTCAGGTAAA-1_contig_1	IGHV1-2	IGHD1-7	IGHJ2	LNWIRLAPGKRPEWMGW	ctgaagcccagaggcggcgccgtg	WGRGTPVIVSS	-	CTTTGCGTCAGGTAAA-1			tggggccggggcacacctgtgatcgtgtccagcg
VRC01	GCGCCAAGTCGGCTCA-1	1135	1	GCGCCAAGTCGGCTCA-1_contig_2	IGHV1-2	IGHD1-7	IGHJ2	LNWIRLAPGKRPEWMGW	ctgaagcccagaggcggcgccgtg	WGRGTPVIVSS	12.43478261	GCGCCAAGTCGGCTCA-1	SITMSCSGT	agcagtgacgttggtggttataactat	tggggccggggcacacctgtgatcgtgtccagcg
VRC01	CAGAGAGGTCCGAGTC-1	1134	1	CAGAGAGGTCCGAGTC-1_contig_2	IGHV1-2	IGHD1-7	IGHJ2	LNWIRLAPGKRPEWMGW	ctgaagcccagaggcggcgccgtg	WGRGTPVIVSS	-	CAGAGAGGTCCGAGTC-1	QSALTQPASVSGSPGQSITISCTGT	agcagtgacgttggtggttataactat	tggggccggggcacacctgtgatcgtgtccagcg
VRC01	GCATGCGTCTCACATT-1	1134	1	GCATGCGTCTCACATT-1_contig_2	IGHV1-2	IGHD1-7	IGHJ2	LNWIRLAPGKRPEWMGW	ctgaagcccagaggcggcgccgtg	WGRGTPVIVSS	1.013986014	GCATGCGTCTCACATT-1		taacctt	tggggccggggcacacctgtgatcgtgtccagcg
VRC01	CAGCGACGTAATCGTC-1	1133	1	CAGCGACGTAATCGTC-1_contig_4	IGHV1-2	IGHD1-7	IGHJ2	LNWIRLAPGKRPEWMGW	ctgaagcccagaggcggcgccgtg	WGRGTPVIVSS	14	CAGCGACGTAATCGTC-1	QSALTQPASVSGSPGQSITISCTGT	agcagtgacgttggtggttataagtat	tggggccggggcacacctgtgatcgtgtccagcg
VRC01	GACCAATAGCTAACTC-1	1133	1	GACCAATAGCTAACTC-1_contig_1	IGHV1-2	IGHD1-7	IGHJ2	LNWIRLAPGKRPEWMGW	ctgaagcccagaggcggcgccgtg	WGRGTPVIVSS	9.19047619	GACCAATAGCTAACTC-1	TGT	agcagtgatgttgggagttataacctt	tggggccggggcacacctgtgatcgtgtccagcg
VRC01	AGATTGCAGACCGGAT-1	1132	1	AGATTGCAGACCGGAT-1_contig_4	IGHV1-2	IGHD1-7	IGHJ2	LNWIRLAPGKRPEWMGW	ctgaagcccagaggcggcgccgtg	WGRGTPVIVSS	8.351351351	AGATTGCAGACCGGAT-1	QSALTQPASVSGSPGQSITMSCTGT	agcagtgacgttggtggttataactat	tggggccggggcacacctgtgatcgtgtccagcg
VRC01	TACCTATCAAGTTAAG-1	1132	1	TACCTATCAAGTTAAG-1_contig_3	IGHV1-2	IGHD1-7	IGHJ2	LNWIRLAPGKRPEWMGW	ctgaagcccagaggcggcgccgtg	WGRGTPVIVSS	5.52238806	TACCTATCAAGTTAAG-1	TGT	agcagtgacgttggtggttataactat	tggggccggggcacacctgtgatcgtgtccagcg
VRC01	GTGCTTCCATCATCCC-1	1130	1	GTGCTTCCATCATCCC-1_contig_2	IGHV1-2	IGHD1-7	IGHJ2	LNWIRLAPGKRPEWMGW	ctgaagcccagaggcggcgccgtg	WGRGTPVIVSS	3.3125	GTGCTTCCATCATCCC-1	QSALTQPASVSGSPGQSITISCTGT	agcagtgacgttggtggttataactat	tggggccggggcacacctgtgatcgtgtccagcg
VRC01	CGATCGGTCGAATGCT-1	1129	1	CGATCGGTCGAATGCT-1_contig_3	IGHV1-2	IGHD1-7	IGHJ2	LNWIRLAPGKRPEWMGW	ctgaagcccagaggcggcgccgtg	WGRGTPVIVSS	6.090909091	CGATCGGTCGAATGCT-1	QSALTQPASVSGSPGQSITISCTGT	agcagtgacgttggtggttataactat	tggggccggggcacacctgtgatcgtgtccagcg
VRC01	ACACTGATCAGCGACC-1	1127	1	ACACTGATCAGCGACC-1_contig_3	IGHV1-2	IGHD1-7	IGHJ2	LNWIRLAPGKRPEWMGW	ctgaagcccagaggcggcgccgtg	WGRGTPVIVSS	62.30769231	ACACTGATCAGCGACC-1			tggggccggggcacacctgtgatcgtgtccagcg
VRC01	TAAGAGACAATCCGAT-1	1127	1	TAAGAGACAATCCGAT-1_contig_3	IGHV1-2	IGHD1-7	IGHJ2	LNWIRLAPGKRPEWMGW	ctgaagcccagaggcggcgccgtg	WGRGTPVIVSS	6.363636364	TAAGAGACAATCCGAT-1	QSALTQPASVSGSPGQSITISCTGT	agcagtgatgttgggagttataacctt	tggggccggggcacacctgtgatcgtgtccagcg
VRC01	CACCAGGAGCTAACAA-1	1125	1	CACCAGGAGCTAACAA-1_contig_3	IGHV1-2	IGHD1-7	IGHJ2	LNWIRLAPGKRPEWMGW	ctgaagcccagaggcggcgccgtg	WGRGTPVIVSS	17.81818182	CACCAGGAGCTAACAA-1	SALTQPASVSGSPGQSITMSCTGT	agcagtgacgttggtggttataactat	tggggccggggcacacctgtgatcgtgtccagcg
VRC01	CCACCTAAGGGAAACA-1	1125	1	CCACCTAAGGGAAACA-1_contig_5	IGHV1-2	IGHD1-7	IGHJ2	LNWIRLAPGKRPEWMGW	ctgaagcccagaggcggcgccgtg	WGRGTPVIVSS	26	CCACCTAAGGGAAACA-1	SALTQPASVSGSPGQSITISCTGT	agcagtgacgttggtggttataagtat	tggggccggggcacacctgtgatcgtgtccagcg
VRC01	CTTGGCTCATGAAGTA-1	1125	1	CTTGGCTCATGAAGTA-1_contig_1	IGHV1-2	IGHD1-7	IGHJ2	LNWIRLAPGKRPEWMGW	ctgaagcccagaggcggcgccgtg	WGRGTPVIVSS	-	CTTGGCTCATGAAGTA-1		tt	tggggccggggcacacctgtgatcgtgtccagcg
VRC01	TGTGTTTCAATGGAAT-1	1125	1	TGTGTTTCAATGGAAT-1_contig_4	IGHV1-2	IGHD1-7	IGHJ2	LNWIRLAPGKRPEWMGW	ctgaagcccagaggcggcgccgtg	WGRGTPVIVSS	4.652173913	TGTGTTTCAATGGAAT-1			tggggccggggcacacctgtgatcgtgtccagcg
VRC01	CGTGAGCCAAACCCAT-1	1124	1	CGTGAGCCAAACCCAT-1_contig_1	IGHV1-2	IGHD1-7	IGHJ2	LNWIRLAPGKRPEWMGW	ctgaagcccagaggcggcgccgtg	WGRGTPVIVSS	-	CGTGAGCCAAACCCAT-1			tggggccggggcacacctgtgatcgtgtccagcg
VRC01	CACCACTGTCATTAGC-1	1123	1	CACCACTGTCATTAGC-1_contig_3	IGHV1-2	IGHD1-7	IGHJ2	LNWIRLAPGKRPEWMGW	ctgaagcccagaggcggcgccgtg	WGRGTPVIVSS	14.23809524	CACCACTGTCATTAGC-1	TGT	agcagtgatgttgggagttataacctt	tggggccggggcacacctgtgatcgtgtccagcg
VRC01	GAGTCCGAGGCAGTCA-1	1123	1	GAGTCCGAGGCAGTCA-1_contig_3	IGHV1-2	IGHD1-7	IGHJ2	LNWIRLAPGKRPEWMGW	ctgaagcccagaggcggcgccgtg	WGRGTPVIVSS	52.28571429	GAGTCCGAGGCAGTCA-1	SCTGT	agcagtgacgttggtggttataactat	tggggccggggcacacctgtgatcgtgtccagcg
VRC01	AGCATACTCTGAGGGA-1	1122	1	AGCATACTCTGAGGGA-1_contig_4	IGHV1-2	IGHD1-7	IGHJ2	LNWIRLAPGKRPEWMGW	ctgaagcccagaggcggcgccgtg	WGRGTPVIVSS	7.555555556	AGCATACTCTGAGGGA-1	QSALTQPASVSGSPGQSITISCTGT	agcagtgacgttggtggttataagtat	tggggccggggcacacctgtgatcgtgtccagcg
VRC01	GTGTGCGTCTTCGAGA-1	1122	1	GTGTGCGTCTTCGAGA-1_contig_4	IGHV1-2	IGHD1-7	IGHJ2	LNWIRLAPGKRPEWMGW	ctgaagcccagaggcggcgccgtg	WGRGTPVIVSS	4.842105263	GTGTGCGTCTTCGAGA-1	ISCTGT	agcagtgacgttggtggttataagtat	tggggccggggcacacctgtgatcgtgtccagcg
VRC01	ACGTCAAAGCAATATG-1	1121	1	ACGTCAAAGCAATATG-1_contig_1	IGHV1-2	IGHD1-7	IGHJ2	LNWIRLAPGKRPEWMGW	ctgaagcccagaggcggcgccgtg	WGRGTPVIVSS	13.69767442	ACGTCAAAGCAATATG-1	GQSITMSCTGT	agcagtgacgttggtggttataattat	tggggccggggcacacctgtgatcgtgtccagcg
VRC01	TTGGAACGTCCCTACT-1	1121	1	TTGGAACGTCCCTACT-1_contig_2	IGHV1-2	IGHD1-7	IGHJ2	LNWIRLAPGKRPEWMGW	ctgaagcccagaggcggcgccgtg	WGRGTPVIVSS	3.872340426	TTGGAACGTCCCTACT-1			tggggccggggcacacctgtgatcgtgtccagcg
VRC01	CCACGGATCAGAGACG-1	1120	1	CCACGGATCAGAGACG-1_contig_4	IGHV1-2	IGHD1-7	IGHJ2	LNWIRLAPGKRPEWMGW	ctgaagcccagaggcggcgccgtg	WGRGTPVIVSS	5.279069767	CCACGGATCAGAGACG-1	QSALTQPASVSGSPGQSITISCTGT	agcagtgacgttggtggttataactat	tggggccggggcacacctgtgatcgtgtccagcg
VRC01	TCGGTAACAAGTCTGT-1	1120	1	TCGGTAACAAGTCTGT-1_contig_2	IGHV1-2	IGHD1-7	IGHJ2	LNWIRLAPGKRPEWMGW	ctgaagcccagaggcggcgccgtg	WGRGTPVIVSS	-	TCGGTAACAAGTCTGT-1		gtgacgttggtggttataactat	tggggccggggcacacctgtgatcgtgtccagcg
VRC01	TTCTCAACACAAGCCC-1	1120	1	TTCTCAACACAAGCCC-1_contig_3	IGHV1-2	IGHD1-7	IGHJ2	LNWIRLAPGKRPEWMGW	ctgaagcccagaggcggcgccgtg	WGRGTPVIVSS	-	TTCTCAACACAAGCCC-1	QSALTQPASVSGSPGQSITISCTGT	agcagtgacgttggtggttataactat	tggggccggggcacacctgtgatcgtgtccagcg
VRC01	GGGATGAAGATAGCAT-1	1119	1	GGGATGAAGATAGCAT-1_contig_1	IGHV1-2	IGHD1-7	IGHJ2	LNWIRLAPGKRPEWMGW	ctgaagcccagaggcggcgccgtg	WGRGTPVIVSS	8.452380952	GGGATGAAGATAGCAT-1	QSALTQPASVSGSPGQSITISCTGT	agcagtgacgttggtggttataactat	tggggccggggcacacctgtgatcgtgtccagcg
VRC01	ACTGAACGTGGCGAAT-1	1118	1	ACTGAACGTGGCGAAT-1_contig_4	IGHV1-2	IGHD1-7	IGHJ2	LNWIRLAPGKRPEWMGW	ctgaagcccagaggcggcgccgtg	WGRGTPVIVSS	4.636363636	ACTGAACGTGGCGAAT-1	QSALTQPASVSGSPGQSITISCTGT	agcagtgacgttggtggttataactat	tggggccggggcacacctgtgatcgtgtccagcg
VRC01	CTTAACTAGGCATGTG-1	1118	1	CTTAACTAGGCATGTG-1_contig_3	IGHV1-2	IGHD1-7	IGHJ2	LNWIRLAPGKRPEWMGW	ctgaagcccagaggcggcgccgtg	WGRGTPVIVSS	16.93103448	CTTAACTAGGCATGTG-1	QSALTQPASVSGSPGQSITISCTGT	agcagtgatgttgggagttataacctt	tggggccggggcacacctgtgatcgtgtccagcg
VRC01	TATCTCACAAGCGATG-1	1118	1	TATCTCACAAGCGATG-1_contig_3	IGHV1-2	IGHD1-7	IGHJ2	LNWIRLAPGKRPEWMGW	ctgaagcccagaggcggcgccgtg	WGRGTPVIVSS	59.2	TATCTCACAAGCGATG-1	QSALTQPASVSGSPGQSITISCTGT	agcagtgatgttgggagttataacctt	tggggccggggcacacctgtgatcgtgtccagcg
VRC01	AAATGCCCAGCTTAAC-1	1117	1	AAATGCCCAGCTTAAC-1_contig_4	IGHV1-2	IGHD1-7	IGHJ2	LNWIRLAPGKRPEWMGW	ctgaagcccagaggcggcgccgtg	WGRGTPVIVSS	8	AAATGCCCAGCTTAAC-1	QSALTQPASVSGSPGQSITISCTGT	agcagtgacgttggtggttataactat	tggggccggggcacacctgtgatcgtgtccagcg
VRC01	ACGAGGAGTAGCCTAT-1	1117	1	ACGAGGAGTAGCCTAT-1_contig_2	IGHV1-2	IGHD1-7	IGHJ2	LNWIRLAPGKRPEWMGW	ctgaagcccagaggcggcgccgtg	WGRGTPVIVSS	14.04347826	ACGAGGAGTAGCCTAT-1	QSALTQPASVSGSPGQSITISCTGT	agcagtgacgttggtggttataactat	tggggccggggcacacctgtgatcgtgtccagcg
VRC01	ACGGGTCAGGAGTTTA-1	1117	1	ACGGGTCAGGAGTTTA-1_contig_2	IGHV1-2	IGHD1-7	IGHJ2	LNWIRLAPGKRPEWMGW	ctgaagcccagaggcggcgccgtg	WGRGTPVIVSS	-	ACGGGTCAGGAGTTTA-1	QSALTQPASVSGSPGQSITMSCTGT	agcagtgacgttggtggttataactat	tggggccggggcacacctgtgatcgtgtccagcg
VRC01	GATGCTACAGATGGCA-1	1117	1	GATGCTACAGATGGCA-1_contig_3	IGHV1-2	IGHD1-7	IGHJ2	LNWIRLAPGKRPEWMGW	ctgaagcccagaggcggcgccgtg	WGRGTPVIVSS	-	GATGCTACAGATGGCA-1	QSALTQPASVSGSPGQSITISCTGT	agcagtgacgttggtggttataactat	tggggccggggcacacctgtgatcgtgtccagcg
VRC01	GTGCGGTAGCACGCCT-1	1117	1	GTGCGGTAGCACGCCT-1_contig_3	IGHV1-2	IGHD1-7	IGHJ2	LNWIRLAPGKRPEWMGW	ctgaagcccagaggcggcgccgtg	WGRGTPVIVSS	-	GTGCGGTAGCACGCCT-1	TGT	agcagtgacgttggtggttataactat	tggggccggggcacacctgtgatcgtgtccagcg
VRC01	ATCTGCCAGCCAGAAC-1	1116	1	ATCTGCCAGCCAGAAC-1_contig_2	IGHV1-2	IGHD1-7	IGHJ2	LNWIRLAPGKRPEWMGW	ctgaagcccagaggcggcgccgtg	WGRGTPVIVSS	-	ATCTGCCAGCCAGAAC-1	TGT	agcagtgatgttgggagttataacctt	tggggccggggcacacctgtgatcgtgtccagcg
VRC01	GAGTCCGTCGTCACGG-1	1116	1	GAGTCCGTCGTCACGG-1_contig_4	IGHV1-2	IGHD1-7	IGHJ2	LNWIRLAPGKRPEWMGW	ctgaagcccagaggcggcgccgtg	WGRGTPVIVSS	6.103448276	GAGTCCGTCGTCACGG-1			tggggccggggcacacctgtgatcgtgtccagcg
VRC01	ACTGCTCCACATCCGG-1	1115	1	ACTGCTCCACATCCGG-1_contig_2	IGHV1-2	IGHD1-7	IGHJ2	LNWIRLAPGKRPEWMGW	ctgaagcccagaggcggcgccgtg	WGRGTPVIVSS	-	ACTGCTCCACATCCGG-1	TGT	agcagtgatgttgggagttataacctt	tggggccggggcacacctgtgatcgtgtccagcg
VRC01	CGTGAGCGTGTTGGGA-1	1115	1	CGTGAGCGTGTTGGGA-1_contig_4	IGHV1-2	IGHD1-7	IGHJ2	LNWIRLAPGKRPEWMGW	ctgaagcccagaggcggcgccgtg	WGRGTPVIVSS	4.235294118	CGTGAGCGTGTTGGGA-1		tat	tggggccggggcacacctgtgatcgtgtccagcg
VRC01	TTTACTGCAGACACTT-1	1115	1	TTTACTGCAGACACTT-1_contig_3	IGHV1-2	IGHD1-7	IGHJ2	LNWIRLAPGKRPEWMGW	ctgaagcccagaggcggcgccgtg	WGRGTPVIVSS	11.02325581	TTTACTGCAGACACTT-1	SCTGT	agcagtgacgttggtggttataactat	tggggccggggcacacctgtgatcgtgtccagcg
VRC01	AGGTCATAGTACACCT-1	1114	1	AGGTCATAGTACACCT-1_contig_2	IGHV1-2	IGHD1-7	IGHJ2	LNWIRLAPGKRPEWMGW	ctgaagcccagaggcggcgccgtg	WGRGTPVIVSS	8.542857143	AGGTCATAGTACACCT-1		agtgacgttggtggttataactat	tggggccggggcacacctgtgatcgtgtccagcg
VRC01	GACCAATTCTCGTTTA-1	1114	1	GACCAATTCTCGTTTA-1_contig_2	IGHV1-2	IGHD1-7	IGHJ2	LNWIRLAPGKRPEWMGW	ctgaagcccagaggcggcgccgtg	WGRGTPVIVSS	10.5	GACCAATTCTCGTTTA-1	QSALTQPASVSGSPGQSITISCTGT	agcagtgacgttggtggttataactat	tggggccggggcacacctgtgatcgtgtccagcg
VRC01	AACCGCGGTTGAACTC-1	1113	1	AACCGCGGTTGAACTC-1_contig_4	IGHV1-2	IGHD1-7	IGHJ2	LNWIRLAPGKRPEWMGW	ctgaagcccagaggcggcgccgtg	WGRGTPVIVSS	7.645833333	AACCGCGGTTGAACTC-1	TGT	agcagtgacgttggtggttataactat	tggggccggggcacacctgtgatcgtgtccagcg
VRC01	GGGTTGCCAGCTGTAT-1	1113	1	GGGTTGCCAGCTGTAT-1_contig_3	IGHV1-2	IGHD1-7	IGHJ2	LNWIRLAPGKRPEWMGW	ctgaagcccagaggcggcgccgtg	WGRGTPVIVSS	-	GGGTTGCCAGCTGTAT-1	QSALTQPASVSGSPGQSITISCTGT	agcagtgacgttggtggttataactat	tggggccggggcacacctgtgatcgtgtccagcg
VRC01	GTCATTTAGAAAGTGG-1	1113	1	GTCATTTAGAAAGTGG-1_contig_3	IGHV1-2	IGHD1-7	IGHJ2	LNWIRLAPGKRPEWMGW	ctgaagcccagaggcggcgccgtg	WGRGTPVIVSS	9.172413793	GTCATTTAGAAAGTGG-1			tggggccggggcacacctgtgatcgtgtccagcg
VRC01	AACTTTCAGAGACTAT-1	1112	1	AACTTTCAGAGACTAT-1_contig_2	IGHV1-2	IGHD1-7	IGHJ2	LNWIRLAPGKRPEWMGW	ctgaagcccagaggcggcgccgtg	WGRGTPVIVSS	-	AACTTTCAGAGACTAT-1	QSALTQPASVSGSPGQSITISCTGT	agcagtgacgttggtggttataagtat	tggggccggggcacacctgtgatcgtgtccagcg
VRC01	ACGCCGATCATATCGG-1	1112	1	ACGCCGATCATATCGG-1_contig_2	IGHV1-2	IGHD1-7	IGHJ2	LNWIRLAPGKRPEWMGW	ctgaagcccagaggcggcgccgtg	WGRGTPVIVSS	-	ACGCCGATCATATCGG-1	TGT	agcagtgacgttggtggttataactat	tggggccggggcacacctgtgatcgtgtccagcg
VRC01	CACTCCAGTCGAGTTT-1	1112	1	CACTCCAGTCGAGTTT-1_contig_2	IGHV1-2	IGHD1-7	IGHJ2	LNWIRLAPGKRPEWMGW	ctgaagcccagaggcggcgccgtg	WGRGTPVIVSS	7.733333333	CACTCCAGTCGAGTTT-1	TGT	agcagtgacgttggtggttataactat	tggggccggggcacacctgtgatcgtgtccagcg
VRC01	CGCTTCAAGCCGGTAA-1	1112	1	CGCTTCAAGCCGGTAA-1_contig_2	IGHV1-2	IGHD1-7	IGHJ2	LNWIRLAPGKRPEWMGW	ctgaagcccagaggcggcgccgtg	WGRGTPVIVSS	-	CGCTTCAAGCCGGTAA-1	GQSITMSCIGT	agcagtgacgttggtggttataactat	tggggccggggcacacctgtgatcgtgtccagcg
VRC01	CGGGTCAGTTTAAGCC-1	1112	1	CGGGTCAGTTTAAGCC-1_contig_2	IGHV1-2	IGHD1-7	IGHJ2	LNWIRLAPGKRPEWMGW	ctgaagcccagaggcggcgccgtg	WGRGTPVIVSS	-	CGGGTCAGTTTAAGCC-1	TGT	agcagtgatgttgggagttataacctt	tggggccggggcacacctgtgatcgtgtccagcg
VRC01	ATTCTACGTAGAAGGA-1	1110	1	ATTCTACGTAGAAGGA-1_contig_1	IGHV1-2	IGHD1-7	IGHJ2	LNWIRLAPGKRPEWMGW	ctgaagcccagaggcggcgccgtg	WGRGTPVIVSS	-	ATTCTACGTAGAAGGA-1	TGT	agcagtgacgttggtggttataactat	tggggccggggcacacctgtgatcgtgtccagcg
VRC01	CGTTGGGGTGCCTGCA-1	1110	1	CGTTGGGGTGCCTGCA-1_contig_3	IGHV1-2	IGHD1-7	IGHJ2	LNWIRLAPGKRPEWMGW	ctgaagcccagaggcggcgccgtg	WGRGTPVIVSS	-	CGTTGGGGTGCCTGCA-1			tggggccggggcacacctgtgatcgtgtccagcg
VRC01	GTTTCTAGTAATAGCA-1	1110	1	GTTTCTAGTAATAGCA-1_contig_3	IGHV1-2	IGHD1-7	IGHJ2	LNWIRLAPGKRPEWMGW	ctgaagcccagaggcggcgccgtg	WGRGTPVIVSS	10.15625	GTTTCTAGTAATAGCA-1	QSALTQPASVSGSPGQSITISCTGT	agcagtgacgttggtggttataactat	tggggccggggcacacctgtgatcgtgtccagcg
VRC01	AACGTTGCATGCCTTC-1	1109	1	AACGTTGCATGCCTTC-1_contig_4	IGHV1-2	IGHD1-7	IGHJ2	LNWIRLAPGKRPEWMGW	ctgaagcccagaggcggcgccgtg	WGRGTPVIVSS	12.06060606	AACGTTGCATGCCTTC-1	TGT	agcagtgacgttggtggttataactat	tggggccggggcacacctgtgatcgtgtccagcg
VRC01	CGGACACTCCACTGGG-1	1109	1	CGGACACTCCACTGGG-1_contig_3	IGHV1-2	IGHD1-7	IGHJ2	LNWIRLAPGKRPEWMGW	ctgaagcccagaggcggcgccgtg	WGRGTPVIVSS	12.06896552	CGGACACTCCACTGGG-1	QSALTQPASVSGSPGQSITISCTGT	agcagtgacgttggtggttataactat	tggggccggggcacacctgtgatcgtgtccagcg
VRC01	GTTCTCGAGTGGGTTG-1	1109	1	GTTCTCGAGTGGGTTG-1_contig_1	IGHV1-2	IGHD1-7	IGHJ2	LNWIRLAPGKRPEWMGW	ctgaagcccagaggcggcgccgtg	WGRGTPVIVSS	2.894039735	GTTCTCGAGTGGGTTG-1	QSALTQPASVSGSPGQSITISCTGT	agcagtgacgttggtggttataactat	tggggccggggcacacctgtgatcgtgtccagcg
VRC01	TACAGTGGTAAGGGAA-1	1109	1	TACAGTGGTAAGGGAA-1_contig_2	IGHV1-2	IGHD1-7	IGHJ2	LNWIRLAPGKRPEWMGW	ctgaagcccagaggcggcgccgtg	WGRGTPVIVSS	10.35135135	TACAGTGGTAAGGGAA-1			tggggccggggcacacctgtgatcgtgtccagcg
VRC01	TACGGATGTTATCGGT-1	1109	1	TACGGATGTTATCGGT-1_contig_1	IGHV1-2	IGHD1-7	IGHJ2	LNWIRLAPGKRPEWMGW	ctgaagcccagaggcggcgccgtg	WGRGTPVIVSS	10.25925926	TACGGATGTTATCGGT-1			tggggccggggcacacctgtgatcgtgtccagcg
VRC01	TGACGGCAGTGGGATC-1	1109	1	TGACGGCAGTGGGATC-1_contig_2	IGHV1-2	IGHD1-7	IGHJ2	LNWIRLAPGKRPEWMGW	ctgaagcccagaggcggcgccgtg	WGRGTPVIVSS	9.62962963	TGACGGCAGTGGGATC-1	TGT	agcagtgacgttggtggttataactat	tggggccggggcacacctgtgatcgtgtccagcg
VRC01	CAGTCCTTCGCATGGC-1	1108	1	CAGTCCTTCGCATGGC-1_contig_4	IGHV1-2	IGHD1-7	IGHJ2	LNWIRLAPGKRPEWMGW	ctgaagcccagaggcggcgccgtg	WGRGTPVIVSS	4	CAGTCCTTCGCATGGC-1	TGT	agcagtgacgttggtggttataagtat	tggggccggggcacacctgtgatcgtgtccagcg
VRC01	CATATGGTCACTTCAT-1	1108	1	CATATGGTCACTTCAT-1_contig_3	IGHV1-2	IGHD1-7	IGHJ2	LNWIRLAPGKRPEWMGW	ctgaagcccagaggcggcgccgtg	WGRGTPVIVSS	-	CATATGGTCACTTCAT-1	QSITISYTGI	agcagtgacgttggtggttataactat	tggggccggggcacacctgtgatcgtgtccagcg
VRC01	CATATTCTCACATACG-1	1108	1	CATATTCTCACATACG-1_contig_3	IGHV1-2	IGHD1-7	IGHJ2	LNWIRLAPGKRPEWMGW	ctgaagcccagaggcggcgccgtg	WGRGTPVIVSS	-	CATATTCTCACATACG-1	GQSITISCTGT	agcagtgatgttgggagttataacctt	tggggccggggcacacctgtgatcgtgtccagcg
VRC01	CTCTAATTCCTAGAAC-1	1108	1	CTCTAATTCCTAGAAC-1_contig_2	IGHV1-2	IGHD1-7	IGHJ2	LNWIRLAPGKRPEWMGW	ctgaagcccagaggcggcgccgtg	WGRGTPVIVSS	-	CTCTAATTCCTAGAAC-1	TGT	agcagtgacgttggtggttataactat	tggggccggggcacacctgtgatcgtgtccagcg
VRC01	TGCACCTTCACCGTAA-1	1108	1	TGCACCTTCACCGTAA-1_contig_3	IGHV1-2	IGHD1-7	IGHJ2	LNWIRLAPGKRPEWMGW	ctgaagcccagaggcggcgccgtg	WGRGTPVIVSS	17.03225806	TGCACCTTCACCGTAA-1	QSALTQPASVSGSRGQSITMSCTGT	agcagtgacgttggtggttataactat	tggggccggggcacacctgtgatcgtgtccagcg
VRC01	CACCAGGAGGTCATCT-1	1107	1	CACCAGGAGGTCATCT-1_contig_3	IGHV1-2	IGHD1-7	IGHJ2	LNWIRLAPGKRPEWMGW	ctgaagcccagaggcggcgccgtg	WGRGTPVIVSS	2.21875	CACCAGGAGGTCATCT-1	QSALTQPASVSGSPGQSITISCTGT	agcagtgacgttggtggttataactat	tggggccggggcacacctgtgatcgtgtccagcg
VRC01	CGATGGCAGAGTACCG-1	1107	1	CGATGGCAGAGTACCG-1_contig_2	IGHV1-2	IGHD1-7	IGHJ2	LNWIRLAPGKRPEWMGW	ctgaagcccagaggcggcgccgtg	WGRGTPVIVSS	4.942307692	CGATGGCAGAGTACCG-1	QSALTQPASVSGSPGQSITISCTGT	agcagtgacgttggtggttataagtat	tggggccggggcacacctgtgatcgtgtccagcg
VRC01	CTACATTGTAACGACG-1	1107	1	CTACATTGTAACGACG-1_contig_3	IGHV1-2	IGHD1-7	IGHJ2	LNWIRLAPGKRPEWMGW	ctgaagcccagaggcggcgccgtg	WGRGTPVIVSS	-	CTACATTGTAACGACG-1			tggggccggggcacacctgtgatcgtgtccagcg
VRC01	TACACGACAGTAAGCG-1	1106	1	TACACGACAGTAAGCG-1_contig_1	IGHV1-2	IGHD1-7	IGHJ2	LNWIRLAPGKRPEWMGW	ctgaagcccagaggcggcgccgtg	WGRGTPVIVSS	9.783783784	TACACGACAGTAAGCG-1	TGT	agcagtgacgttggtggttataactat	tggggccggggcacacctgtgatcgtgtccagcg
VRC01	ATCGAGTTCGTGACAT-1	1105	1	ATCGAGTTCGTGACAT-1_contig_1	IGHV1-2	IGHD1-7	IGHJ2	LNWIRLAPGKRPEWMGW	ctgaagcccagaggcggcgccgtg	WGRGTPVIVSS	-	ATCGAGTTCGTGACAT-1		tat	tggggccggggcacacctgtgatcgtgtccagcg
VRC01	CTGAAGTCAATGAAAC-1	1105	1	CTGAAGTCAATGAAAC-1_contig_3	IGHV1-2	IGHD1-7	IGHJ2	LNWIRLAPGKRPEWMGW	ctgaagcccagaggcggcgccgtg	WGRGTPVIVSS	-	CTGAAGTCAATGAAAC-1			tggggccggggcacacctgtgatcgtgtccagcg
VRC01	CTGCCTAAGAGGTACC-1	1105	1	CTGCCTAAGAGGTACC-1_contig_3	IGHV1-2	IGHD1-7	IGHJ2	LNWIRLAPGKRPEWMGW	ctgaagcccagaggcggcgccgtg	WGRGTPVIVSS	5.444444444	CTGCCTAAGAGGTACC-1		gtgacgttggtggttataagtat	tggggccggggcacacctgtgatcgtgtccagcg
VRC01	CTTAACTGTTCCACTC-1	1105	1	CTTAACTGTTCCACTC-1_contig_3	IGHV1-2	IGHD1-7	IGHJ2	LNWIRLAPGKRPEWMGW	ctgaagcccagaggcggcgccgtg	WGRGTPVIVSS	4.7	CTTAACTGTTCCACTC-1			tggggccggggcacacctgtgatcgtgtccagcg
VRC01	ACGAGCCCATCCGCGA-1	1104	1	ACGAGCCCATCCGCGA-1_contig_3	IGHV1-2	IGHD1-7	IGHJ2	LNWIRLAPGKRPEWMGW	ctgaagcccagaggcggcgccgtg	WGRGTPVIVSS	33.92307692	ACGAGCCCATCCGCGA-1		tat	tggggccggggcacacctgtgatcgtgtccagcg
VRC01	CACAAACGTAGCGTGA-1	1104	1	CACAAACGTAGCGTGA-1_contig_4	IGHV1-2	IGHD1-7	IGHJ2	LNWIRLAPGKRPEWMGW	ctgaagcccagaggcggcgccgtg	WGRGTPVIVSS	2.779411765	CACAAACGTAGCGTGA-1			tggggccggggcacacctgtgatcgtgtccagcg
VRC01	CCATGTCCACCCATTC-1	1104	1	CCATGTCCACCCATTC-1_contig_4	IGHV1-2	IGHD1-7	IGHJ2	LNWIRLAPGKRPEWMGW	ctgaagcccagaggcggcgccgtg	WGRGTPVIVSS	4.22	CCATGTCCACCCATTC-1	SCTGT	agcagtgacgttggtggttataagtat	tggggccggggcacacctgtgatcgtgtccagcg
VRC01	CTCTAATGTCATCCCT-1	1104	1	CTCTAATGTCATCCCT-1_contig_3	IGHV1-2	IGHD1-7	IGHJ2	LNWIRLAPGKRPEWMGW	ctgaagcccagaggcggcgccgtg	WGRGTPVIVSS	-	CTCTAATGTCATCCCT-1	TGT	agcagtgacgttggtggttataactat	tggggccggggcacacctgtgatcgtgtccagcg
VRC01	TGTTCCGAGTGTACCT-1	1104	1	TGTTCCGAGTGTACCT-1_contig_2	IGHV1-2	IGHD1-7	IGHJ2	LNWIRLAPGKRPEWMGW	ctgaagcccagaggcggcgccgtg	WGRGTPVIVSS	-	TGTTCCGAGTGTACCT-1	TGT	agcagtgacgttggtggttataactat	tggggccggggcacacctgtgatcgtgtccagcg
VRC01	TTCTACAGTAAGGATT-1	1104	1	TTCTACAGTAAGGATT-1_contig_4	IGHV1-2	IGHD1-7	IGHJ2	LNWIRLAPGKRPEWMGW	ctgaagcccagaggcggcgccgtg	WGRGTPVIVSS	8.461538462	TTCTACAGTAAGGATT-1	SCTGT	agcagtgacgttggtggttataactat	tggggccggggcacacctgtgatcgtgtccagcg
VRC01	GCTCCTAAGCTGGAAC-1	1103	1	GCTCCTAAGCTGGAAC-1_contig_2	IGHV1-2	IGHD1-7	IGHJ2	LNWIRLAPGKRPEWMGW	ctgaagcccagaggcggcgccgtg	WGRGTPVIVSS	2.896551724	GCTCCTAAGCTGGAAC-1			tggggccggggcacacctgtgatcgtgtccagcg
VRC01	TCATTACAGGCTAGCA-1	1103	1	TCATTACAGGCTAGCA-1_contig_2	IGHV1-2	IGHD1-7	IGHJ2	LNWIRLAPGKRPEWMGW	ctgaagcccagaggcggcgccgtg	WGRGTPVIVSS	-	TCATTACAGGCTAGCA-1	QSALTQPASVSGSPGQSITISCTGT	agcagtgatgttgggagttataacctt	tggggccggggcacacctgtgatcgtgtccagcg
VRC01	AGTTGGTGTGTTTGTG-1	1102	1	AGTTGGTGTGTTTGTG-1_contig_3	IGHV1-2	IGHD1-7	IGHJ2	LNWIRLAPGKRPEWMGW	ctgaagcccagaggcggcgccgtg	WGRGTPVIVSS	-	AGTTGGTGTGTTTGTG-1	QSALTQPASVSGSPGQSITISCTGT	agcagtgatgttgggagttataacctt	tggggccggggcacacctgtgatcgtgtccagcg
VRC01	ATAGACCCACGTCAGC-1	1102	1	ATAGACCCACGTCAGC-1_contig_1	IGHV1-2	IGHD1-7	IGHJ2	LNWIRLAPGKRPEWMGW	ctgaagcccagaggcggcgccgtg	WGRGTPVIVSS	2.449275362	ATAGACCCACGTCAGC-1	TGT	agcagtgacgttggtggttataactat	tggggccggggcacacctgtgatcgtgtccagcg
VRC01	TGCGGGTTCCACGAAT-1	1102	1	TGCGGGTTCCACGAAT-1_contig_4	IGHV1-2	IGHD1-7	IGHJ2	LNWIRLAPGKRPEWMGW	ctgaagcccagaggcggcgccgtg	WGRGTPVIVSS	12.54545455	TGCGGGTTCCACGAAT-1	QSALTQPASVSGSPGQSITISCTGT	agcagtgacgttggtggttataactat	tggggccggggcacacctgtgatcgtgtccagcg
VRC01	CCGGTAGAGTGGACGT-1	1101	1	CCGGTAGAGTGGACGT-1_contig_1	IGHV1-2	IGHD1-7	IGHJ2	LNWIRLAPGKRPEWMGW	ctgaagcccagaggcggcgccgtg	WGRGTPVIVSS	-	CCGGTAGAGTGGACGT-1	TGT	agcagtgacgttggtggttataactat	tggggccggggcacacctgtgatcgtgtccagcg
VRC01	CTCGAGGGTTAAGAAC-1	1101	1	CTCGAGGGTTAAGAAC-1_contig_1	IGHV1-2	IGHD1-7	IGHJ2	LNWIRLAPGKRPEWMGW	ctgaagcccagaggcggcgccgtg	WGRGTPVIVSS	16.91176471	CTCGAGGGTTAAGAAC-1	TGT	agcagtgatgttgggagttataacctt	tggggccggggcacacctgtgatcgtgtccagcg
VRC01	CTGCCTAAGTGGACGT-1	1101	1	CTGCCTAAGTGGACGT-1_contig_2	IGHV1-2	IGHD1-7	IGHJ2	LNWIRLAPGKRPEWMGW	ctgaagcccagaggcggcgccgtg	WGRGTPVIVSS	-	CTGCCTAAGTGGACGT-1	QSALTQPASVSGSPGQSITISCTGT	agcagtgacgttggtggttataactat	tggggccggggcacacctgtgatcgtgtccagcg
VRC01	TGACAACAGGGATCTG-1	1101	1	TGACAACAGGGATCTG-1_contig_3	IGHV1-2	IGHD1-7	IGHJ2	LNWIRLAPGKRPEWMGW	ctgaagcccagaggcggcgccgtg	WGRGTPVIVSS	-	TGACAACAGGGATCTG-1	GQSITMSCTGT	agcagtgacgttggtggttataactat	tggggccggggcacacctgtgatcgtgtccagcg
VRC01	AGGCCGTCATCCAACA-1	1100	1	AGGCCGTCATCCAACA-1_contig_3	IGHV1-2	IGHD1-7	IGHJ2	LNWIRLAPGKRPEWMGW	ctgaagcccagaggcggcgccgtg	WGRGTPVIVSS	7.425	AGGCCGTCATCCAACA-1			tggggccggggcacacctgtgatcgtgtccagcg
VRC01	CCTCTGAGTCTTCAAG-1	1100	1	CCTCTGAGTCTTCAAG-1_contig_2	IGHV1-2	IGHD1-7	IGHJ2	LNWIRLAPGKRPEWMGW	ctgaagcccagaggcggcgccgtg	WGRGTPVIVSS	-	CCTCTGAGTCTTCAAG-1	TGT	agcagtgacgttggtggttataactat	tggggccggggcacacctgtgatcgtgtccagcg
VRC01	CTCATTATCGGCGCAT-1	1098	1	CTCATTATCGGCGCAT-1_contig_3	IGHV1-2	IGHD1-7	IGHJ2	LNWIRLAPGKRPEWMGW	ctgaagcccagaggcggcgccgtg	WGRGTPVIVSS	-	CTCATTATCGGCGCAT-1	QSALTQPASVSGSPGQSITISCTGT	agcagtgacgttcgtggttataactat	tggggccggggcacacctgtgatcgtgtccagcg
VRC01	GACACGCGTGCAGACA-1	1098	1	GACACGCGTGCAGACA-1_contig_3	IGHV1-2	IGHD1-7	IGHJ2	LNWIRLAPGKRPEWMGW	ctgaagcccagaggcggcgccgtg	WGRGTPVIVSS	-	GACACGCGTGCAGACA-1	QSALTQPASVSGSPGQSITISCTGT	agcagtgacgttggtggttataactat	tggggccggggcacacctgtgatcgtgtccagcg
VRC01	GGCTGGTCAATGTTGC-1	1098	1	GGCTGGTCAATGTTGC-1_contig_3	IGHV1-2	IGHD1-7	IGHJ2	LNWIRLAPGKRPEWMGW	ctgaagcccagaggcggcgccgtg	WGRGTPVIVSS	-	GGCTGGTCAATGTTGC-1	QSALTQPASVSGSPGQSITISCTGT	agcagtgacgttggtggttataactat	tggggccggggcacacctgtgatcgtgtccagcg
VRC01	GGCAATTGTCACTGGC-1	1097	1	GGCAATTGTCACTGGC-1_contig_3	IGHV1-2	IGHD1-7	IGHJ2	LNWIRLAPGKRPEWMGW	ctgaagcccagaggcggcgccgtg	WGRGTPVIVSS	10.88888889	GGCAATTGTCACTGGC-1	TGT	agcagtgacgttggtggttataactat	tggggccggggcacacctgtgatcgtgtccagcg
VRC01	CACTCCAGTTCTCATT-1	1096	1	CACTCCAGTTCTCATT-1_contig_4	IGHV1-2	IGHD1-7	IGHJ2	LNWIRLAPGKRPEWMGW	ctgaagcccagaggcggcgccgtg	WGRGTPVIVSS	2.575	CACTCCAGTTCTCATT-1	TGT	agcagtgacgttggtggttataagtat	tggggccggggcacacctgtgatcgtgtccagcg
VRC01	CAGCAGCTCCCACTTG-1	1096	1	CAGCAGCTCCCACTTG-1_contig_3	IGHV1-2	IGHD1-7	IGHJ2	LNWIRLAPGKRPEWMGW	ctgaagcccagaggcggcgccgtg	WGRGTPVIVSS	28.11111111	CAGCAGCTCCCACTTG-1	SCTGT	agcagtgacgttggtggttataactat	tggggccggggcacacctgtgatcgtgtccagcg
VRC01	TCTGGAATCAGGCCCA-1	1095	1	TCTGGAATCAGGCCCA-1_contig_3	IGHV1-2	IGHD1-7	IGHJ2	LNWIRLAPGKRPEWMGW	ctgaagcccagaggcggcgccgtg	WGRGTPVIVSS	-	TCTGGAATCAGGCCCA-1	QSALTQPASVSGSPGQSITISCTGT	agcagtgacgttggtggttataactat	tggggccggggcacacctgtgatcgtgtccagcg
VRC01	ACGATGTGTACTTAGC-1	1094	1	ACGATGTGTACTTAGC-1_contig_2	IGHV1-2	IGHD1-7	IGHJ2	LNWIRLAPGKRPEWMGW	ctgaagcccagaggcggcgccgtg	WGRGTPVIVSS	-	ACGATGTGTACTTAGC-1	TGT	agcagtgacgttggtggttataactat	tggggccggggcacacctgtgatcgtgtccagcg
VRC01	GAAATGAGTAAGCACG-1	1094	1	GAAATGAGTAAGCACG-1_contig_4	IGHV1-2	IGHD1-7	IGHJ2	LNWIRLAPGKRPEWMGW	ctgaagcccagaggcggcgccgtg	WGRGTPVIVSS	5.018867925	GAAATGAGTAAGCACG-1			tggggccggggcacacctgtgatcgtgtccagcg
VRC01	GAATGAAAGAAACGAG-1	1094	1	GAATGAAAGAAACGAG-1_contig_2	IGHV1-2	IGHD1-7	IGHJ2	LNWIRLAPGKRPEWMGW	ctgaagcccagaggcggcgccgtg	WGRGTPVIVSS	-	GAATGAAAGAAACGAG-1	QSALTQPASVSGSPGQSITISCTAT	agcagtgacgttggtggttataactat	tggggccggggcacacctgtgatcgtgtccagcg
VRC01	TACTCGCTCTACCAGA-1	1094	1	TACTCGCTCTACCAGA-1_contig_2	IGHV1-2	IGHD1-7	IGHJ2	LNWIRLAPGKRPEWMGW	ctgaagcccagaggcggcgccgtg	WGRGTPVIVSS	9.46875	TACTCGCTCTACCAGA-1	TGT	agcagtgacgttggtggttataactat	tggggccggggcacacctgtgatcgtgtccagcg
VRC01	GAAATGAGTAGAAAGG-1	1093	1	GAAATGAGTAGAAAGG-1_contig_4	IGHV1-2	IGHD1-7	IGHJ2	LNWIRLAPGKRPEWMGW	ctgaagcccagaggcggcgccgtg	WGRGTPVIVSS	23.8	GAAATGAGTAGAAAGG-1	QSALTQPASVSGSPGQSITISCTGT	agcagtgatgttgggagttataacctt	tggggccggggcacacctgtgatcgtgtccagcg
VRC01	GTATCTTGTATTCTCT-1	1093	1	GTATCTTGTATTCTCT-1_contig_4	IGHV1-2	IGHD1-7	IGHJ2	LNWIRLAPGKRPEWMGW	ctgaagcccagaggcggcgccgtg	WGRGTPVIVSS	3.666666667	GTATCTTGTATTCTCT-1	TGT	agcagtgacgttggtggttataagtat	tggggccggggcacacctgtgatcgtgtccagcg
VRC01	GACTGCGGTGTATGGG-1	1090	1	GACTGCGGTGTATGGG-1_contig_3	IGHV1-2	IGHD1-7	IGHJ2	LNWIRLAPGKRPEWMGW	ctgaagcccagaggcggcgccgtg	WGRGTPVIVSS	8.333333333	GACTGCGGTGTATGGG-1			tggggccggggcacacctgtgatcgtgtccagcg
VRC01	TTTGGTTGTTAGGGTG-1	1090	1	TTTGGTTGTTAGGGTG-1_contig_1	IGHV1-2	IGHD1-7	IGHJ2	LNWIRLAPGKRPEWMGW	ctgaagcccagaggcggcgccgtg	WGRGTPVIVSS	9.395348837	TTTGGTTGTTAGGGTG-1	GQSITMSCTGT	agcagtgacgttggtggttataactat	tggggccggggcacacctgtgatcgtgtccagcg
VRC01	ATAACGCGTCTACCTC-1	1089	1	ATAACGCGTCTACCTC-1_contig_2	IGHV1-2	IGHD1-7	IGHJ2	LNWIRLAPGKRPEWMGW	ctgaagcccagaggcggcgccgtg	WGRGTPVIVSS	-	ATAACGCGTCTACCTC-1		tat	tggggccggggcacacctgtgatcgtgtccagcg
VRC01	CGTTGGGGTCTCAACA-1	1089	1	CGTTGGGGTCTCAACA-1_contig_4	IGHV1-2	IGHD1-7	IGHJ2	LNWIRLAPGKRPEWMGW	ctgaagcccagaggcggcgccgtg	WGRGTPVIVSS	26.05882353	CGTTGGGGTCTCAACA-1			tggggccggggcacacctgtgatcgtgtccagcg
VRC01	GCATACAGTCATATCG-1	1089	1	GCATACAGTCATATCG-1_contig_3	IGHV1-2	IGHD1-7	IGHJ2	LNWIRLAPGKRPEWMGW	ctgaagcccagaggcggcgccgtg	WGRGTPVIVSS	-	GCATACAGTCATATCG-1	QSALTQPASVSGSPGQSITISCTGT	agcagtgacgttggtggttataagtat	tggggccggggcacacctgtgatcgtgtccagcg
VRC01	GGCGACTGTGAAATCA-1	1089	1	GGCGACTGTGAAATCA-1_contig_3	IGHV1-2	IGHD1-7	IGHJ2	LNWIRLAPGKRPEWMGW	ctgaagcccagaggcggcgccgtg	WGRGTPVIVSS	-	GGCGACTGTGAAATCA-1	QSALTQPASVSGSPGQSITISCTGT	agcagtgacgttggtggttataactat	tggggccggggcacacctgtgatcgtgtccagcg
VRC01	GTTTCTACACTAGTAC-1	1089	1	GTTTCTACACTAGTAC-1_contig_3	IGHV1-2	IGHD1-7	IGHJ2	LNWIRLAPGKRPEWMGW	ctgaagcccagaggcggcgccgtg	WGRGTPVIVSS	44.66666667	GTTTCTACACTAGTAC-1	QSALTQPASVSGSPGQSITISCTGT	agcagtgacgttggtggttataactat	tggggccggggcacacctgtgatcgtgtccagcg
VRC01	TGAAAGAGTTGTCGCG-1	1089	1	TGAAAGAGTTGTCGCG-1_contig_3	IGHV1-2	IGHD1-7	IGHJ2	LNWIRLAPGKRPEWMGW	ctgaagcccagaggcggcgccgtg	WGRGTPVIVSS	-	TGAAAGAGTTGTCGCG-1	QSALTQPASVSGSPGQSITISCTGT	agcagtgatgttgggagttataacctt	tggggccggggcacacctgtgatcgtgtccagcg
VRC01	CGGCTAGCAGGTCCAC-1	1088	1	CGGCTAGCAGGTCCAC-1_contig_2	IGHV1-2	IGHD1-7	IGHJ2	LNWIRLAPGKRPEWMGW	ctgaagcccagaggcggcgccgtg	WGRGTPVIVSS	-	CGGCTAGCAGGTCCAC-1	TGT	agcagtgacgttggtggttataactat	tggggccggggcacacctgtgatcgtgtccagcg
VRC01	GAATAAGTCACCAGGC-1	1088	1	GAATAAGTCACCAGGC-1_contig_4	IGHV1-2	IGHD1-7	IGHJ2	LNWIRLAPGKRPEWMGW	ctgaagcccagaggcggcgccgtg	WGRGTPVIVSS	4.104166667	GAATAAGTCACCAGGC-1	QSALTQPASVSGSPGQSITISCTGT	agcagtgacgttggtggttataactat	tggggccggggcacacctgtgatcgtgtccagcg
VRC01	TCAATCTAGTCGAGTG-1	1088	1	TCAATCTAGTCGAGTG-1_contig_2	IGHV1-2	IGHD1-7	IGHJ2	LNWIRLAPGKRPEWMGW	ctgaagcccagaggcggcgccgtg	WGRGTPVIVSS	-	TCAATCTAGTCGAGTG-1	TGT	agcagtgacgttggtggttataactat	tggggccggggcacacctgtgatcgtgtccagcg
VRC01	ATTCTACCATCAGTCA-1	1087	1	ATTCTACCATCAGTCA-1_contig_1	IGHV1-2	IGHD1-7	IGHJ2	LNWIRLAPGKRPEWMGW	ctgaagcccagaggcggcgccgtg	WGRGTPVIVSS	6.862068966	ATTCTACCATCAGTCA-1	TGT	agcagtgacgttggtggttataactat	tggggccggggcacacctgtgatcgtgtccagcg
VRC01	CCGGGATAGGTAAACT-1	1087	1	CCGGGATAGGTAAACT-1_contig_3	IGHV1-2	IGHD1-7	IGHJ2	LNWIRLAPGKRPEWMGW	ctgaagcccagaggcggcgccgtg	WGRGTPVIVSS	4.962962963	CCGGGATAGGTAAACT-1	TGT	agcagtgatgttgggagttataacctt	tggggccggggcacacctgtgatcgtgtccagcg
VRC01	CTCTAATTCAATACCG-1	1087	1	CTCTAATTCAATACCG-1_contig_3	IGHV1-2	IGHD1-7	IGHJ2	LNWIRLAPGKRPEWMGW	ctgaagcccagaggcggcgccgtg	WGRGTPVIVSS	2.310344828	CTCTAATTCAATACCG-1	QSALTQPASVSGSPGQSITISCTGT	agcagtgacgttggtggttataagtat	tggggccggggcacacctgtgatcgtgtccagcg
VRC01	GAAATGACAGCTTCGG-1	1087	1	GAAATGACAGCTTCGG-1_contig_2	IGHV1-2	IGHD1-7	IGHJ2	LNWIRLAPGKRPEWMGW	ctgaagcccagaggcggcgccgtg	WGRGTPVIVSS	9.705882353	GAAATGACAGCTTCGG-1		gtgacgttggtggttataagtat	tggggccggggcacacctgtgatcgtgtccagcg
VRC01	TACACGAAGCTATGCT-1	1087	1	TACACGAAGCTATGCT-1_contig_4	IGHV1-2	IGHD1-7	IGHJ2	LNWIRLAPGKRPEWMGW	ctgaagcccagaggcggcgccgtg	WGRGTPVIVSS	3.684210526	TACACGAAGCTATGCT-1	QSALTQPASVSGSPGQSITISCTGT	agcagtgacgttggtggttataactat	tggggccggggcacacctgtgatcgtgtccagcg
VRC01	TAGAGCTGTATAATGG-1	1086	1	TAGAGCTGTATAATGG-1_contig_2	IGHV1-2	IGHD1-7	IGHJ2	LNWIRLAPGKRPEWMGW	ctgaagcccagaggcggcgccgtg	WGRGTPVIVSS	-	TAGAGCTGTATAATGG-1	TGT	agcagtgatgttgggagttataacctt	tggggccggggcacacctgtgatcgtgtccagcg
VRC01	TTGCGTCTCCGCAGTG-1	1086	1	TTGCGTCTCCGCAGTG-1_contig_4	IGHV1-2	IGHD1-7	IGHJ2	LNWIRLAPGKRPEWMGW	ctgaagcccagaggcggcgccgtg	WGRGTPVIVSS	-	TTGCGTCTCCGCAGTG-1			tggggccggggcacacctgtgatcgtgtccagcg
VRC01	CGGAGTCTCGGCTTGG-1	1085	1	CGGAGTCTCGGCTTGG-1_contig_1	IGHV1-2	IGHD1-7	IGHJ2	LNWIRLAPGKRPEWMGW	ctgaagcccagaggcggcgccgtg	WGRGTPVIVSS	25.0625	CGGAGTCTCGGCTTGG-1	QSALTQPASVSGSPGQSITISCTGT	agcagtgacattggtggttataagtat	tggggccggggcacacctgtgatcgtgtccagcg
VRC01	TGTATTCGTACGCACC-1	1085	1	TGTATTCGTACGCACC-1_contig_2	IGHV1-2	IGHD1-7	IGHJ2	LNWIRLAPGKRPEWMGW	ctgaagcccagaggcggcgccgtg	WGRGTPVIVSS	7.245283019	TGTATTCGTACGCACC-1	QSALTQPASVSGSPGQSITISCTGT	agcagtgacgttggtggttataactat	tggggccggggcacacctgtgatcgtgtccagcg
VRC01	AAGCCGCTCTGCTTGC-1	1084	1	AAGCCGCTCTGCTTGC-1_contig_2	IGHV1-2	IGHD1-7	IGHJ2	LNWIRLAPGKRPEWMGW	ctgaagcccagaggcggcgccgtg	WGRGTPVIVSS	-	AAGCCGCTCTGCTTGC-1	TGT	agcagtgatgttgggagttataacctt	tggggccggggcacacctgtgatcgtgtccagcg
VRC01	GAACCTAGTTAGATGA-1	1084	1	GAACCTAGTTAGATGA-1_contig_2	IGHV1-2	IGHD1-7	IGHJ2	LNWIRLAPGKRPEWMGW	ctgaagcccagaggcggcgccgtg	WGRGTPVIVSS	1.081481481	GAACCTAGTTAGATGA-1		tat	tggggccggggcacacctgtgatcgtgtccagcg
VRC01	TGGCCAGCATGGTCAT-1	1082	1	TGGCCAGCATGGTCAT-1_contig_3	IGHV1-2	IGHD1-7	IGHJ2	LNWIRLAPGKRPEWMGW	ctgaagcccagaggcggcgccgtg	WGRGTPVIVSS	-	TGGCCAGCATGGTCAT-1			tggggccggggcacacctgtgatcgtgtccagcg
VRC01	TTAGGCATCGGAGCAA-1	1082	1	TTAGGCATCGGAGCAA-1_contig_1	IGHV1-2	IGHD1-7	IGHJ2	LNWIRLAPGKRPEWMGW	ctgaagcccagaggcggcgccgtg	WGRGTPVIVSS	-	TTAGGCATCGGAGCAA-1	SCTGT	agcagtgacgttggtggttataactat	tggggccggggcacacctgtgatcgtgtccagcg
VRC01	AGTAGTCGTAGGGTAC-1	1081	1	AGTAGTCGTAGGGTAC-1_contig_2	IGHV1-2	IGHD1-7	IGHJ2	LNWIRLAPGKRPEWMGW	ctgaagcccagaggcggcgccgtg	WGRGTPVIVSS	-	AGTAGTCGTAGGGTAC-1	QSALTQPASVSGSPGQSITISCTGT	agcagtgacgttggtggttataactat	tggggccggggcacacctgtgatcgtgtccagcg
VRC01	CACCACTTCACCGTAA-1	1081	1	CACCACTTCACCGTAA-1_contig_2	IGHV1-2	IGHD1-7	IGHJ2	LNWIRLAPGKRPEWMGW	ctgaagcccagaggcggcgccgtg	WGRGTPVIVSS	5.944444444	CACCACTTCACCGTAA-1	QSALTQPASVSGSPGQSITISCTGT	agcagtgacgttggtggttataactat	tggggccggggcacacctgtgatcgtgtccagcg
VRC01	CAGTCCTAGGACTGGT-1	1081	1	CAGTCCTAGGACTGGT-1_contig_2	IGHV1-2	IGHD1-7	IGHJ2	LNWIRLAPGKRPEWMGW	ctgaagcccagaggcggcgccgtg	WGRGTPVIVSS	-	CAGTCCTAGGACTGGT-1	SCTGT	agcagtgacgttggtggttataactat	tggggccggggcacacctgtgatcgtgtccagcg
VRC01	CTACATTGTCCCTACT-1	1081	1	CTACATTGTCCCTACT-1_contig_2	IGHV1-2	IGHD1-7	IGHJ2	LNWIRLAPGKRPEWMGW	ctgaagcccagaggcggcgccgtg	WGRGTPVIVSS	4.785714286	CTACATTGTCCCTACT-1		tat	tggggccggggcacacctgtgatcgtgtccagcg
VRC01	CTCACACTCAGGTAAA-1	1080	1	CTCACACTCAGGTAAA-1_contig_3	IGHV1-2	IGHD1-7	IGHJ2	LNWIRLAPGKRPEWMGW	ctgaagcccagaggcggcgccgtg	WGRGTPVIVSS	4.826086957	CTCACACTCAGGTAAA-1			tggggccggggcacacctgtgatcgtgtccagcg
VRC01	CTTAACTAGTACATGA-1	1080	1	CTTAACTAGTACATGA-1_contig_3	IGHV1-2	IGHD1-7	IGHJ2	LNWIRLAPGKRPEWMGW	ctgaagcccagaggcggcgccgtg	WGRGTPVIVSS	2.2	CTTAACTAGTACATGA-1	QSALTQPASVSGSPGQSITISCTGT	agcagtgacgttggtggttataagtat	tggggccggggcacacctgtgatcgtgtccagcg
VRC01	GAACGGACACCGATAT-1	1080	1	GAACGGACACCGATAT-1_contig_3	IGHV1-2	IGHD1-7	IGHJ2	LNWIRLAPGKRPEWMGW	ctgaagcccagaggcggcgccgtg	WGRGTPVIVSS	6.857142857	GAACGGACACCGATAT-1	SCTGT	agtagtgacgttggtggttataactat	tggggccggggcacacctgtgatcgtgtccagcg
VRC01	CGCCAAGGTAGGCATG-1	1079	1	CGCCAAGGTAGGCATG-1_contig_2	IGHV1-2	IGHD1-7	IGHJ2	LNWIRLAPGKRPEWMGW	ctgaagcccagaggcggcgccgtg	WGRGTPVIVSS	-	CGCCAAGGTAGGCATG-1	TGT	agcagtgacgttggtggttataactat	tggggccggggcacacctgtgatcgtgtccagcg
VRC01	GCAATCACAGTCAGCC-1	1079	1	GCAATCACAGTCAGCC-1_contig_4	IGHV1-2	IGHD1-7	IGHJ2	LNWIRLAPGKRPEWMGW	ctgaagcccagaggcggcgccgtg	WGRGTPVIVSS	4.615384615	GCAATCACAGTCAGCC-1	TGT	agcagtgacgttggtggttataactat	tggggccggggcacacctgtgatcgtgtccagcg
VRC01	ATCATCTTCACTCTTA-1	1078	1	ATCATCTTCACTCTTA-1_contig_2	IGHV1-2	IGHD1-7	IGHJ2	LNWIRLAPGKRPEWMGW	ctgaagcccagaggcggcgccgtg	WGRGTPVIVSS	-	ATCATCTTCACTCTTA-1	SCTGT	agcagtgatgttgggagttataacctt	tggggccggggcacacctgtgatcgtgtccagcg
VRC01	GGGACCTCAGCTGCAC-1	1078	1	GGGACCTCAGCTGCAC-1_contig_2	IGHV1-2	IGHD1-7	IGHJ2	LNWIRLAPGKRPEWMGW	ctgaagcccagaggcggcgccgtg	WGRGTPVIVSS	31.42857143	GGGACCTCAGCTGCAC-1			tggggccggggcacacctgtgatcgtgtccagcg
VRC01	TACACGACACGACTCG-1	1078	1	TACACGACACGACTCG-1_contig_3	IGHV1-2	IGHD1-7	IGHJ2	LNWIRLAPGKRPEWMGW	ctgaagcccagaggcggcgccgtg	WGRGTPVIVSS	-	TACACGACACGACTCG-1	TGT	agcagtgacgttggtggttataactat	tggggccggggcacacctgtgatcgtgtccagcg
VRC01	TCGAGGCTCAAGAAGT-1	1078	1	TCGAGGCTCAAGAAGT-1_contig_4	IGHV1-2	IGHD1-7	IGHJ2	LNWIRLAPGKRPEWMGW	ctgaagcccagaggcggcgccgtg	WGRGTPVIVSS	2	TCGAGGCTCAAGAAGT-1	QSITISCTGT	agcagtgatgttgggagttataacctt	tggggccggggcacacctgtgatcgtgtccagcg
VRC01	CGTTAGAAGCCATCGC-1	1077	1	CGTTAGAAGCCATCGC-1_contig_4	IGHV1-2	IGHD1-7	IGHJ2	LNWIRLAPGKRPEWMGW	ctgaagcccagaggcggcgccgtg	WGRGTPVIVSS	7.333333333	CGTTAGAAGCCATCGC-1	SCTGT	agcagtgacgttggtggttataactat	tggggccggggcacacctgtgatcgtgtccagcg
VRC01	GTCACGGGTCCCTTGT-1	1077	1	GTCACGGGTCCCTTGT-1_contig_2	IGHV1-2	IGHD1-7	IGHJ2	LNWIRLAPGKRPEWMGW	ctgaagcccagaggcggcgccgtg	WGRGTPVIVSS	5.414634146	GTCACGGGTCCCTTGT-1			tggggccggggcacacctgtgatcgtgtccagcg
VRC01	AACTCCCAGTGAACAT-1	1076	1	AACTCCCAGTGAACAT-1_contig_1	IGHV1-2	IGHD1-7	IGHJ2	LNWIRLAPGKRPEWMGW	ctgaagcccagaggcggcgccgtg	WGRGTPVIVSS	-	AACTCCCAGTGAACAT-1	TGT	agcagtgacgttggtggttataactat	tggggccggggcacacctgtgatcgtgtccagcg
VRC01	CCGTTCATCACTTATC-1	1076	1	CCGTTCATCACTTATC-1_contig_3	IGHV1-2	IGHD1-7	IGHJ2	LNWIRLAPGKRPEWMGW	ctgaagcccagaggcggcgccgtg	WGRGTPVIVSS	25.25	CCGTTCATCACTTATC-1	QSALTQPASVSGSPGQSITISCTGT	agcagtgacgttggtggttataactat	tggggccggggcacacctgtgatcgtgtccagcg
VRC01	CGTTAGATCAGTTAGC-1	1076	1	CGTTAGATCAGTTAGC-1_contig_3	IGHV1-2	IGHD1-7	IGHJ2	LNWIRLAPGKRPEWMGW	ctgaagcccagaggcggcgccgtg	WGRGTPVIVSS	6.612903226	CGTTAGATCAGTTAGC-1	TGT	agcagtgacgttggtggttataactat	tggggccggggcacacctgtgatcgtgtccagcg
VRC01	GGGTCTGCATCGATTG-1	1075	1	GGGTCTGCATCGATTG-1_contig_2	IGHV1-2	IGHD1-7	IGHJ2	LNWIRLAPGKRPEWMGW	ctgaagcccagaggcggcgccgtg	WGRGTPVIVSS	1.245283019	GGGTCTGCATCGATTG-1			tggggccggggcacacctgtgatcgtgtccagcg
VRC01	GTCTTCGGTAGCAAAT-1	1075	1	GTCTTCGGTAGCAAAT-1_contig_2	IGHV4-34	IGHD3-10	IGHJ6	WSWIRQPPGKGLE*IGE	atcaatcatagtggaagcacc	WGQGTTVTVSS	-	GTCTTCGGTAGCAAAT-1	QSALTQPASVSGSPGQSITISCTGT	agcagtgacgttggtggttataactat	tggggccaagggaccacggtcaccgtctcctca
VRC01	CGACCTTTCAAACGGG-1	1074	1	CGACCTTTCAAACGGG-1_contig_4	IGHV1-2	IGHD1-7	IGHJ2	LNWIRLAPGKRPEWMGW	ctgaagcccagaggcggcgccgtg	WGRGTPVIVSS	10.71794872	CGACCTTTCAAACGGG-1	GQSITMSCTGT	agcagtgacgttggtggttataactat	tggggccggggcacacctgtgatcgtgtccagcg
VRC01	TACGGATCACCAGGCT-1	1074	1	TACGGATCACCAGGCT-1_contig_2	IGHV1-2	IGHD1-7	IGHJ2	LNWIRLAPGKRPEWMGW	ctgaagcccagaggcggcgccgtg	WGRGTPVIVSS	-	TACGGATCACCAGGCT-1		tat	tggggccggggcacacctgtgatcgtgtccagcg
VRC01	TCGTACCGTATCTGCA-1	1074	1	TCGTACCGTATCTGCA-1_contig_4	IGHV1-2	IGHD1-7	IGHJ2	LNWIRLAPGKRPEWMGW	ctgaagcccagaggcggcgccgtg	WGRGTPVIVSS	5.828571429	TCGTACCGTATCTGCA-1			tggggccggggcacacctgtgatcgtgtccagcg
VRC01	TTGAACGAGAGCAATT-1	1074	1	TTGAACGAGAGCAATT-1_contig_1	IGHV1-2	IGHD1-7	IGHJ2	LNWIRLAPGKRPEWMGW	ctgaagcccagaggcggcgccgtg	WGRGTPVIVSS	5.888888889	TTGAACGAGAGCAATT-1	QSALTQPASVSGSPGQSITISCTGT	agcagtgacgttggtggttataagtat	tggggccggggcacacctgtgatcgtgtccagcg
VRC01	CGAGCACAGGATGTAT-1	1073	1	CGAGCACAGGATGTAT-1_contig_4	IGHV1-2	IGHD1-7	IGHJ2	LNWIRLAPGKRPEWMGW	ctgaagcccagaggcggcgccgtg	WGRGTPVIVSS	21.13333333	CGAGCACAGGATGTAT-1	SALTQPASVSGSPGQSITISCTGT	agcagtgacgttggtggttataactat	tggggccggggcacacctgtgatcgtgtccagcg
VRC01	CTAATGGTCTATCCCG-1	1073	1	CTAATGGTCTATCCCG-1_contig_3	IGHV1-2	IGHD1-7	IGHJ2	LNWIRLAPGKRPEWMGW	ctgaagcccagaggcggcgccgtg	WGRGTPVIVSS	-	CTAATGGTCTATCCCG-1	TGT	agcagtgacgttggtggttataactat	tggggccggggcacacctgtgatcgtgtccagcg
VRC01	GACACGCGTGAGTGAC-1	1072	1	GACACGCGTGAGTGAC-1_contig_2	IGHV1-2	IGHD1-7	IGHJ2	LNWIRLAPGKRPEWMGW	ctgaagcccagaggcggcgccgtg	WGRGTPVIVSS	5.722222222	GACACGCGTGAGTGAC-1	TGT	agcagtgatgttgggagttataacctt	tggggccggggcacacctgtgatcgtgtccagcg
VRC01	TTTGGTTTCATATCGG-1	1072	1	TTTGGTTTCATATCGG-1_contig_2	IGHV1-2	IGHD1-7	IGHJ2	LNWIRLAPGKRPEWMGW	ctgaagcccagaggcggcgccgtg	WGRGTPVIVSS	8.093023256	TTTGGTTTCATATCGG-1	QSALTQPASVSGSPGQSITISCTGT	agcagtgacgttggtggttataagtat	tggggccggggcacacctgtgatcgtgtccagcg
VRC01	AACTTTCCATCAGTCA-1	1071	1	AACTTTCCATCAGTCA-1_contig_3	IGHV1-2	IGHD1-7	IGHJ2	LNWIRLAPGKRPEWMGW	ctgaagcccagaggcggcgccgtg	WGRGTPVIVSS	-	AACTTTCCATCAGTCA-1	QSALTQPASVSGSPGQSITISCTET	agcagtgacgttggtggttataagtat	tggggccggggcacacctgtgatcgtgtccagcg
VRC01	CGATGGCTCTGCCCTA-1	1071	1	CGATGGCTCTGCCCTA-1_contig_2	IGHV1-2	IGHD1-7	IGHJ2	LNWIRLAPGKRPEWMGW	ctgaagcccagaggcggcgccgtg	WGRGTPVIVSS	2.884615385	CGATGGCTCTGCCCTA-1			tggggccggggcacacctgtgatcgtgtccagcg
VRC01	CTGATCCCATGGTCTA-1	1071	1	CTGATCCCATGGTCTA-1_contig_3	IGHV1-2	IGHD1-7	IGHJ2	LNWIRLAPGKRPEWMGW	ctgaagcccagaggcggcgccgtg	WGRGTPVIVSS	14.4	CTGATCCCATGGTCTA-1	GQSITISCTGT	agcagtgatgttgggagttataacctt	tggggccggggcacacctgtgatcgtgtccagcg
VRC01	CACACAACATTGGGCC-1	1070	1	CACACAACATTGGGCC-1_contig_1	IGHV1-2	IGHD1-7	IGHJ2	LNWIRLAPGKRPEWMGW	ctgaagcccagaggcggcgccgtg	WGRGTPVIVSS	-	CACACAACATTGGGCC-1	QSALTQPASVSGSPGQSITISCTGT	agcagtgacgttggtggttataactat	tggggccggggcacacctgtgatcgtgtccagcg
VRC01	GTCTTCGTCAGCGATT-1	1070	1	GTCTTCGTCAGCGATT-1_contig_1	IGHV1-2	IGHD1-7	IGHJ2	LNWIRLAPGKRPEWMGW	ctgaagcccagaggcggcgccgtg	WGRGTPVIVSS	2.26984127	GTCTTCGTCAGCGATT-1	GQSITMSCTGT	aacagtgacgttggtggttataactat	tggggccggggcacacctgtgatcgtgtccagcg
VRC01	TCAATCTAGCTTCGCG-1	1070	1	TCAATCTAGCTTCGCG-1_contig_2	IGHV1-2	IGHD1-7	IGHJ2	LNWIRLAPGKRPEWMGW	ctgaagcccagaggcggcgccgtg	WGRGTPVIVSS	-	TCAATCTAGCTTCGCG-1	TGT	agcagtgacgttggtggttataactat	tggggccggggcacacctgtgatcgtgtccagcg
VRC01	TGACTTTGTAGAGGAA-1	1070	1	TGACTTTGTAGAGGAA-1_contig_4	IGHV1-2	IGHD1-7	IGHJ2	LNWIRLAPGKRPEWMGW	ctgaagcccagaggcggcgccgtg	WGRGTPVIVSS	24.04761905	TGACTTTGTAGAGGAA-1			tggggccggggcacacctgtgatcgtgtccagcg
VRC01	ATCATCTCAGCTGTTA-1	1069	1	ATCATCTCAGCTGTTA-1_contig_2	IGHV1-2	IGHD1-7	IGHJ2	LNWIRLAPGKRPEWMGW	ctgaagcccagaggcggcgccgtg	WGRGTPVIVSS	24.55555556	ATCATCTCAGCTGTTA-1	QSALTQPASVSGSPGQSITISCTGT	agcagtgacgttggtggttataactat	tggggccggggcacacctgtgatcgtgtccagcg
VRC01	CAGCTGGGTTCACGGC-1	1069	1	CAGCTGGGTTCACGGC-1_contig_3	IGHV1-2	IGHD1-7	IGHJ2	LNWIRLAPGKRPEWMGW	ctgaagcccagaggcggcgccgtg	WGRGTPVIVSS	2.104166667	CAGCTGGGTTCACGGC-1	T	agcagtgacgttggtgattataagtat	tggggccggggcacacctgtgatcgtgtccagcg
VRC01	GCTTCCATCAAGATCC-1	1069	1	GCTTCCATCAAGATCC-1_contig_3	IGHV1-2	IGHD1-7	IGHJ2	LNWIRLAPGKRPEWMGW	ctgaagcccagaggcggcgccgtg	WGRGTPVIVSS	-	GCTTCCATCAAGATCC-1	TGT	agcagtgacgttggtggttataactat	tggggccggggcacacctgtgatcgtgtccagcg
VRC01	GGGACCTGTCACAAGG-1	1069	1	GGGACCTGTCACAAGG-1_contig_2	IGHV1-2	IGHD1-7	IGHJ2	LNWIRLAPGKRPEWMGW	ctgaagcccagaggcggcgccgtg	WGRGTPVIVSS	3.559322034	GGGACCTGTCACAAGG-1	QSALTQPASVSGSPGQSITISCTGT	agcagtgacgttggtggttataactat	tggggccggggcacacctgtgatcgtgtccagcg
VRC01	TCCACACGTTAAGTAG-1	1069	1	TCCACACGTTAAGTAG-1_contig_2	IGHV1-2	IGHD1-7	IGHJ2	LNWIRLAPGKRPEWMGW	ctgaagcccagaggcggcgccgtg	WGRGTPVIVSS	-	TCCACACGTTAAGTAG-1	SALTQPASVSGSPGQSITISCTGT	agtagtgacgttggtggttataactat	tggggccggggcacacctgtgatcgtgtccagcg
VRC01	GTGGGTCTCCGCAGTG-1	1068	1	GTGGGTCTCCGCAGTG-1_contig_4	IGHV1-2	IGHD1-7	IGHJ2	LNWIRLAPGKRPEWMGW	ctgaagcccagaggcggcgccgtg	WGRGTPVIVSS	18.85	GTGGGTCTCCGCAGTG-1	QSALTQPASVSGSPGQSITISCTGT	agcagtgacgttggtggttataactat	tggggccggggcacacctgtgatcgtgtccagcg
VRC01	GGAATAATCAACACTG-1	1067	1	GGAATAATCAACACTG-1_contig_1	IGHV1-2	IGHD1-7	IGHJ2	LNWIRLAPGKRPEWMGW	ctgaagcccagaggcggcgccgtg	WGRGTPVIVSS	-	GGAATAATCAACACTG-1	SCTGT	agcagtgatgttgggagttataacctt	tggggccggggcacacctgtgatcgtgtccagcg
VRC01	GGTGCGTAGAGTACCG-1	1067	1	GGTGCGTAGAGTACCG-1_contig_4	IGHV1-2	IGHD1-7	IGHJ2	LNWIRLAPGKRPEWMGW	ctgaagcccagaggcggcgccgtg	WGRGTPVIVSS	3.136986301	GGTGCGTAGAGTACCG-1	TGT	agcagtgacgttggtggttataactat	tggggccggggcacacctgtgatcgtgtccagcg
VRC01	ACTTTCAAGCTAGTTC-1	1066	1	ACTTTCAAGCTAGTTC-1_contig_2	IGHV1-2	IGHD1-7	IGHJ2	LNWIRLAPGKRPEWMGW	ctgaagcccagaggcggcgccgtg	WGRGTPVIVSS	-	ACTTTCAAGCTAGTTC-1	SCTGT	agcagtgacgttggtggttataactat	tggggccggggcacacctgtgatcgtgtccagcg
VRC01	AGGCCGTCACGAAATA-1	1066	1	AGGCCGTCACGAAATA-1_contig_1	IGHV1-2	IGHD1-7	IGHJ2	LNWIRLAPGKRPEWMGW	ctgaagcccagaggcggcgccgtg	WGRGTPVIVSS	71.66666667	AGGCCGTCACGAAATA-1	QSALTQPASVSGSPGQSITISCTGT	agcagtgatgttgggagttataacctt	tggggccggggcacacctgtgatcgtgtccagcg
VRC01	CGTCCATAGCGCTCCA-1	1066	1	CGTCCATAGCGCTCCA-1_contig_4	IGHV1-2	IGHD1-7	IGHJ2	LNWIRLAPGKRPEWMGW	ctgaagcccagaggcggcgccgtg	WGRGTPVIVSS	7.225806452	CGTCCATAGCGCTCCA-1	QSALTQPASVSGSPGQSITISCTGT	agcagtgatgttgggagttataacctt	tggggccggggcacacctgtgatcgtgtccagcg
VRC01	GCGCAACAGCTGAAAT-1	1066	1	GCGCAACAGCTGAAAT-1_contig_2	IGHV1-2	IGHD1-7	IGHJ2	LNWIRLAPGKRPEWMGW	ctgaagcccagaggcggcgccgtg	WGRGTPVIVSS	27.14285714	GCGCAACAGCTGAAAT-1	QSALTQPASVSGSPGQSITISCTGT	agcagtgatgttgggagttataacctt	tggggccggggcacacctgtgatcgtgtccagcg
VRC01	GTTAAGCGTAGCGTAG-1	1066	1	GTTAAGCGTAGCGTAG-1_contig_3	IGHV1-2	IGHD1-7	IGHJ2	LNWIRLAPGKRPEWMGW	ctgaagcccagaggcggcgccgtg	WGRGTPVIVSS	-	GTTAAGCGTAGCGTAG-1	QSALTQPASVSGSPGQSITISCTGT	agcagtgacgttggtggttataactat	tggggccggggcacacctgtgatcgtgtccagcg
VRC01	CATTATCGTACACCGC-1	1065	1	CATTATCGTACACCGC-1_contig_3	IGHV1-2	IGHD1-7	IGHJ2	LNWIRLAPGKRPEWMGW	ctgaagcccagaggcggcgccgtg	WGRGTPVIVSS	2.555555556	CATTATCGTACACCGC-1	QSALTQPASVSGSPGQSITISCTGT	agcagtgacgttggtggttataagtat	tggggccggggcacacctgtgatcgtgtccagcg
VRC01	CGAGCCAAGTACGTTC-1	1065	1	CGAGCCAAGTACGTTC-1_contig_2	IGHV1-2	IGHD1-7	IGHJ2	LNWIRLAPGKRPEWMGW	ctgaagcccagaggcggcgccgtg	WGRGTPVIVSS	-	CGAGCCAAGTACGTTC-1			tggggccggggcacacctgtgatcgtgtccagcg
VRC01	ATGTGTGTCTTTAGGG-1	1064	1	ATGTGTGTCTTTAGGG-1_contig_4	IGHV1-2	IGHD1-7	IGHJ2	LNWIRLAPGKRPEWMGW	ctgaagcccagaggcggcgccgtg	WGRGTPVIVSS	9	ATGTGTGTCTTTAGGG-1	TGT	agcagtgacgttggtggttataagtat	tggggccggggcacacctgtgatcgtgtccagcg
VRC01	CAGAATCTCTTATCTG-1	1064	1	CAGAATCTCTTATCTG-1_contig_2	IGHV1-2	IGHD1-7	IGHJ2	LNWIRLAPGKRPEWMGW	ctgaagcccagaggcggcgccgtg	WGRGTPVIVSS	-	CAGAATCTCTTATCTG-1	TGT	agcagtgacgttggtggttataactat	tggggccggggcacacctgtgatcgtgtccagcg
VRC01	CCCTCCTTCGTACCGG-1	1064	1	CCCTCCTTCGTACCGG-1_contig_3	IGHV1-2	IGHD1-7	IGHJ2	LNWIRLAPGKRPEWMGW	ctgaagcccagaggcggcgccgtg	WGRGTPVIVSS	3.381818182	CCCTCCTTCGTACCGG-1		tat	tggggccggggcacacctgtgatcgtgtccagcg
VRC01	CAAGATCCACAGACAG-1	1063	1	CAAGATCCACAGACAG-1_contig_3	IGHV1-2	IGHD1-7	IGHJ2	LNWIRLAPGKRPEWMGW	ctgaagcccagaggcggcgccgtg	WGRGTPVIVSS	2.565517241	CAAGATCCACAGACAG-1	GT	agcagtgacgttggtggttataactat	tggggccggggcacacctgtgatcgtgtccagcg
VRC01	CACAAACTCATTCACT-1	1063	1	CACAAACTCATTCACT-1_contig_3	IGHV1-2	IGHD1-7	IGHJ2	LNWIRLAPGKRPEWMGW	ctgaagcccagaggcggcgccgtg	WGRGTPVIVSS	-	CACAAACTCATTCACT-1	QSALTQPASVSGSPGQSITISCTGT	agcagtgacgttggtggttataagtat	tggggccggggcacacctgtgatcgtgtccagcg
VRC01	GCATACAGTGCCTGTG-1	1063	1	GCATACAGTGCCTGTG-1_contig_3	IGHV1-2	IGHD1-7	IGHJ2	LNWIRLAPGKRPEWMGW	ctgaagcccagaggcggcgccgtg	WGRGTPVIVSS	3.450980392	GCATACAGTGCCTGTG-1	GT	agcagtgacgttggtggttataactat	tggggccggggcacacctgtgatcgtgtccagcg
VRC01	GGTATTGGTAAATACG-1	1063	1	GGTATTGGTAAATACG-1_contig_4	IGHV1-2	IGHD1-7	IGHJ2	LNWIRLAPGKRPEWMGW	ctgaagcccagaggcggcgccgtg	WGRGTPVIVSS	6.463768116	GGTATTGGTAAATACG-1	SALTQPASVSGSPGQSITISCTGT	agcagtgacgttggtggttataactat	tggggccggggcacacctgtgatcgtgtccagcg
VRC01	TCTTCGGTCCAGAAGG-1	1063	1	TCTTCGGTCCAGAAGG-1_contig_1	IGHV1-2	IGHD1-7	IGHJ2	LNWIRLAPGKRPEWMGW	ctgaagcccagaggcggcgccgtg	WGRGTPVIVSS	1.8	TCTTCGGTCCAGAAGG-1		tat	tggggccggggcacacctgtgatcgtgtccagcg
VRC01	GGGATGATCCGAATGT-1	1062	1	GGGATGATCCGAATGT-1_contig_3	IGHV1-2	IGHD1-7	IGHJ2	LNWIRLAPGKRPEWMGW	ctgaagcccagaggcggcgccgtg	WGRGTPVIVSS	-	GGGATGATCCGAATGT-1	QSALTQPASVSGSPGQSITISCTGT	agcagtgatgttgggagttataacctt	tggggccggggcacacctgtgatcgtgtccagcg
VRC01	TAAACCGTCTAACTGG-1	1062	1	TAAACCGTCTAACTGG-1_contig_2	IGHV1-2	IGHD1-7	IGHJ2	LNWIRLAPGKRPEWMGW	ctgaagcccagaggcggcgccgtg	WGRGTPVIVSS	-	TAAACCGTCTAACTGG-1	SCTGT	agcagtgacgttggtggttataactat	tggggccggggcacacctgtgatcgtgtccagcg
VRC01	TTTCCTCAGGGATGGG-1	1062	1	TTTCCTCAGGGATGGG-1_contig_2	IGHV1-2	IGHD1-7	IGHJ2	LNWIRLAPGKRPEWMGW	ctgaagcccagaggcggcgccgtg	WGRGTPVIVSS	3.086206897	TTTCCTCAGGGATGGG-1	QSALTQPASVSGSPGQSITISCTGT	agcagtgacgttggtggttataagtat	tggggccggggcacacctgtgatcgtgtccagcg
VRC01	ACATACGGTAGCAAAT-1	1061	1	ACATACGGTAGCAAAT-1_contig_2	IGHV1-2	IGHD1-7	IGHJ2	LNWIRLAPGKRPEWMGW	ctgaagcccagaggcggcgccgtg	WGRGTPVIVSS	6.441860465	ACATACGGTAGCAAAT-1	QSALTQPASVSGSPGQSITISCTGT	agcagtgacgttggtggttataactat	tggggccggggcacacctgtgatcgtgtccagcg
VRC01	TCAGCTCCACGAGAGT-1	1061	1	TCAGCTCCACGAGAGT-1_contig_4	IGHV1-2	IGHD1-7	IGHJ2	LNWIRLAPGKRPEWMGW	ctgaagcccagaggcggcgccgtg	WGRGTPVIVSS	2.666666667	TCAGCTCCACGAGAGT-1	QSALTQPASVSGSPGQSITISCTGT	agcagtgacgttggtggttataagtat	tggggccggggcacacctgtgatcgtgtccagcg
VRC01	CCATTCGAGCTCTCGG-1	1060	1	CCATTCGAGCTCTCGG-1_contig_2	IGHV1-2	IGHD1-7	IGHJ2	LNWIRLAPGKRPEWMGW	ctgaagcccagaggcggcgccgtg	WGRGTPVIVSS	-	CCATTCGAGCTCTCGG-1	SCTGT	agcagtgacgttggtggttataactat	tggggccggggcacacctgtgatcgtgtccagcg
VRC01	CGATGTAGTCCAACTA-1	1060	1	CGATGTAGTCCAACTA-1_contig_3	IGHV1-2	IGHD1-7	IGHJ2	LNWIRLAPGKRPEWMGW	ctgaagcccagaggcggcgccgtg	WGRGTPVIVSS	-	CGATGTAGTCCAACTA-1			tggggccggggcacacctgtgatcgtgtccagcg
VRC01	TACTCGCCATGGGACA-1	1060	1	TACTCGCCATGGGACA-1_contig_3	IGHV1-2	IGHD1-7	IGHJ2	LNWIRLAPGKRPEWMGW	ctgaagcccagaggcggcgccgtg	WGRGTPVIVSS	4.846153846	TACTCGCCATGGGACA-1	QSALTQPASVSGSPGQSITISCTGT	agcagtgatgttgggagttataacctt	tggggccggggcacacctgtgatcgtgtccagcg
VRC01	TCTCTAATCAAGAAGT-1	1060	1	TCTCTAATCAAGAAGT-1_contig_1	IGHV1-2	IGHD1-7	IGHJ2	LNWIRLAPGKRPEWMGW	ctgaagcccagaggcggcgccgtg	WGRGTPVIVSS	-	TCTCTAATCAAGAAGT-1	TGT	agcagtgatgttgggagttataacctt	tggggccggggcacacctgtgatcgtgtccagcg
VRC01	TGCACCTTCAGGCGAA-1	1060	1	TGCACCTTCAGGCGAA-1_contig_3	IGHV1-2	IGHD1-7	IGHJ2	LNWIRLAPGKRPEWMGW	ctgaagcccagaggcggcgccgtg	WGRGTPVIVSS	5.238095238	TGCACCTTCAGGCGAA-1	SCTGT	agcagtgacgttggtggttataactat	tggggccggggcacacctgtgatcgtgtccagcg
VRC01	AGTAGTCGTCCGAATT-1	1059	1	AGTAGTCGTCCGAATT-1_contig_4	IGHV1-2	IGHD1-7	IGHJ2	LNWIRLAPGKRPEWMGW	ctgaagcccagaggcggcgccgtg	WGRGTPVIVSS	3.666666667	AGTAGTCGTCCGAATT-1	QSALTQPASVSGSPGQSITISCTGT	agcagtgacgttggtggttataagtat	tggggccggggcacacctgtgatcgtgtccagcg
VRC01	CATCAGATCCAAGTAC-1	1059	1	CATCAGATCCAAGTAC-1_contig_3	IGHV1-2	IGHD1-7	IGHJ2	LNWIRLAPGKRPEWMGW	ctgaagcccagaggcggcgccgtg	WGRGTPVIVSS	-	CATCAGATCCAAGTAC-1	QSALTQPASVSGSPGQSITISCTGT	agcagtgacattggtagttataagtat	tggggccggggcacacctgtgatcgtgtccagcg
VRC01	CTCGGGAAGAAACCAT-1	1059	1	CTCGGGAAGAAACCAT-1_contig_4	IGHV1-2	IGHD1-7	IGHJ2	LNWIRLAPGKRPEWMGW	ctgaagcccagaggcggcgccgtg	WGRGTPVIVSS	3.836734694	CTCGGGAAGAAACCAT-1	TGT	agcagtgatgttgggagttataacctt	tggggccggggcacacctgtgatcgtgtccagcg
VRC01	GGGACCTGTTCGTCTC-1	1059	1	GGGACCTGTTCGTCTC-1_contig_3	IGHV1-2	IGHD1-7	IGHJ2	LNWIRLAPGKRPEWMGW	ctgaagcccagaggcggcgccgtg	WGRGTPVIVSS	7.947368421	GGGACCTGTTCGTCTC-1			tggggccggggcacacctgtgatcgtgtccagcg
VRC01	GGTGTTATCAAAGTAG-1	1059	1	GGTGTTATCAAAGTAG-1_contig_3	IGHV1-2	IGHD1-7	IGHJ2	LNWIRLAPGKRPEWMGW	ctgaagcccagaggcggcgccgtg	WGRGTPVIVSS	-	GGTGTTATCAAAGTAG-1	QSALTQPASVSGSPGQSITISCTGT	agcagtgacgttggtggttataagtat	tggggccggggcacacctgtgatcgtgtccagcg
VRC01	GTCGTAAGTACCATCA-1	1059	1	GTCGTAAGTACCATCA-1_contig_3	IGHV1-2	IGHD1-7	IGHJ2	LNWIRLAPGKRPEWMGW	ctgaagcccagaggcggcgccgtg	WGRGTPVIVSS	-	GTCGTAAGTACCATCA-1		tat	tggggccggggcacacctgtgatcgtgtccagcg
VRC01	ATCCGAAAGATGTGGC-1	1058	1	ATCCGAAAGATGTGGC-1_contig_3	IGHV1-2	IGHD1-7	IGHJ2	LNWIRLAPGKRPEWMGW	ctgaagcccagaggcggcgccgtg	WGRGTPVIVSS	20.18181818	ATCCGAAAGATGTGGC-1	QSALTQPASVSGSPGQSITISCTGT	agcagtgacgttggtggttataactat	tggggccggggcacacctgtgatcgtgtccagcg
VRC01	CTTACCGGTCTAAAGA-1	1058	1	CTTACCGGTCTAAAGA-1_contig_3	IGHV1-2	IGHD1-7	IGHJ2	LNWIRLAPGKRPEWMGW	ctgaagcccagaggcggcgccgtg	WGRGTPVIVSS	5.263157895	CTTACCGGTCTAAAGA-1	QSALTQPASVSGSPGQSITISCTGT	agcagtgacgttggtggttataactat	tggggccggggcacacctgtgatcgtgtccagcg
VRC01	AAACGGGGTCGAGTTT-1	1057	1	AAACGGGGTCGAGTTT-1_contig_4	IGHV1-2	IGHD1-7	IGHJ2	LNWIRLAPGKRPEWMGW	ctgaagcccagaggcggcgccgtg	WGRGTPVIVSS	7.105263158	AAACGGGGTCGAGTTT-1	TGT	agcagtgacgttggtggttataactat	tggggccggggcacacctgtgatcgtgtccagcg
VRC01	AGACGTTTCACGGTTA-1	1057	1	AGACGTTTCACGGTTA-1_contig_4	IGHV1-2	IGHD1-7	IGHJ2	LNWIRLAPGKRPEWMGW	ctgaagcccagaggcggcgccgtg	WGRGTPVIVSS	1.657894737	AGACGTTTCACGGTTA-1	QSALTQPASVSGSPGQSITISCTGT	agcagtgacgttggtggttataagtat	tggggccggggcacacctgtgatcgtgtccagcg
VRC01	CTCAGAAGTGAGTATA-1	1057	1	CTCAGAAGTGAGTATA-1_contig_4	IGHV1-2	IGHD1-7	IGHJ2	LNWIRLAPGKRPEWMGW	ctgaagcccagaggcggcgccgtg	WGRGTPVIVSS	32.90909091	CTCAGAAGTGAGTATA-1	TGT	agcagtgacgttggtggttataactat	tggggccggggcacacctgtgatcgtgtccagcg
VRC01	GCACTCTCATAGTAAG-1	1057	1	GCACTCTCATAGTAAG-1_contig_4	IGHV1-2	IGHD1-7	IGHJ2	LNWIRLAPGKRPEWMGW	ctgaagcccagaggcggcgccgtg	WGRGTPVIVSS	9.142857143	GCACTCTCATAGTAAG-1	QSALTQPASVSGSPGQSITISCTGT	agcagtgatgttgggagttataacctt	tggggccggggcacacctgtgatcgtgtccagcg
VRC01	ATCACGATCACATAGC-1	1056	1	ATCACGATCACATAGC-1_contig_1	IGHV1-2	IGHD1-7	IGHJ2	LNWIRLAPGKRPEWMGW	ctgaagcccagaggcggcgccgtg	WGRGTPVIVSS	-	ATCACGATCACATAGC-1	SCTGT	agcagtgacgttggtggttataactat	tggggccggggcacacctgtgatcgtgtccagcg
VRC01	CAAGTTGTCTGGAGCC-1	1056	1	CAAGTTGTCTGGAGCC-1_contig_2	IGHV1-2	IGHD1-7	IGHJ2	LNWIRLAPGKRPEWMGW	ctgaagcccagaggcggcgccgtg	WGRGTPVIVSS	8.70212766	CAAGTTGTCTGGAGCC-1	TGT	agcagtgacgttggtggttataactat	tggggccggggcacacctgtgatcgtgtccagcg
VRC01	GAGTCCGTCTTATCTG-1	1056	1	GAGTCCGTCTTATCTG-1_contig_2	IGHV1-2	IGHD1-7	IGHJ2	LNWIRLAPGKRPEWMGW	ctgaagcccagaggcggcgccgtg	WGRGTPVIVSS	11.82608696	GAGTCCGTCTTATCTG-1			tggggccggggcacacctgtgatcgtgtccagcg
VRC01	TAAACCGTCTGTACGA-1	1056	1	TAAACCGTCTGTACGA-1_contig_2	IGHV1-2	IGHD1-7	IGHJ2	LNWIRLAPGKRPEWMGW	ctgaagcccagaggcggcgccgtg	WGRGTPVIVSS	-	TAAACCGTCTGTACGA-1	SCTGT	agcagtgacgttggtggttataactat	tggggccggggcacacctgtgatcgtgtccagcg
VRC01	TGACTAGAGAATTGTG-1	1056	1	TGACTAGAGAATTGTG-1_contig_4	IGHV1-2	IGHD1-7	IGHJ2	LNWIRLAPGKRPEWMGW	ctgaagcccagaggcggcgccgtg	WGRGTPVIVSS	7.86440678	TGACTAGAGAATTGTG-1	TGT	agcagtgacgttggtggttataactat	tggggccggggcacacctgtgatcgtgtccagcg
VRC01	CCTCTGACAGTGGAGT-1	1055	1	CCTCTGACAGTGGAGT-1_contig_3	IGHV1-2	IGHD1-7	IGHJ2	LNWIRLAPGKRPEWMGW	ctgaagcccagaggcggcgccgtg	WGRGTPVIVSS	4.887096774	CCTCTGACAGTGGAGT-1	QSALTQPASVSGSPGQSITISCTGT	agcagtgacgttggtggttataactat	tggggccggggcacacctgtgatcgtgtccagcg
VRC01	GTCCTCACACTACAGT-1	1055	1	GTCCTCACACTACAGT-1_contig_3	IGHV1-2	IGHD1-7	IGHJ2	LNWIRLAPGKRPEWMGW	ctgaagcccagaggcggcgccgtg	WGRGTPVIVSS	-	GTCCTCACACTACAGT-1	GQSITMSCTGT	agcagtgacgttggtggttataactat	tggggccggggcacacctgtgatcgtgtccagcg
VRC01	CAACCTCGTTAAGATG-1	1054	1	CAACCTCGTTAAGATG-1_contig_3	IGHV1-2	IGHD1-7	IGHJ2	LNWIRLAPGKRPEWMGW	ctgaagcccagaggcggcgccgtg	WGRGTPVIVSS	1.131818182	CAACCTCGTTAAGATG-1	TGT	agcagtgacgttggtgattataagtat	tggggccggggcacacctgtgatcgtgtccagcg
VRC01	CGTCTACGTGTCTGAT-1	1054	1	CGTCTACGTGTCTGAT-1_contig_3	IGHV1-2	IGHD1-7	IGHJ2	LNWIRLAPGKRPEWMGW	ctgaagcccagaggcggcgccgtg	WGRGTPVIVSS	18.92307692	CGTCTACGTGTCTGAT-1			tggggccggggcacacctgtgatcgtgtccagcg
VRC01	TGCACCTAGACGACGT-1	1054	1	TGCACCTAGACGACGT-1_contig_4	IGHV1-2	IGHD1-7	IGHJ2	LNWIRLAPGKRPEWMGW	ctgaagcccagaggcggcgccgtg	WGRGTPVIVSS	13.87878788	TGCACCTAGACGACGT-1	GQSITISCTGT	agcagtgacgttggtggttataactat	tggggccggggcacacctgtgatcgtgtccagcg
VRC01	CGGCTAGAGTTCGATC-1	1053	1	CGGCTAGAGTTCGATC-1_contig_3	IGHV1-2	IGHD1-7	IGHJ2	LNWIRLAPGKRPEWMGW	ctgaagcccagaggcggcgccgtg	WGRGTPVIVSS	5.526315789	CGGCTAGAGTTCGATC-1		tat	tggggccggggcacacctgtgatcgtgtccagcg
VRC01	GACACGCCAGAGCCAA-1	1053	1	GACACGCCAGAGCCAA-1_contig_2	IGHV1-2	IGHD1-7	IGHJ2	LNWIRLAPGKRPEWMGW	ctgaagcccagaggcggcgccgtg	WGRGTPVIVSS	3.303030303	GACACGCCAGAGCCAA-1	QSALTQPASVSGSPGQSITISCTGT	agcagtgacgttggtggttataactat	tggggccggggcacacctgtgatcgtgtccagcg
VRC01	GCCAAATGTTACGGAG-1	1053	1	GCCAAATGTTACGGAG-1_contig_3	IGHV1-2	IGHD1-7	IGHJ2	LNWIRLAPGKRPEWMGW	ctgaagcccagaggcggcgccgtg	WGRGTPVIVSS	2.818181818	GCCAAATGTTACGGAG-1	TGT	agcagtgacgttggtggttataactat	tggggccggggcacacctgtgatcgtgtccagcg
VRC01	ATCTACTGTACAGTGG-1	1052	1	ATCTACTGTACAGTGG-1_contig_4	IGHV1-2	IGHD1-7	IGHJ2	LNWIRLAPGKRPEWMGW	ctgaagcccagaggcggcgccgtg	WGRGTPVIVSS	10.59259259	ATCTACTGTACAGTGG-1	GQSITISCTGT	agcagtgatgttgggagttataacctt	tggggccggggcacacctgtgatcgtgtccagcg
VRC01	CTTCTCTCAAACGCGA-1	1052	1	CTTCTCTCAAACGCGA-1_contig_2	IGHV1-2	IGHD1-7	IGHJ2	LNWIRLAPGKRPEWMGW	ctgaagcccagaggcggcgccgtg	WGRGTPVIVSS	6.5	CTTCTCTCAAACGCGA-1	QSALTQPASVSGSPGQSITISCTGT	aacagtgacgttgctggttataagtat	tggggccggggcacacctgtgatcgtgtccagcg
VRC01	TCAGGTAGTCTTCAAG-1	1052	1	TCAGGTAGTCTTCAAG-1_contig_3	IGHV1-2	IGHD1-7	IGHJ2	LNWIRLAPGKRPEWMGW	ctgaagcccagaggcggcgccgtg	WGRGTPVIVSS	-	TCAGGTAGTCTTCAAG-1		gtgacgttggtggttataagtat	tggggccggggcacacctgtgatcgtgtccagcg
VRC01	TCTTCGGAGAAAGTGG-1	1052	1	TCTTCGGAGAAAGTGG-1_contig_3	IGHV1-2	IGHD1-7	IGHJ2	LNWIRLAPGKRPEWMGW	ctgaagcccagaggcggcgccgtg	WGRGTPVIVSS	-	TCTTCGGAGAAAGTGG-1	TGT	agcagtgacgttggtggttataactat	tggggccggggcacacctgtgatcgtgtccagcg
VRC01	AAAGCAAGTGAACCTT-1	1051	1	AAAGCAAGTGAACCTT-1_contig_3	IGHV1-2	IGHD1-7	IGHJ2	LNWIRLAPGKRPEWMGW	ctgaagcccagaggcggcgccgtg	WGRGTPVIVSS	1.363636364	AAAGCAAGTGAACCTT-1	TGT	agcagtgatgttgggagttataatctt	tggggccggggcacacctgtgatcgtgtccagcg
VRC01	ACGTCAAGTAGGACAC-1	1051	1	ACGTCAAGTAGGACAC-1_contig_3	IGHV1-2	IGHD1-7	IGHJ2	LNWIRLAPGKRPEWMGW	ctgaagcccagaggcggcgccgtg	WGRGTPVIVSS	-	ACGTCAAGTAGGACAC-1			tggggccggggcacacctgtgatcgtgtccagcg
VRC01	CGTCAGGTCGTACCGG-1	1051	1	CGTCAGGTCGTACCGG-1_contig_3	IGHV1-2	IGHD1-7	IGHJ2	LNWIRLAPGKRPEWMGW	ctgaagcccagaggcggcgccgtg	WGRGTPVIVSS	-	CGTCAGGTCGTACCGG-1			tggggccggggcacacctgtgatcgtgtccagcg
VRC01	GGACGTCCAGGGTATG-1	1051	1	GGACGTCCAGGGTATG-1_contig_2	IGHV1-2	IGHD1-7	IGHJ2	LNWIRLAPGKRPEWMGW	ctgaagcccagaggcggcgccgtg	WGRGTPVIEVP	-	GGACGTCCAGGGTATG-1	QSALTQPASVSGSPGQSITISCTGT	agcagtgacgttggtggttataagtat	tggggccggggcacacctgtgatcgaagtcccag
VRC01	GTCCTCAAGTGCGATG-1	1051	1	GTCCTCAAGTGCGATG-1_contig_3	IGHV1-2	IGHD1-7	IGHJ2	LNWIRLAPGKRPEWMGW	ctgaagcccagaggcggcgccgtg	WGRGTPVIVSS	4.129032258	GTCCTCAAGTGCGATG-1	QSALTQPASVSGSPGQSITISCTGT	agcagtgatgttgggagttataacctt	tggggccggggcacacctgtgatcgtgtccagcg
VRC01	AGAATAGGTGGTCTCG-1	1050	1	AGAATAGGTGGTCTCG-1_contig_3	IGHV1-2	IGHD1-7	IGHJ2	LNWIRLAPGKRPEWMGW	ctgaagcccagaggcggcgccgtg	WGRGTPVIVSS	-	AGAATAGGTGGTCTCG-1	TGT	agcagtgacgttggtggttataactat	tggggccggggcacacctgtgatcgtgtccagcg
VRC01	GTGCATAGTTGGTTTG-1	1050	1	GTGCATAGTTGGTTTG-1_contig_2	IGHV1-2	IGHD1-7	IGHJ2	LNWIRLAPGKRPEWMGW	ctgaagcccagaggcggcgccgtg	WGRGTPVIVSS	2.596491228	GTGCATAGTTGGTTTG-1	QSALTQPASVSGSPGQSITISCTGT	agcagtgacgttggtggttataagtat	tggggccggggcacacctgtgatcgtgtccagcg
VRC01	CAACCAATCTCTAGGA-1	1049	1	CAACCAATCTCTAGGA-1_contig_3	IGHV1-2	IGHD1-7	IGHJ2	LNWIRLAPGKRPEWMGW	ctgaagcccagaggcggcgccgtg	WGRGTPVIVSS	16.70967742	CAACCAATCTCTAGGA-1	QSALTQPASVSGSPGQSITMSCTGT	agcagtgacgttggtggttataactat	tggggccggggcacacctgtgatcgtgtccagcg
VRC01	CGAATGTCATGGGAAC-1	1049	1	CGAATGTCATGGGAAC-1_contig_1	IGHV1-2	IGHD1-7	IGHJ2	LNWIRLAPGKRPEWMGW	ctgaagcccagaggcggcgccgtg	WGRGTPVIVSS	2.23943662	CGAATGTCATGGGAAC-1	SCTGT	agcagtgatgttgggagttataacctt	tggggccggggcacacctgtgatcgtgtccagcg
VRC01	GCTGGGTTCATAGCAC-1	1049	1	GCTGGGTTCATAGCAC-1_contig_4	IGHV1-2	IGHD1-7	IGHJ2	LNWIRLAPGKRPEWMGW	ctgaagcccagaggcggcgccgtg	WGRGTPVIVSS	2.853658537	GCTGGGTTCATAGCAC-1		gtgacgttggtggttataagtat	tggggccggggcacacctgtgatcgtgtccagcg
VRC01	GTGAAGGCATGCGCAC-1	1049	1	GTGAAGGCATGCGCAC-1_contig_3	IGHV1-2	IGHD1-7	IGHJ2	LNWIRLAPGKRPEWMGW	ctgaagcccagaggcggcgccgtg	WGRGTPVIVSS	2.3625	GTGAAGGCATGCGCAC-1	QSALTQPASVSGSPGQSITISCTGT	agcagtgacgttggtggttataagtat	tggggccggggcacacctgtgatcgtgtccagcg
VRC01	TCATTACAGTCTTGCA-1	1049	1	TCATTACAGTCTTGCA-1_contig_4	IGHV1-2	IGHD1-7	IGHJ2	LNWIRLAPGKRPEWMGW	ctgaagcccagaggcggcgccgtg	WGRGTPVIVSS	5.24	TCATTACAGTCTTGCA-1	QSALTQPASVSGSPGQSITISCTGT	agcagtgacgttggtggttataagtat	tggggccggggcacacctgtgatcgtgtccagcg
VRC01	AACTGGTAGGACATTA-1	1048	1	AACTGGTAGGACATTA-1_contig_3	IGHV1-2	IGHD1-7	IGHJ2	LNWIRLAPGKRPEWMGW	ctgaagcccagaggcggcgccgtg	WGRGTPVIVSS	-	AACTGGTAGGACATTA-1	QSALTQPASVSGSPGQSITISCTGT	agcagtgacgttggtggttataactat	tggggccggggcacacctgtgatcgtgtccagcg
VRC01	ACAGCTAAGGCCCTCA-1	1048	1	ACAGCTAAGGCCCTCA-1_contig_2	IGHV1-2	IGHD1-7	IGHJ2	LNWIRLAPGKRPEWMGW	ctgaagcccagaggcggcgccgtg	WGRGTPVIVSS	-	ACAGCTAAGGCCCTCA-1	QSALTQPASVSGSPGQSITISCTGT	agcagtgacgttggtggttataactat	tggggccggggcacacctgtgatcgtgtccagcg
VRC01	CTGCGGACAGTATGCT-1	1048	1	CTGCGGACAGTATGCT-1_contig_3	IGHV1-2	IGHD1-7	IGHJ2	LNWIRLAPGKRPEWMGW	ctgaagcccagaggcggcgccgtg	WGRGTPVIVSS	-	CTGCGGACAGTATGCT-1	QSALTQPASVSGSPGQSITISCTGT	agcagtgacgttggtggttataactat	tggggccggggcacacctgtgatcgtgtccagcg
VRC01	GGAGCAAAGGAGCGTT-1	1048	1	GGAGCAAAGGAGCGTT-1_contig_4	IGHV1-2	IGHD1-7	IGHJ2	LNWIRLAPGKRPEWMGW	ctgaagcccagaggcggcgccgtg	WGRGTPVIVSS	8.480769231	GGAGCAAAGGAGCGTT-1	TGT	agcagtgacgttggtggttataactat	tggggccggggcacacctgtgatcgtgtccagcg
VRC01	CACAGGCGTTAGTGGG-1	1047	1	CACAGGCGTTAGTGGG-1_contig_2	IGHV1-2	IGHD1-7	IGHJ2	LNWIRLAPGKRPEWMGW	ctgaagcccagaggcggcgccgtg	WGRGTPVIVSS	-	CACAGGCGTTAGTGGG-1	QSALTQPASVSGSPGQSITISCTGT	agcagtgacgttggtggttataagtat	tggggccggggcacacctgtgatcgtgtccagcg
VRC01	CGATGGCCATTGGTAC-1	1047	1	CGATGGCCATTGGTAC-1_contig_1	IGHV1-2	IGHD1-7	IGHJ2	LNWIRLAPGKRPEWMGW	ctgaagcccagaggcggcgccgtg	WGRGTPVIVSS	-	CGATGGCCATTGGTAC-1	TGT	agcagtgatgttgggagttataacctt	tggggccggggcacacctgtgatcgtgtccagcg
VRC01	ACAGCCGGTGGTACAG-1	1046	1	ACAGCCGGTGGTACAG-1_contig_1	IGHV1-2	IGHD1-7	IGHJ2	LNWIRLAPGKRPEWMGW	ctgaagcccagaggcggcgccgtg	WGRGTPVIVSS	12.94594595	ACAGCCGGTGGTACAG-1	TGT	agcagtgacgttggtggttataactat	tggggccggggcacacctgtgatcgtgtccagcg
VRC01	ACGATGTCATAGGATA-1	1046	1	ACGATGTCATAGGATA-1_contig_4	IGHV1-2	IGHD1-7	IGHJ2	LNWIRLAPGKRPEWMGW	ctgaagcccagaggcggcgccgtg	WGRGTPVIVSS	7.214285714	ACGATGTCATAGGATA-1	QSALTQPASVSGSPGQSITISCTGT	agcagtgatgttgggagttataacctt	tggggccggggcacacctgtgatcgtgtccagcg
VRC01	CGAACATTCCTGCAGG-1	1046	1	CGAACATTCCTGCAGG-1_contig_2	IGHV1-2	IGHD1-7	IGHJ2	LNWIRLAPGKRPEWMGW	ctgaagcccagaggcggcgccgtg	WGRGTPVIVSS	-	CGAACATTCCTGCAGG-1	QSALTQPASVSGSPGQSITISCTGT	agcagtgatgttgggagttataacctt	tggggccggggcacacctgtgatcgtgtccagcg
VRC01	GTGCGGTAGAGCTATA-1	1046	1	GTGCGGTAGAGCTATA-1_contig_3	IGHV1-2	IGHD1-7	IGHJ2	LNWIRLAPGKRPEWMGW	ctgaagcccagaggcggcgccgtg	WGRGTPVIVSS	5.52	GTGCGGTAGAGCTATA-1			tggggccggggcacacctgtgatcgtgtccagcg
VRC01	TTTATGCGTGTGGCTC-1	1046	1	TTTATGCGTGTGGCTC-1_contig_4	IGHV1-2	IGHD1-7	IGHJ2	LNWIRLAPGKRPEWMGW	ctgaagcccagaggcggcgccgtg	WGRGTPVIVSS	6.307692308	TTTATGCGTGTGGCTC-1			tggggccggggcacacctgtgatcgtgtccagcg
VRC01	GGAATAAGTCATCCCT-1	1045	1	GGAATAAGTCATCCCT-1_contig_4	IGHV1-2	IGHD1-7	IGHJ2	LNWIRLAPGKRPEWMGW	ctgaagcccagaggcggcgccgtg	WGRGTPVIVSS	6.387096774	GGAATAAGTCATCCCT-1	QSALTQPASVSGSPGQSITISCTGT	agcagtgatgttgggagttataacctt	tggggccggggcacacctgtgatcgtgtccagcg
VRC01	TGCGCAGAGGGTCGAT-1	1045	1	TGCGCAGAGGGTCGAT-1_contig_2	IGHV1-2	IGHD1-7	IGHJ2	LNWIRLAPGKRPEWMGW	ctgaagcccagaggcggcgccgtg	WGRGTPVIVSS	-	TGCGCAGAGGGTCGAT-1	TGT	agcagtgatgttgggagttataacctt	tggggccggggcacacctgtgatcgtgtccagcg
VRC01	TGGGCGTAGATCTGCT-1	1045	1	TGGGCGTAGATCTGCT-1_contig_2	IGHV1-2	IGHD1-7	IGHJ2	LNWIRLAPGKRPEWMGW	ctgaagcccagaggcggcgccgtg	WGRGTPVIVSS	-	TGGGCGTAGATCTGCT-1	TGT	agcagtgacgttggtggttataactat	tggggccggggcacacctgtgatcgtgtccagcg
VRC01	AGTAGTCAGTCATGCT-1	1044	1	AGTAGTCAGTCATGCT-1_contig_3	IGHV1-2	IGHD1-7	IGHJ2	LNWIRLAPGKRPEWMGW	ctgaagcccagaggcggcgccgtg	WGRGTPVIVSS	34.75	AGTAGTCAGTCATGCT-1			tggggccggggcacacctgtgatcgtgtccagcg
VRC01	GCAGTTAAGCTAACAA-1	1044	1	GCAGTTAAGCTAACAA-1_contig_3	IGHV1-2	IGHD1-7	IGHJ2	LNWIRLAPGKRPEWMGW	ctgaagcccagaggcggcgccgtg	WGRGTPVIVSS	-	GCAGTTAAGCTAACAA-1	TGT	agcagtgatgttgggagttataacctt	tggggccggggcacacctgtgatcgtgtccagcg
VRC01	TACTTGTTCCTGCTTG-1	1043	1	TACTTGTTCCTGCTTG-1_contig_2	IGHV1-2	IGHD1-7	IGHJ2	LNWIRLAPGKRPEWMGW	ctgaagcccagaggcggcgccgtg	WGRGTPVIVSS	-	TACTTGTTCCTGCTTG-1	SCTGT	agcagtgacgttggtggttataactat	tggggccggggcacacctgtgatcgtgtccagcg
VRC01	ACCTTTAGTTGTTTGG-1	1042	1	ACCTTTAGTTGTTTGG-1_contig_3	IGHV1-2	IGHD1-7	IGHJ2	LNWIRLAPGKRPEWMGW	ctgaagcccagaggcggcgccgtg	WGRGTPVIVSS	2.41025641	ACCTTTAGTTGTTTGG-1	QSALTQPASVSGSPGQSITISCTGT	agcagtgacgttggtggttataagtat	tggggccggggcacacctgtgatcgtgtccagcg
VRC01	ACGGGCTTCAGGCCCA-1	1042	1	ACGGGCTTCAGGCCCA-1_contig_1	IGHV1-2	IGHD1-7	IGHJ2	LNWIRLAPGKRPEWMGW	ctgaagcccagaggcggcgccgtg	WGRGTPVIVSS	6.205882353	ACGGGCTTCAGGCCCA-1	QSALTQPASVSGSPGQSITISCTGT	agcagtgacgttggtggttataagtat	tggggccggggcacacctgtgatcgtgtccagcg
VRC01	ACTGCTCGTTCCCTTG-1	1042	1	ACTGCTCGTTCCCTTG-1_contig_1	IGHV1-2	IGHD1-7	IGHJ2	LNWIRLAPGKRPEWMGW	ctgaagcccagaggcggcgccgtg	WGRGTPVIVSS	3.824324324	ACTGCTCGTTCCCTTG-1		tat	tggggccggggcacacctgtgatcgtgtccagcg
VRC01	CTTCTCTAGTCCGGTC-1	1042	1	CTTCTCTAGTCCGGTC-1_contig_3	IGHV1-2	IGHD1-7	IGHJ2	LNWIRLAPGKRPEWMGW	ctgaagcccagaggcggcgccgtg	WGRGTPVIVSS	9.230769231	CTTCTCTAGTCCGGTC-1	TGT	agcagtgacgttggtggttataactat	tggggccggggcacacctgtgatcgtgtccagcg
VRC01	AACTCTTGTCAGATAA-1	1041	1	AACTCTTGTCAGATAA-1_contig_2	IGHV1-2	IGHD1-7	IGHJ2	LNWIRLAPGKRPEWMGW	ctgaagcccagaggcggcgccgtg	WGRGTPVIVSS	2.166666667	AACTCTTGTCAGATAA-1		tat	tggggccggggcacacctgtgatcgtgtccagcg
VRC01	GAGTCCGAGGAGTTGC-1	1041	1	GAGTCCGAGGAGTTGC-1_contig_1	IGHV1-2	IGHD1-7	IGHJ2	LNWIRLAPGKRPEWMGW	ctgaagcccagaggcggcgccgtg	WGRGTPVIVSS	29.78947368	GAGTCCGAGGAGTTGC-1	QSALTQPASVSGSPGQSITISCTGT	agcagtgacgttggtggttataactat	tggggccggggcacacctgtgatcgtgtccagcg
VRC01	TCACAAGGTCATGCAT-1	1041	1	TCACAAGGTCATGCAT-1_contig_2	IGHV1-2	IGHD1-7	IGHJ2	LNWIRLAPGKRPEWMGW	ctgaagcccagaggcggcgccgtg	WGRGTPVIVSS	27.08333333	TCACAAGGTCATGCAT-1	QSALTQPASVSGSPGQSITISCTGT	agcagtgacgttggtggttataagtat	tggggccggggcacacctgtgatcgtgtccagcg
VRC01	TCACAAGTCTTATCTG-1	1041	1	TCACAAGTCTTATCTG-1_contig_3	IGHV1-2	IGHD1-7	IGHJ2	LNWIRLAPGKRPEWMGW	ctgaagcccagaggcggcgccgtg	WGRGTPVIVSS	4.517241379	TCACAAGTCTTATCTG-1	QSALTQPASVSGSPGQSITMSCTGT	agcagtgacgttggtggttataactat	tggggccggggcacacctgtgatcgtgtccagcg
VRC01	TCATTACAGGAGCGTT-1	1041	1	TCATTACAGGAGCGTT-1_contig_2	IGHV1-2	IGHD1-7	IGHJ2	LNWIRLAPGKRPEWMGW	ctgaagcccagaggcggcgccgtg	WGRGTPVIVSS	-	TCATTACAGGAGCGTT-1	QSALTQPASVSGSPGQSITISCTGT	agcagtgacgttggtggttataactat	tggggccggggcacacctgtgatcgtgtccagcg
VRC01	TTCTACAAGCGGCTTC-1	1041	1	TTCTACAAGCGGCTTC-1_contig_3	IGHV1-2	IGHD1-7	IGHJ2	LNWIRLAPGKRPEWMGW	ctgaagcccagaggcggcgccgtg	WGRGTPVIVSS	3.35483871	TTCTACAAGCGGCTTC-1	TGT	agcagtgacgttggtggttataactat	tggggccggggcacacctgtgatcgtgtccagcg
VRC01	GTATCTTAGGACAGAA-1	1040	1	GTATCTTAGGACAGAA-1_contig_3	IGHV1-2	IGHD1-7	IGHJ2	LNWIRLAPGKRPEWMGW	ctgaagcccagaggcggcgccgtg	WGRGTPVIVSS	-	GTATCTTAGGACAGAA-1	null	agcagtgacgttggtggttataactat	tggggccggggcacacctgtgatcgtgtccagcg
VRC01	TTGGCAAAGAACTCGG-1	1040	1	TTGGCAAAGAACTCGG-1_contig_2	IGHV1-2	IGHD1-7	IGHJ2	LNWIRLAPGKRPEWMGW	ctgaagcccagaggcggcgccgtg	WGRGTPVIVSS	-	TTGGCAAAGAACTCGG-1			tggggccggggcacacctgtgatcgtgtccagcg
VRC01	ACGGGCTGTGTGGCTC-1	1039	1	ACGGGCTGTGTGGCTC-1_contig_1	IGHV1-2	IGHD1-7	IGHJ2	LNWIRLAPGKRPEWMGW	ctgaagcccagaggcggcgccgtg	WGRGTPVIVSS	2.777777778	ACGGGCTGTGTGGCTC-1		tat	tggggccggggcacacctgtgatcgtgtccagcg
VRC01	GGCTGGTGTCTAGGTT-1	1039	1	GGCTGGTGTCTAGGTT-1_contig_3	IGHV1-2	IGHD1-7	IGHJ2	LNWIRLAPGKRPEWMGW	ctgaagcccagaggcggcgccgtg	WGRGTPVIVSS	8.454545455	GGCTGGTGTCTAGGTT-1		tat	tggggccggggcacacctgtgatcgtgtccagcg
VRC01	ACAGCTACATCACAAC-1	1038	1	ACAGCTACATCACAAC-1_contig_3	IGHV1-2	IGHD1-7	IGHJ2	LNWIRLAPGKRPEWMGW	ctgaagcccagaggcggcgccgtg	WGRGTPVIVSS	7.125	ACAGCTACATCACAAC-1	TGT	agcagtgacgttggtggttataactat	tggggccggggcacacctgtgatcgtgtccagcg
VRC01	AGTTGGTCAATGACCT-1	1038	1	AGTTGGTCAATGACCT-1_contig_2	IGHV1-2	IGHD1-7	IGHJ2	LNWIRLAPGKRPEWMGW	ctgaagcccagaggcggcgccgtg	WGRGTPVIVSS	10.74358974	AGTTGGTCAATGACCT-1		gtgacgttggtggttataactat	tggggccggggcacacctgtgatcgtgtccagcg
VRC01	GGCAATTGTACGAAAT-1	1038	1	GGCAATTGTACGAAAT-1_contig_1	IGHV1-2	IGHD1-7	IGHJ2	LNWIRLAPGKRPEWMGW	ctgaagcccagaggcggcgccgtg	WGRGTPVIVSS	-	GGCAATTGTACGAAAT-1	QSALTQPASVSGSPGQSITISCTAT	agcagtgacgttggtggttataactat	tggggccggggcacacctgtgatcgtgtccagcg
VRC01	TACGGATGTCGAAAGC-1	1038	1	TACGGATGTCGAAAGC-1_contig_3	IGHV1-2	IGHD1-7	IGHJ2	LNWIRLAPGKRPEWMGW	ctgaagcccagaggcggcgccgtg	WGRGTPVIVSS	-	TACGGATGTCGAAAGC-1	QSALTQPASVSGSPGQSITISCTGT	agcagtgacgttggtggttataagtat	tggggccggggcacacctgtgatcgtgtccagcg
VRC01	TGCGTGGAGTTGAGTA-1	1038	1	TGCGTGGAGTTGAGTA-1_contig_2	IGHV1-2	IGHD1-7	IGHJ2	LNWIRLAPGKRPEWMGW	ctgaagcccagaggcggcgccgtg	WGRGTPVIVSS	-	TGCGTGGAGTTGAGTA-1	SCTGT	agcagtgacgttggtggttataactat	tggggccggggcacacctgtgatcgtgtccagcg
VRC01	GGACAAGGTAATCGTC-1	1037	1	GGACAAGGTAATCGTC-1_contig_3	IGHV1-2	IGHD1-7	IGHJ2	LNWIRLAPGKRPEWMGW	ctgaagcccagaggcggcgccgtg	WGRGTPVIVSS	7.022222222	GGACAAGGTAATCGTC-1	TGT	agcagtgacgttggtggttataactat	tggggccggggcacacctgtgatcgtgtccagcg
VRC01	TTAACTCAGACTCGGA-1	1037	1	TTAACTCAGACTCGGA-1_contig_2	IGHV1-2	IGHD1-7	IGHJ2	LNWIRLAPGKRPEWMGW	ctgaagcccagaggcggcgccgtg	WGRGTPVIVSS	3.575342466	TTAACTCAGACTCGGA-1	QSALTQPASVSGSPGQSITISCTGT	agcagtgacgttggtggttataagtat	tggggccggggcacacctgtgatcgtgtccagcg
VRC01	GCCTCTACAAAGGAAG-1	1036	1	GCCTCTACAAAGGAAG-1_contig_3	IGHV1-2	IGHD1-7	IGHJ2	LNWIRLAPGKRPEWMGW	ctgaagcccagaggcggcgccgtg	WGRGTPVIVSS	-	GCCTCTACAAAGGAAG-1	QSALTQPASVSGSPGQSITISCTGT	agcagtgacgttggtggttataactat	tggggccggggcacacctgtgatcgtgtccagcg
VRC01	TGAGGGAAGGGTCTCC-1	1036	1	TGAGGGAAGGGTCTCC-1_contig_2	IGHV1-2	IGHD1-7	IGHJ2	LNWIRLAPGKRPEWMGW	ctgaagcccagaggcggcgccgtg	WGRGTPVIVSS	4.842105263	TGAGGGAAGGGTCTCC-1	QSALTQPASVSGSPGQSITISCTGT	agcagtgacgttggtggttataactat	tggggccggggcacacctgtgatcgtgtccagcg
VRC01	AACTGGTGTACGAAAT-1	1035	1	AACTGGTGTACGAAAT-1_contig_2	IGHV1-2	IGHD1-7	IGHJ2	LNWIRLAPGKRPEWMGW	ctgaagcccagaggcggcgccgtg	WGRGTPVIVSS	20.4	AACTGGTGTACGAAAT-1		tat	tggggccggggcacacctgtgatcgtgtccagcg
VRC01	CGCTGGAAGAGCTATA-1	1035	1	CGCTGGAAGAGCTATA-1_contig_3	IGHV1-2	IGHD1-7	IGHJ2	LNWIRLAPGKRPEWMGW	ctgaagcccagaggcggcgccgtg	WGRGTPVIVSS	-	CGCTGGAAGAGCTATA-1	QSALTQPASVSGSPGQSITISCTGT	agcagtgacgttggtggttataactat	tggggccggggcacacctgtgatcgtgtccagcg
VRC01	TCACGAAGTTAAGAAC-1	1035	1	TCACGAAGTTAAGAAC-1_contig_4	IGHV1-2	IGHD1-7	IGHJ2	LNWIRLAPGKRPEWMGW	ctgaagcccagaggcggcgccgtg	WGRGTPVIVSS	28.23076923	TCACGAAGTTAAGAAC-1	QSALTQPASVSGSPGQSITISCTGT	agcagtgacgttggtggttataactat	tggggccggggcacacctgtgatcgtgtccagcg
VRC01	CACAGTAGTTAGAACA-1	1034	1	CACAGTAGTTAGAACA-1_contig_2	IGHV1-2	IGHD1-7	IGHJ2	LNWIRLAPGKRPEWMGW	ctgaagcccagaggcggcgccgtg	WGRGTPVIVSS	18.92307692	CACAGTAGTTAGAACA-1	TGT	agcagtgacgttggtggttataactat	tggggccggggcacacctgtgatcgtgtccagcg
VRC01	GCATGATTCGAATCCA-1	1034	1	GCATGATTCGAATCCA-1_contig_5	IGHV1-2	IGHD1-7	IGHJ2	LNWIRLAPGKRPEWMGW	ctgaagcccagaggcggcgccgtg	WGRGTPVIVSS	3.224137931	GCATGATTCGAATCCA-1	QSALTQPASVSGSPGQSITISCTGT	agcagtgacgttggtggttataactat	tggggccggggcacacctgtgatcgtgtccagcg
VRC01	GCGACCATCAGCGACC-1	1034	1	GCGACCATCAGCGACC-1_contig_4	IGHV1-2	IGHD1-7	IGHJ2	LNWIRLAPGKRPEWMGW	ctgaagcccagaggcggcgccgtg	WGRGTPVIVSS	27.91666667	GCGACCATCAGCGACC-1			tggggccggggcacacctgtgatcgtgtccagcg
VRC01	TCAGGATCAAACGCGA-1	1034	1	TCAGGATCAAACGCGA-1_contig_3	IGHV1-2	IGHD1-7	IGHJ2	LNWIRLAPGKRPEWMGW	ctgaagcccagaggcggcgccgtg	WGRGTPVIVSS	-	TCAGGATCAAACGCGA-1	QSALTQPASVSGSPGQSITISCTGT	agcagtgacgttggtggttataactat	tggggccggggcacacctgtgatcgtgtccagcg
VRC01	CACACAAGTCTCTCGT-1	1033	1	CACACAAGTCTCTCGT-1_contig_1	IGHV1-2	IGHD1-7	IGHJ2	LNWIRLAPGKRPEWMGW	ctgaagcccagaggcggcgccgtg	WGRGTPVIVSS	-	CACACAAGTCTCTCGT-1	SCTGT	agcagtgacgttggtggttataactat	tggggccggggcacacctgtgatcgtgtccagcg
VRC01	GCTGCAGTCCGTACAA-1	1033	1	GCTGCAGTCCGTACAA-1_contig_4	IGHV1-2	IGHD1-7	IGHJ2	LNWIRLAPGKRPEWMGW	ctgaagcccagaggcggcgccgtg	WGRGTPVIVSS	12.63157895	GCTGCAGTCCGTACAA-1	GQSITMSCTGT	agcagtgacgttggtggttataactat	tggggccggggcacacctgtgatcgtgtccagcg
VRC01	CTAAGACCATGCTGGC-1	1032	1	CTAAGACCATGCTGGC-1_contig_4	IGHV1-2	IGHD1-7	IGHJ2	LNWIRLAPGKRPEWMGW	ctgaagcccagaggcggcgccgtg	WGRGTPVIVSS	8.08	CTAAGACCATGCTGGC-1	TGT	agcagtgacgttggtggttataactat	tggggccggggcacacctgtgatcgtgtccagcg
VRC01	GTAACGTGTCCGAATT-1	1032	1	GTAACGTGTCCGAATT-1_contig_3	IGHV1-2	IGHD1-7	IGHJ2	LNWIRLAPGKRPEWMGW	ctgaagcccagaggcggcgccgtg	WGRGTPVIVSS	7.647727273	GTAACGTGTCCGAATT-1	GQSITISCTGT	agaagtgatgttgggagttataacctt	tggggccggggcacacctgtgatcgtgtccagcg
VRC01	TCGGTAAAGTGTCTCA-1	1032	1	TCGGTAAAGTGTCTCA-1_contig_3	IGHV1-2	IGHD1-7	IGHJ2	LNWIRLAPGKRPEWMGW	ctgaagcccagaggcggcgccgtg	WGRGTPVIVSS	-	TCGGTAAAGTGTCTCA-1			tggggccggggcacacctgtgatcgtgtccagcg
VRC01	CAAGATCCAAAGCGGT-1	1031	1	CAAGATCCAAAGCGGT-1_contig_4	IGHV1-2	IGHD1-7	IGHJ2	LNWIRLAPGKRPEWMGW	ctgaagcccagaggcggcgccgtg	WGRGTPVIVSS	6.764705882	CAAGATCCAAAGCGGT-1		tat	tggggccggggcacacctgtgatcgtgtccagcg
VRC01	CACATAGGTTACCGAT-1	1031	1	CACATAGGTTACCGAT-1_contig_2	IGHV1-2	IGHD1-7	IGHJ2	LNWIRLAPGKRPEWMGW	ctgaagcccagaggcggcgccgtg	WGRGTPVIVSS	-	CACATAGGTTACCGAT-1	TGT	agcagtgacgttggtggttataactat	tggggccggggcacacctgtgatcgtgtccagcg
VRC01	GGGTCTGCAGGATCGA-1	1031	1	GGGTCTGCAGGATCGA-1_contig_3	IGHV1-2	IGHD1-7	IGHJ2	LNWIRLAPGKRPEWMGW	ctgaagcccagaggcggcgccgtg	WGRGTPVIVSS	2.56097561	GGGTCTGCAGGATCGA-1	T	agcagtgacgttggtggttataactat	tggggccggggcacacctgtgatcgtgtccagcg
VRC01	ATCGAGTCATCTCGCT-1	1030	1	ATCGAGTCATCTCGCT-1_contig_4	IGHV1-2	IGHD1-7	IGHJ2	LNWIRLAPGKRPEWMGW	ctgaagcccagaggcggcgccgtg	WGRGTPVIVSS	19.5	ATCGAGTCATCTCGCT-1	TGT	agcagtgacgttggtggttataactat	tggggccggggcacacctgtgatcgtgtccagcg
VRC01	CCTTCGACAGTTCATG-1	1030	1	CCTTCGACAGTTCATG-1_contig_4	IGHV1-2	IGHD1-7	IGHJ2	LNWIRLAPGKRPEWMGW	ctgaagcccagaggcggcgccgtg	WGRGTPVIVSS	8.698795181	CCTTCGACAGTTCATG-1	GQSITISCTGT	agcagtgacgttggtggttataattat	tggggccggggcacacctgtgatcgtgtccagcg
VRC01	GTCACAATCCCTAACC-1	1030	1	GTCACAATCCCTAACC-1_contig_1	IGHV1-2	IGHD1-7	IGHJ2	LNWIRLAPGKRPEWMGW	ctgaagcccagaggcggcgccgtg	WGRGTPVIVSS	3.4	GTCACAATCCCTAACC-1		tat	tggggccggggcacacctgtgatcgtgtccagcg
VRC01	GTGCTTCAGCTAGCCC-1	1030	1	GTGCTTCAGCTAGCCC-1_contig_4	IGHV1-2	IGHD1-7	IGHJ2	LNWIRLAPGKRPEWMGW	ctgaagcccagaggcggcgccgtg	WGRGTPVIVSS	22.41666667	GTGCTTCAGCTAGCCC-1			tggggccggggcacacctgtgatcgtgtccagcg
VRC01	AAGGAGCAGAATCTCC-1	1029	1	AAGGAGCAGAATCTCC-1_contig_3	IGHV1-2	IGHD1-7	IGHJ2	LNWIRLAPGKRPEWMGW	ctgaagcccagaggcggcgccgtg	WGRGTPVIVSS	-	AAGGAGCAGAATCTCC-1			tggggccggggcacacctgtgatcgtgtccagcg
VRC01	ACAGCCGGTCTTTCAT-1	1029	1	ACAGCCGGTCTTTCAT-1_contig_4	IGHV1-2	IGHD1-7	IGHJ2	LNWIRLAPGKRPEWMGW	ctgaagcccagaggcggcgccgtg	WGRGTPVIVSS	11.78947368	ACAGCCGGTCTTTCAT-1	SCTGT	agcagtgacgttggtggttataactat	tggggccggggcacacctgtgatcgtgtccagcg
VRC01	AGGCCACAGCCGCCTA-1	1029	1	AGGCCACAGCCGCCTA-1_contig_2	IGHV1-2	IGHD1-7	IGHJ2	LNWIRLAPGKRPEWMGW	ctgaagcccagaggcggcgccgtg	WGRGTPVIVSS	27.75	AGGCCACAGCCGCCTA-1			tggggccggggcacacctgtgatcgtgtccagcg
VRC01	CGAGAAGTCGTACGGC-1	1029	1	CGAGAAGTCGTACGGC-1_contig_5	IGHV1-2	IGHD1-7	IGHJ2	LNWIRLAPGKRPEWMGW	ctgaagcccagaggcggcgccgtg	WGRGTPVIVSS	3.666666667	CGAGAAGTCGTACGGC-1			tggggccggggcacacctgtgatcgtgtccagcg
VRC01	TCTATTGGTTGGTTTG-1	1029	1	TCTATTGGTTGGTTTG-1_contig_1	IGHV1-2	IGHD1-7	IGHJ2	LNWIRLAPGKRPEWMGW	ctgaagcccagaggcggcgccgtg	WGRGTPVIVSS	-	TCTATTGGTTGGTTTG-1			tggggccggggcacacctgtgatcgtgtccagcg
VRC01	ATGCGATAGGCTAGCA-1	1028	1	ATGCGATAGGCTAGCA-1_contig_1	IGHV1-2	IGHD1-7	IGHJ2	LNWIRLAPGKRPEWMGW	ctgaagcccagaggcggcgccgtg	WGRGTPVIVSS	1.108108108	ATGCGATAGGCTAGCA-1	QSALTQPASVSGSPGQSITISCTGT	agcagtgacgttggtggttataagtat	tggggccggggcacacctgtgatcgtgtccagcg
VRC01	CGGACGTCAGCTGGCT-1	1028	1	CGGACGTCAGCTGGCT-1_contig_1	IGHV1-2	IGHD1-7	IGHJ2	LNWIRLAPGKRPEWMGW	ctgaagcccagaggcggcgccgtg	WGRGTPVIVSS	-	CGGACGTCAGCTGGCT-1		tat	tggggccggggcacacctgtgatcgtgtccagcg
VRC01	GTAGTCACATAACCTG-1	1028	1	GTAGTCACATAACCTG-1_contig_1	IGHV1-2	IGHD1-7	IGHJ2	LNWIRLAPGKRPEWMGW	ctgaagcccagaggcggcgccgtg	WGRGTPVIVSS	-	GTAGTCACATAACCTG-1	QSALTQPASVSGSPGQSITISCTGT	agcagtgacgttggtggttataactat	tggggccggggcacacctgtgatcgtgtccagcg
VRC01	GTGTGCGTCTGTCTAT-1	1028	1	GTGTGCGTCTGTCTAT-1_contig_3	IGHV1-2	IGHD1-7	IGHJ2	LNWIRLAPGKRPEWMGW	ctgaagcccagaggcggcgccgtg	WGRGTPVIVSS	7.653846154	GTGTGCGTCTGTCTAT-1	SCTGT	agcagtgacgttggtggttataactat	tggggccggggcacacctgtgatcgtgtccagcg
VRC01	TAGTTGGGTCATCGGC-1	1028	1	TAGTTGGGTCATCGGC-1_contig_2	IGHV1-2	IGHD1-7	IGHJ2	LNWIRLAPGKRPEWMGW	ctgaagcccagaggcggcgccgtg	WGRGTPVIVSS	-	TAGTTGGGTCATCGGC-1	SCTGT	agcagtgacgttggtggttataactat	tggggccggggcacacctgtgatcgtgtccagcg
VRC01	CGAGCACGTCATATCG-1	1027	1	CGAGCACGTCATATCG-1_contig_3	IGHV1-2	IGHD1-7	IGHJ2	LNWIRLAPGKRPEWMGW	ctgaagcccagaggcggcgccgtg	WGRGTPVIVSS	6.576923077	CGAGCACGTCATATCG-1		gtgacgttggtggttataagtat	tggggccggggcacacctgtgatcgtgtccagcg
VRC01	AACTCAGGTTGATTCG-1	1026	1	AACTCAGGTTGATTCG-1_contig_2	IGHV1-2	IGHD1-7	IGHJ2	LNWIRLAPGKRPEWMGW	ctgaagcccagaggcggcgccgtg	WGRGTPVIVSS	-	AACTCAGGTTGATTCG-1			tggggccggggcacacctgtgatcgtgtccagcg
VRC01	CCGTACTAGGCTATCT-1	1026	1	CCGTACTAGGCTATCT-1_contig_2	IGHV1-2	IGHD1-7	IGHJ2	LNWIRLAPGKRPEWMGW	ctgaagcccagaggcggcgccgtg	WGRGTPVIVSS	-	CCGTACTAGGCTATCT-1	TGT	agcagtgatgttgggagttataacctt	tggggccggggcacacctgtgatcgtgtccagcg
VRC01	AACCGCGAGCGTGTCC-1	1025	1	AACCGCGAGCGTGTCC-1_contig_2	IGHV1-2	IGHD1-7	IGHJ2	LNWIRLAPGKRPEWMGW	ctgaagcccagaggcggcgccgtg	WGRGTPVIVSS	5.146341463	AACCGCGAGCGTGTCC-1			tggggccggggcacacctgtgatcgtgtccagcg
VRC01	CATGCCTCATTCTCAT-1	1025	1	CATGCCTCATTCTCAT-1_contig_3	IGHV1-2	IGHD1-7	IGHJ2	LNWIRLAPGKRPEWMGW	ctgaagcccagaggcggcgccgtg	WGRGTPVIVSS	11.83333333	CATGCCTCATTCTCAT-1	QSALTQPASVSGSPGQSITISCTGT	agcagtgacgttggtggttataactat	tggggccggggcacacctgtgatcgtgtccagcg
VRC01	CGAACATGTTGATTCG-1	1025	1	CGAACATGTTGATTCG-1_contig_3	IGHV1-2	IGHD1-7	IGHJ2	LNWIRLAPGKRPEWMGW	ctgaagcccagaggcggcgccgtg	WGRGTPVIVSS	-	CGAACATGTTGATTCG-1	QSALTQPASVSGSPGQSITISCTGT	agcagtgatgttgggagttataacctt	tggggccggggcacacctgtgatcgtgtccagcg
VRC01	CATTCGCAGTTGAGAT-1	1024	1	CATTCGCAGTTGAGAT-1_contig_3	IGHV1-2	IGHD1-7	IGHJ2	LNWIRLAPGKRPEWMGW	ctgaagcccagaggcggcgccgtg	WGRGTPVIVSS	-	CATTCGCAGTTGAGAT-1	QSALTQPASVSGSPGQSITMSCTGT	agcagtgacgttggtggttataactat	tggggccggggcacacctgtgatcgtgtccagcg
VRC01	CGAGAAGAGCTGATAA-1	1024	1	CGAGAAGAGCTGATAA-1_contig_3	IGHV1-2	IGHD1-7	IGHJ2	LNWIRLAPGKRPEWMGW	ctgaagcccagaggcggcgccgtg	WGRGTPVIVSS	7.425531915	CGAGAAGAGCTGATAA-1	TGT	agcagtgacgttggtggttataactat	tggggccggggcacacctgtgatcgtgtccagcg
VRC01	CGAGAAGGTATGGTTC-1	1024	1	CGAGAAGGTATGGTTC-1_contig_2	IGHV1-2	IGHD1-7	IGHJ2	LNWIRLAPGKRPEWMGW	ctgaagcccagaggcggcgccgtg	WGRGTPVIVSS	8.035714286	CGAGAAGGTATGGTTC-1		tat	tggggccggggcacacctgtgatcgtgtccagcg
VRC01	CGGAGTCTCTCCAACC-1	1023	1	CGGAGTCTCTCCAACC-1_contig_2	IGHV1-2	IGHD1-7	IGHJ2	LNWIRLAPGKRPEWMGW	ctgaagcccagaggcggcgccgtg	WGRGTPVIVSS	89.85714286	CGGAGTCTCTCCAACC-1	QSALTQPASVSGSPGQSITISCTGT	agcagtgacgttggtggttataactat	tggggccggggcacacctgtgatcgtgtccagcg
VRC01	GTCAAGTGTTTGGCGC-1	1023	1	GTCAAGTGTTTGGCGC-1_contig_2	IGHV1-2	IGHD1-7	IGHJ2	LNWIRLAPGKRPEWMGW	ctgaagcccagaggcggcgccgtg	WGRGTPVIVSS	-	GTCAAGTGTTTGGCGC-1	QSALTQPASVSGSPGQSITISCTGT	agcagtgacgttggtggttataactat	tggggccggggcacacctgtgatcgtgtccagcg
VRC01	CTGTGCTAGTGCAAGC-1	1022	1	CTGTGCTAGTGCAAGC-1_contig_3	IGHV1-2	IGHD1-7	IGHJ2	LNWIRLAPGKRPEWMGW	ctgaagcccagaggcggcgccgtg	WGRGTPVIVSS	-	CTGTGCTAGTGCAAGC-1	QSALTQPASVSGSPGQSITISCTGT	agcagtgacgttggtggttataactat	tggggccggggcacacctgtgatcgtgtccagcg
VRC01	GACGTGCTCTAACTTC-1	1022	1	GACGTGCTCTAACTTC-1_contig_3	IGHV1-2	IGHD1-7	IGHJ2	LNWIRLAPGKRPEWMGW	ctgaagcccagaggcggcgccgtg	WGRGTPVIVSS	-	GACGTGCTCTAACTTC-1	TGT	agcagtgacgttggtggttataactat	tggggccggggcacacctgtgatcgtgtccagcg
VRC01	ATGAGGGTCTTTAGGG-1	1021	1	ATGAGGGTCTTTAGGG-1_contig_1	IGHV1-2	IGHD1-7	IGHJ2	LNWIRLAPGKRPEWMGW	ctgaagcccagaggcggcgccgtg	WGRGTPVIVSS	8.057142857	ATGAGGGTCTTTAGGG-1	SALTQPASVSGSPGQSITISCTGT	agcagtgacgttggtggttataagtat	tggggccggggcacacctgtgatcgtgtccagcg
VRC01	TAGTTGGCATCGGACC-1	1021	1	TAGTTGGCATCGGACC-1_contig_2	IGHV1-2	IGHD1-7	IGHJ2	LNWIRLAPGKRPEWMGW	ctgaagcccagaggcggcgccgtg	WGRGTPVIVSS	-	TAGTTGGCATCGGACC-1	QSALTQPASVSGSPGQSITISCTGT	agcagtgatgttgggagttataacctt	tggggccggggcacacctgtgatcgtgtccagcg
VRC01	TTAGGCAGTTTGACAC-1	1021	1	TTAGGCAGTTTGACAC-1_contig_3	IGHV1-2	IGHD1-7	IGHJ2	LNWIRLAPGKRPEWMGW	ctgaagcccagaggcggcgccgtg	WGRGTPVIVSS	-	TTAGGCAGTTTGACAC-1	QSALTQPASVSGSPGQSITISCTGT	agcagtgacgttggtggttataagtat	tggggccggggcacacctgtgatcgtgtccagcg
VRC01	TTCTACACACGGACAA-1	1021	1	TTCTACACACGGACAA-1_contig_3	IGHV1-2	IGHD1-7	IGHJ2	LNWIRLAPGKRPEWMGW	ctgaagcccagaggcggcgccgtg	WGRGTPVIVSS	4.485714286	TTCTACACACGGACAA-1	QSALTQPASVSGSPGQSITISCTAT	agcagtgacgttggtggttataactat	tggggccggggcacacctgtgatcgtgtccagcg
VRC01	ACGATACTCTTTAGTC-1	1020	1	ACGATACTCTTTAGTC-1_contig_2	IGHV1-2	IGHD1-7	IGHJ2	LNWIRLAPGKRPEWMGW	ctgaagcccagaggcggcgccgtg	WGRGTPVIVSS	-	ACGATACTCTTTAGTC-1	QSALTQPASVSGSPGQSITISCTGT	agcagtgacgttggtggttataagtat	tggggccggggcacacctgtgatcgtgtccagcg
VRC01	CGGCTAGTCCCGACTT-1	1020	1	CGGCTAGTCCCGACTT-1_contig_3	IGHV1-2	IGHD1-7	IGHJ2	LNWIRLAPGKRPEWMGW	ctgaagcccagaggcggcgccgtg	WGRGTPVIVSS	-	CGGCTAGTCCCGACTT-1	QSALTQPASVSGSPGQSITISCTGT	agcagtgacgttggtggttataactat	tggggccggggcacacctgtgatcgtgtccagcg
VRC01	CGTTCTGAGAGCTGCA-1	1020	1	CGTTCTGAGAGCTGCA-1_contig_1	IGHV1-2	IGHD1-7	IGHJ2	LNWIRLAPGKRPEWMGW	ctgaagcccagaggcggcgccgtg	WGRGTPVIVSS	-	CGTTCTGAGAGCTGCA-1			tggggccggggcacacctgtgatcgtgtccagcg
VRC01	GACTACACAAACCTAC-1	1020	1	GACTACACAAACCTAC-1_contig_2	IGHV1-2	IGHD1-7	IGHJ2	LNWIRLAPGKRPEWMGW	ctgaagcccagaggcggcgccgtg	WGRGTPVIVSS	-	GACTACACAAACCTAC-1		tat	tggggccggggcacacctgtgatcgtgtccagcg
VRC01	GTCTCGTGTCTGCAAT-1	1020	1	GTCTCGTGTCTGCAAT-1_contig_2	IGHV1-2	IGHD1-7	IGHJ2	LNWIRLAPGKRPEWMGW	ctgaagcccagaggcggcgccgtg	WGRGTPVIVSS	-	GTCTCGTGTCTGCAAT-1			tggggccggggcacacctgtgatcgtgtccagcg
VRC01	TCATTACCAATCGAAA-1	1020	1	TCATTACCAATCGAAA-1_contig_3	IGHV1-2	IGHD1-7	IGHJ2	LNWIRLAPGKRPEWMGW	ctgaagcccagaggcggcgccgtg	WGRGTPVIVSS	-	TCATTACCAATCGAAA-1	T	agcagtgacgttggtggttataactat	tggggccggggcacacctgtgatcgtgtccagcg
[truncated: 11,497 more rows]

## Sheet: cell_feature_long
Sample	Cell	Feature	UMI
VRC01	AAACCTGAGTCAAGGC-1	Ag	575
VRC01	AAACCTGAGTCGCCGT-1	Ag	1395
VRC01	AAACCTGAGTTACCCA-1	Ag	1250
VRC01	AAACCTGGTAAACCTC-1	Ag	509
VRC01	AAACCTGGTCTCACCT-1	Ag	854
[truncated: 13,186 more rows]

## Sheet: feature_list_non_gene
feature_id	feature_name	feature_type	Sample
[truncated: 2 more rows]

[truncated: 2 more sheets: VRC01_VDJ_only, WT_ramos_VDJ_only]
