# Supplementary material for: Non-human primate LIBRA-Seq accelerates neutralizing antibody discovery in RM vaccinated against HIV-1
Source: PLoS Pathog. 2026 Jul 28;22(7):e1013831. doi: 10.1371/journal.ppat.1013831 (PMC13411919; doi:10.1371/journal.ppat.1013831)
Supplement: S3 Data — (XLSX) [file ppat.1013831.s004.xlsx]

## Sheet: RHe16_clones_0.7.txt_clonal_fre
Clone	Freq	AnimalID	Total	Percentage	Per	Label
RHe16_1	2	RHe16	41	4.87805	4.9	0.049
RHe16_21	2	RHe16	41	4.87805	4.9	0.049
RHe16_9	2	RHe16	41	4.87805	4.9	0.049
RHe16_10	1	RHe16	41	2.43902	2.4	0.024
RHe16_11	1	RHe16	41	2.43902	2.4	0.024
RHe16_12	1	RHe16	41	2.43902	2.4	0.024
RHe16_13	1	RHe16	41	2.43902	2.4	0.024
RHe16_14	1	RHe16	41	2.43902	2.4	0.024
RHe16_15	1	RHe16	41	2.43902	2.4	0.024
RHe16_16	1	RHe16	41	2.43902	2.4	0.024
RHe16_17	1	RHe16	41	2.43902	2.4
RHe16_18	1	RHe16	41	2.43902	2.4
RHe16_19	1	RHe16	41	2.43902	2.4
RHe16_2	1	RHe16	41	2.43902	2.4
RHe16_20	1	RHe16	41	2.43902	2.4
RHe16_22	1	RHe16	41	2.43902	2.4
RHe16_23	1	RHe16	41	2.43902	2.4
RHe16_24	1	RHe16	41	2.43902	2.4
RHe16_25	1	RHe16	41	2.43902	2.4
RHe16_26	1	RHe16	41	2.43902	2.4
RHe16_27	1	RHe16	41	2.43902	2.4
RHe16_28	1	RHe16	41	2.43902	2.4
RHe16_29	1	RHe16	41	2.43902	2.4
RHe16_3	1	RHe16	41	2.43902	2.4
RHe16_30	1	RHe16	41	2.43902	2.4
RHe16_31	1	RHe16	41	2.43902	2.4
RHe16_32	1	RHe16	41	2.43902	2.4
RHe16_33	1	RHe16	41	2.43902	2.4
RHe16_34	1	RHe16	41	2.43902	2.4
RHe16_35	1	RHe16	41	2.43902	2.4
RHe16_36	1	RHe16	41	2.43902	2.4
RHe16_37	1	RHe16	41	2.43902	2.4
RHe16_38	1	RHe16	41	2.43902	2.4
RHe16_4	1	RHe16	41	2.43902	2.4
RHe16_5	1	RHe16	41	2.43902	2.4
RHe16_6	1	RHe16	41	2.43902	2.4
RHe16_7	1	RHe16	41	2.43902	2.4
RHe16_8	1	RHe16	41	2.43902	2.4

## Sheet: RIr15_clones_0.8.txt_clonal_fre
Clone	Freq	AnimalID	Total	Percentage	Per	Label
RIr15_36	11	RIr15	216	5.09259	5.1	0.051
RIr15_65	9	RIr15	216	4.16667	4.2	0.042
RIr15_12	8	RIr15	216	3.7037	3.7	0.037
RIr15_92	7	RIr15	216	3.24074	3.2	0.032
RIr15_101	6	RIr15	216	2.77778	2.8	0.028
RIr15_3	6	RIr15	216	2.77778	2.8	0.028
RIr15_68	5	RIr15	216	2.31481	2.3	0.023
RIr15_80	5	RIr15	216	2.31481	2.3	0.023
RIr15_88	5	RIr15	216	2.31481	2.3	0.023
RIr15_94	5	RIr15	216	2.31481	2.3	0.023
RIr15_102	4	RIr15	216	1.85185	1.9
RIr15_54	4	RIr15	216	1.85185	1.9
RIr15_64	4	RIr15	216	1.85185	1.9
RIr15_85	4	RIr15	216	1.85185	1.9
RIr15_111	3	RIr15	216	1.38889	1.4
RIr15_19	3	RIr15	216	1.38889	1.4
RIr15_31	3	RIr15	216	1.38889	1.4
RIr15_33	3	RIr15	216	1.38889	1.4
RIr15_41	3	RIr15	216	1.38889	1.4
RIr15_47	3	RIr15	216	1.38889	1.4
RIr15_6	3	RIr15	216	1.38889	1.4
RIr15_67	3	RIr15	216	1.38889	1.4
RIr15_86	3	RIr15	216	1.38889	1.4
RIr15_109	2	RIr15	216	0.925926	0.9
RIr15_16	2	RIr15	216	0.925926	0.9
RIr15_20	2	RIr15	216	0.925926	0.9
RIr15_21	2	RIr15	216	0.925926	0.9
RIr15_25	2	RIr15	216	0.925926	0.9
RIr15_27	2	RIr15	216	0.925926	0.9
RIr15_34	2	RIr15	216	0.925926	0.9
RIr15_40	2	RIr15	216	0.925926	0.9
RIr15_44	2	RIr15	216	0.925926	0.9
RIr15_49	2	RIr15	216	0.925926	0.9
RIr15_50	2	RIr15	216	0.925926	0.9
RIr15_60	2	RIr15	216	0.925926	0.9
RIr15_69	2	RIr15	216	0.925926	0.9
RIr15_72	2	RIr15	216	0.925926	0.9
RIr15_74	2	RIr15	216	0.925926	0.9
RIr15_81	2	RIr15	216	0.925926	0.9
RIr15_82	2	RIr15	216	0.925926	0.9
RIr15_96	2	RIr15	216	0.925926	0.9
RIr15_1	1	RIr15	216	0.462963	0.5
RIr15_10	1	RIr15	216	0.462963	0.5
RIr15_100	1	RIr15	216	0.462963	0.5
RIr15_103	1	RIr15	216	0.462963	0.5
RIr15_104	1	RIr15	216	0.462963	0.5
RIr15_105	1	RIr15	216	0.462963	0.5
RIr15_106	1	RIr15	216	0.462963	0.5
RIr15_107	1	RIr15	216	0.462963	0.5
RIr15_108	1	RIr15	216	0.462963	0.5
RIr15_11	1	RIr15	216	0.462963	0.5
RIr15_110	1	RIr15	216	0.462963	0.5
RIr15_13	1	RIr15	216	0.462963	0.5
RIr15_14	1	RIr15	216	0.462963	0.5
RIr15_15	1	RIr15	216	0.462963	0.5
RIr15_17	1	RIr15	216	0.462963	0.5
RIr15_18	1	RIr15	216	0.462963	0.5
RIr15_2	1	RIr15	216	0.462963	0.5
RIr15_22	1	RIr15	216	0.462963	0.5
RIr15_23	1	RIr15	216	0.462963	0.5
RIr15_24	1	RIr15	216	0.462963	0.5
RIr15_26	1	RIr15	216	0.462963	0.5
RIr15_28	1	RIr15	216	0.462963	0.5
RIr15_29	1	RIr15	216	0.462963	0.5
RIr15_30	1	RIr15	216	0.462963	0.5
RIr15_32	1	RIr15	216	0.462963	0.5
RIr15_35	1	RIr15	216	0.462963	0.5
RIr15_37	1	RIr15	216	0.462963	0.5
RIr15_38	1	RIr15	216	0.462963	0.5
RIr15_39	1	RIr15	216	0.462963	0.5
RIr15_4	1	RIr15	216	0.462963	0.5
RIr15_42	1	RIr15	216	0.462963	0.5
RIr15_43	1	RIr15	216	0.462963	0.5
RIr15_45	1	RIr15	216	0.462963	0.5
RIr15_46	1	RIr15	216	0.462963	0.5
RIr15_48	1	RIr15	216	0.462963	0.5
RIr15_5	1	RIr15	216	0.462963	0.5
RIr15_51	1	RIr15	216	0.462963	0.5
RIr15_52	1	RIr15	216	0.462963	0.5
RIr15_53	1	RIr15	216	0.462963	0.5
RIr15_55	1	RIr15	216	0.462963	0.5
RIr15_56	1	RIr15	216	0.462963	0.5
RIr15_57	1	RIr15	216	0.462963	0.5
RIr15_58	1	RIr15	216	0.462963	0.5
RIr15_59	1	RIr15	216	0.462963	0.5
RIr15_61	1	RIr15	216	0.462963	0.5
RIr15_62	1	RIr15	216	0.462963	0.5
RIr15_63	1	RIr15	216	0.462963	0.5
RIr15_66	1	RIr15	216	0.462963	0.5
RIr15_7	1	RIr15	216	0.462963	0.5
RIr15_70	1	RIr15	216	0.462963	0.5
RIr15_71	1	RIr15	216	0.462963	0.5
RIr15_73	1	RIr15	216	0.462963	0.5
RIr15_75	1	RIr15	216	0.462963	0.5
RIr15_76	1	RIr15	216	0.462963	0.5
RIr15_77	1	RIr15	216	0.462963	0.5
RIr15_78	1	RIr15	216	0.462963	0.5
RIr15_79	1	RIr15	216	0.462963	0.5
RIr15_8	1	RIr15	216	0.462963	0.5
RIr15_83	1	RIr15	216	0.462963	0.5
RIr15_84	1	RIr15	216	0.462963	0.5
RIr15_87	1	RIr15	216	0.462963	0.5
RIr15_89	1	RIr15	216	0.462963	0.5
RIr15_9	1	RIr15	216	0.462963	0.5
RIr15_90	1	RIr15	216	0.462963	0.5
RIr15_91	1	RIr15	216	0.462963	0.5
RIr15_93	1	RIr15	216	0.462963	0.5
RIr15_95	1	RIr15	216	0.462963	0.5
RIr15_97	1	RIr15	216	0.462963	0.5
RIr15_98	1	RIr15	216	0.462963	0.5
RIr15_99	1	RIr15	216	0.462963	0.5

## Sheet: RLk15_clones_0.7.txt_clonal_fre
Clone	Freq	AnimalID	Total	Percentage	Per	Label
RLk15_16	3	RLk15	61	4.91803	4.9	0.049
RLk15_3	3	RLk15	61	4.91803	4.9	0.049
RLk15_1	2	RLk15	61	3.27869	3.3	0.033
RLk15_2	2	RLk15	61	3.27869	3.3	0.033
RLk15_26	2	RLk15	61	3.27869	3.3	0.033
RLk15_27	2	RLk15	61	3.27869	3.3	0.033
RLk15_28	2	RLk15	61	3.27869	3.3	0.033
RLk15_50	2	RLk15	61	3.27869	3.3	0.033
RLk15_8	2	RLk15	61	3.27869	3.3	0.033
RLk15_10	1	RLk15	61	1.63934	1.6	0.016
RLk15_11	1	RLk15	61	1.63934	1.6
RLk15_12	1	RLk15	61	1.63934	1.6
RLk15_13	1	RLk15	61	1.63934	1.6
RLk15_14	1	RLk15	61	1.63934	1.6
RLk15_15	1	RLk15	61	1.63934	1.6
RLk15_17	1	RLk15	61	1.63934	1.6
RLk15_18	1	RLk15	61	1.63934	1.6
RLk15_19	1	RLk15	61	1.63934	1.6
RLk15_20	1	RLk15	61	1.63934	1.6
RLk15_21	1	RLk15	61	1.63934	1.6
RLk15_22	1	RLk15	61	1.63934	1.6
RLk15_23	1	RLk15	61	1.63934	1.6
RLk15_24	1	RLk15	61	1.63934	1.6
RLk15_25	1	RLk15	61	1.63934	1.6
RLk15_29	1	RLk15	61	1.63934	1.6
RLk15_30	1	RLk15	61	1.63934	1.6
RLk15_31	1	RLk15	61	1.63934	1.6
RLk15_32	1	RLk15	61	1.63934	1.6
RLk15_33	1	RLk15	61	1.63934	1.6
RLk15_34	1	RLk15	61	1.63934	1.6
RLk15_35	1	RLk15	61	1.63934	1.6
RLk15_36	1	RLk15	61	1.63934	1.6
RLk15_37	1	RLk15	61	1.63934	1.6
RLk15_38	1	RLk15	61	1.63934	1.6
RLk15_39	1	RLk15	61	1.63934	1.6
RLk15_4	1	RLk15	61	1.63934	1.6
RLk15_40	1	RLk15	61	1.63934	1.6
RLk15_41	1	RLk15	61	1.63934	1.6
RLk15_42	1	RLk15	61	1.63934	1.6
RLk15_43	1	RLk15	61	1.63934	1.6
RLk15_44	1	RLk15	61	1.63934	1.6
RLk15_45	1	RLk15	61	1.63934	1.6
RLk15_46	1	RLk15	61	1.63934	1.6
RLk15_47	1	RLk15	61	1.63934	1.6
RLk15_48	1	RLk15	61	1.63934	1.6
RLk15_49	1	RLk15	61	1.63934	1.6
RLk15_5	1	RLk15	61	1.63934	1.6
RLk15_6	1	RLk15	61	1.63934	1.6
RLk15_7	1	RLk15	61	1.63934	1.6
RLk15_9	1	RLk15	61	1.63934	1.6

## Sheet: RUp16_clones_0.7.txt_clonal_fre
Clone	Freq	AnimalID	Total	Percentage	Per	Label
RUp16_292	130	RUp16	1643	7.91236	7.9	0.079
RUp16_144	92	RUp16	1643	5.59951	5.6	0.056
RUp16_98	82	RUp16	1643	4.99087	5	0.05
RUp16_29	77	RUp16	1643	4.68655	4.7	0.047
RUp16_116	52	RUp16	1643	3.16494	3.2	0.032
RUp16_189	50	RUp16	1643	3.04321	3	0.03
RUp16_240	49	RUp16	1643	2.98235	3	0.03
RUp16_238	45	RUp16	1643	2.73889	2.7	0.027
RUp16_28	43	RUp16	1643	2.61716	2.6	0.026
RUp16_143	42	RUp16	1643	2.5563	2.6	0.026
RUp16_30	39	RUp16	1643	2.37371	2.4
RUp16_67	34	RUp16	1643	2.06939	2.1
RUp16_105	29	RUp16	1643	1.76506	1.8
RUp16_293	29	RUp16	1643	1.76506	1.8
RUp16_298	29	RUp16	1643	1.76506	1.8
RUp16_182	24	RUp16	1643	1.46074	1.5
RUp16_35	24	RUp16	1643	1.46074	1.5
RUp16_254	22	RUp16	1643	1.33901	1.3
RUp16_142	20	RUp16	1643	1.21729	1.2
RUp16_8	19	RUp16	1643	1.15642	1.2
RUp16_215	18	RUp16	1643	1.09556	1.1
RUp16_80	16	RUp16	1643	0.973828	1
RUp16_133	15	RUp16	1643	0.912964	0.9
RUp16_40	15	RUp16	1643	0.912964	0.9
RUp16_110	13	RUp16	1643	0.791236	0.8
RUp16_10	11	RUp16	1643	0.669507	0.7
RUp16_164	11	RUp16	1643	0.669507	0.7
RUp16_154	10	RUp16	1643	0.608643	0.6
RUp16_157	10	RUp16	1643	0.608643	0.6
RUp16_17	10	RUp16	1643	0.608643	0.6
RUp16_178	10	RUp16	1643	0.608643	0.6
RUp16_196	10	RUp16	1643	0.608643	0.6
RUp16_226	10	RUp16	1643	0.608643	0.6
RUp16_231	9	RUp16	1643	0.547778	0.5
RUp16_289	9	RUp16	1643	0.547778	0.5
RUp16_118	8	RUp16	1643	0.486914	0.5
RUp16_120	8	RUp16	1643	0.486914	0.5
RUp16_183	8	RUp16	1643	0.486914	0.5
RUp16_6	8	RUp16	1643	0.486914	0.5
RUp16_96	8	RUp16	1643	0.486914	0.5
RUp16_295	7	RUp16	1643	0.42605	0.4
RUp16_38	7	RUp16	1643	0.42605	0.4
RUp16_53	7	RUp16	1643	0.42605	0.4
RUp16_66	7	RUp16	1643	0.42605	0.4
RUp16_181	6	RUp16	1643	0.365186	0.4
RUp16_229	6	RUp16	1643	0.365186	0.4
RUp16_299	6	RUp16	1643	0.365186	0.4
RUp16_48	6	RUp16	1643	0.365186	0.4
RUp16_55	6	RUp16	1643	0.365186	0.4
RUp16_81	6	RUp16	1643	0.365186	0.4
RUp16_1	5	RUp16	1643	0.304321	0.3
RUp16_156	5	RUp16	1643	0.304321	0.3
RUp16_162	5	RUp16	1643	0.304321	0.3
RUp16_185	5	RUp16	1643	0.304321	0.3
RUp16_199	5	RUp16	1643	0.304321	0.3
RUp16_228	5	RUp16	1643	0.304321	0.3
RUp16_23	5	RUp16	1643	0.304321	0.3
RUp16_104	4	RUp16	1643	0.243457	0.2
RUp16_106	4	RUp16	1643	0.243457	0.2
RUp16_112	4	RUp16	1643	0.243457	0.2
RUp16_137	4	RUp16	1643	0.243457	0.2
RUp16_152	4	RUp16	1643	0.243457	0.2
RUp16_204	4	RUp16	1643	0.243457	0.2
RUp16_214	4	RUp16	1643	0.243457	0.2
RUp16_236	4	RUp16	1643	0.243457	0.2
RUp16_24	4	RUp16	1643	0.243457	0.2
RUp16_241	4	RUp16	1643	0.243457	0.2
RUp16_257	4	RUp16	1643	0.243457	0.2
RUp16_262	4	RUp16	1643	0.243457	0.2
RUp16_27	4	RUp16	1643	0.243457	0.2
RUp16_271	4	RUp16	1643	0.243457	0.2
RUp16_280	4	RUp16	1643	0.243457	0.2
RUp16_281	4	RUp16	1643	0.243457	0.2
RUp16_34	4	RUp16	1643	0.243457	0.2
RUp16_63	4	RUp16	1643	0.243457	0.2
RUp16_107	3	RUp16	1643	0.182593	0.2
RUp16_113	3	RUp16	1643	0.182593	0.2
RUp16_119	3	RUp16	1643	0.182593	0.2
RUp16_141	3	RUp16	1643	0.182593	0.2
RUp16_175	3	RUp16	1643	0.182593	0.2
RUp16_187	3	RUp16	1643	0.182593	0.2
RUp16_195	3	RUp16	1643	0.182593	0.2
RUp16_197	3	RUp16	1643	0.182593	0.2
RUp16_266	3	RUp16	1643	0.182593	0.2
RUp16_267	3	RUp16	1643	0.182593	0.2
RUp16_275	3	RUp16	1643	0.182593	0.2
RUp16_282	3	RUp16	1643	0.182593	0.2
RUp16_287	3	RUp16	1643	0.182593	0.2
RUp16_291	3	RUp16	1643	0.182593	0.2
RUp16_300	3	RUp16	1643	0.182593	0.2
RUp16_41	3	RUp16	1643	0.182593	0.2
RUp16_60	3	RUp16	1643	0.182593	0.2
RUp16_76	3	RUp16	1643	0.182593	0.2
RUp16_87	3	RUp16	1643	0.182593	0.2
RUp16_89	3	RUp16	1643	0.182593	0.2
RUp16_93	3	RUp16	1643	0.182593	0.2
RUp16_111	2	RUp16	1643	0.121729	0.1
RUp16_114	2	RUp16	1643	0.121729	0.1
RUp16_115	2	RUp16	1643	0.121729	0.1
RUp16_122	2	RUp16	1643	0.121729	0.1
RUp16_124	2	RUp16	1643	0.121729	0.1
RUp16_127	2	RUp16	1643	0.121729	0.1
RUp16_129	2	RUp16	1643	0.121729	0.1
RUp16_132	2	RUp16	1643	0.121729	0.1
RUp16_134	2	RUp16	1643	0.121729	0.1
RUp16_135	2	RUp16	1643	0.121729	0.1
RUp16_148	2	RUp16	1643	0.121729	0.1
RUp16_149	2	RUp16	1643	0.121729	0.1
RUp16_169	2	RUp16	1643	0.121729	0.1
RUp16_172	2	RUp16	1643	0.121729	0.1
RUp16_173	2	RUp16	1643	0.121729	0.1
RUp16_174	2	RUp16	1643	0.121729	0.1
RUp16_177	2	RUp16	1643	0.121729	0.1
RUp16_179	2	RUp16	1643	0.121729	0.1
RUp16_180	2	RUp16	1643	0.121729	0.1
RUp16_192	2	RUp16	1643	0.121729	0.1
RUp16_198	2	RUp16	1643	0.121729	0.1
RUp16_216	2	RUp16	1643	0.121729	0.1
RUp16_217	2	RUp16	1643	0.121729	0.1
RUp16_22	2	RUp16	1643	0.121729	0.1
RUp16_220	2	RUp16	1643	0.121729	0.1
RUp16_225	2	RUp16	1643	0.121729	0.1
RUp16_244	2	RUp16	1643	0.121729	0.1
RUp16_247	2	RUp16	1643	0.121729	0.1
RUp16_249	2	RUp16	1643	0.121729	0.1
RUp16_252	2	RUp16	1643	0.121729	0.1
RUp16_264	2	RUp16	1643	0.121729	0.1
RUp16_270	2	RUp16	1643	0.121729	0.1
RUp16_273	2	RUp16	1643	0.121729	0.1
RUp16_283	2	RUp16	1643	0.121729	0.1
RUp16_284	2	RUp16	1643	0.121729	0.1
RUp16_297	2	RUp16	1643	0.121729	0.1
RUp16_3	2	RUp16	1643	0.121729	0.1
RUp16_301	2	RUp16	1643	0.121729	0.1
RUp16_33	2	RUp16	1643	0.121729	0.1
RUp16_44	2	RUp16	1643	0.121729	0.1
RUp16_46	2	RUp16	1643	0.121729	0.1
RUp16_51	2	RUp16	1643	0.121729	0.1
RUp16_54	2	RUp16	1643	0.121729	0.1
RUp16_56	2	RUp16	1643	0.121729	0.1
RUp16_64	2	RUp16	1643	0.121729	0.1
RUp16_68	2	RUp16	1643	0.121729	0.1
RUp16_69	2	RUp16	1643	0.121729	0.1
RUp16_72	2	RUp16	1643	0.121729	0.1
RUp16_73	2	RUp16	1643	0.121729	0.1
RUp16_79	2	RUp16	1643	0.121729	0.1
RUp16_83	2	RUp16	1643	0.121729	0.1
RUp16_84	2	RUp16	1643	0.121729	0.1
RUp16_88	2	RUp16	1643	0.121729	0.1
RUp16_9	2	RUp16	1643	0.121729	0.1
RUp16_92	2	RUp16	1643	0.121729	0.1
RUp16_100	1	RUp16	1643	0.0608643	0.1
RUp16_101	1	RUp16	1643	0.0608643	0.1
RUp16_102	1	RUp16	1643	0.0608643	0.1
RUp16_103	1	RUp16	1643	0.0608643	0.1
RUp16_108	1	RUp16	1643	0.0608643	0.1
RUp16_109	1	RUp16	1643	0.0608643	0.1
RUp16_11	1	RUp16	1643	0.0608643	0.1
RUp16_117	1	RUp16	1643	0.0608643	0.1
RUp16_12	1	RUp16	1643	0.0608643	0.1
RUp16_121	1	RUp16	1643	0.0608643	0.1
RUp16_123	1	RUp16	1643	0.0608643	0.1
RUp16_125	1	RUp16	1643	0.0608643	0.1
RUp16_126	1	RUp16	1643	0.0608643	0.1
RUp16_128	1	RUp16	1643	0.0608643	0.1
RUp16_13	1	RUp16	1643	0.0608643	0.1
RUp16_130	1	RUp16	1643	0.0608643	0.1
RUp16_131	1	RUp16	1643	0.0608643	0.1
RUp16_136	1	RUp16	1643	0.0608643	0.1
RUp16_138	1	RUp16	1643	0.0608643	0.1
RUp16_139	1	RUp16	1643	0.0608643	0.1
RUp16_14	1	RUp16	1643	0.0608643	0.1
RUp16_140	1	RUp16	1643	0.0608643	0.1
RUp16_145	1	RUp16	1643	0.0608643	0.1
RUp16_146	1	RUp16	1643	0.0608643	0.1
RUp16_147	1	RUp16	1643	0.0608643	0.1
RUp16_15	1	RUp16	1643	0.0608643	0.1
RUp16_150	1	RUp16	1643	0.0608643	0.1
RUp16_151	1	RUp16	1643	0.0608643	0.1
RUp16_153	1	RUp16	1643	0.0608643	0.1
RUp16_155	1	RUp16	1643	0.0608643	0.1
RUp16_158	1	RUp16	1643	0.0608643	0.1
RUp16_159	1	RUp16	1643	0.0608643	0.1
RUp16_16	1	RUp16	1643	0.0608643	0.1
RUp16_160	1	RUp16	1643	0.0608643	0.1
RUp16_161	1	RUp16	1643	0.0608643	0.1
RUp16_163	1	RUp16	1643	0.0608643	0.1
RUp16_165	1	RUp16	1643	0.0608643	0.1
RUp16_166	1	RUp16	1643	0.0608643	0.1
RUp16_167	1	RUp16	1643	0.0608643	0.1
RUp16_168	1	RUp16	1643	0.0608643	0.1
RUp16_170	1	RUp16	1643	0.0608643	0.1
RUp16_171	1	RUp16	1643	0.0608643	0.1
RUp16_176	1	RUp16	1643	0.0608643	0.1
RUp16_18	1	RUp16	1643	0.0608643	0.1
RUp16_184	1	RUp16	1643	0.0608643	0.1
RUp16_186	1	RUp16	1643	0.0608643	0.1
RUp16_188	1	RUp16	1643	0.0608643	0.1
RUp16_19	1	RUp16	1643	0.0608643	0.1
RUp16_190	1	RUp16	1643	0.0608643	0.1
RUp16_191	1	RUp16	1643	0.0608643	0.1
RUp16_193	1	RUp16	1643	0.0608643	0.1
RUp16_194	1	RUp16	1643	0.0608643	0.1
RUp16_2	1	RUp16	1643	0.0608643	0.1
RUp16_20	1	RUp16	1643	0.0608643	0.1
RUp16_200	1	RUp16	1643	0.0608643	0.1
RUp16_201	1	RUp16	1643	0.0608643	0.1
RUp16_202	1	RUp16	1643	0.0608643	0.1
RUp16_203	1	RUp16	1643	0.0608643	0.1
RUp16_205	1	RUp16	1643	0.0608643	0.1
RUp16_206	1	RUp16	1643	0.0608643	0.1
RUp16_207	1	RUp16	1643	0.0608643	0.1
RUp16_208	1	RUp16	1643	0.0608643	0.1
RUp16_209	1	RUp16	1643	0.0608643	0.1
RUp16_21	1	RUp16	1643	0.0608643	0.1
RUp16_210	1	RUp16	1643	0.0608643	0.1
RUp16_211	1	RUp16	1643	0.0608643	0.1
RUp16_212	1	RUp16	1643	0.0608643	0.1
RUp16_213	1	RUp16	1643	0.0608643	0.1
RUp16_218	1	RUp16	1643	0.0608643	0.1
RUp16_219	1	RUp16	1643	0.0608643	0.1
RUp16_221	1	RUp16	1643	0.0608643	0.1
RUp16_222	1	RUp16	1643	0.0608643	0.1
RUp16_223	1	RUp16	1643	0.0608643	0.1
RUp16_224	1	RUp16	1643	0.0608643	0.1
RUp16_227	1	RUp16	1643	0.0608643	0.1
RUp16_230	1	RUp16	1643	0.0608643	0.1
RUp16_232	1	RUp16	1643	0.0608643	0.1
RUp16_233	1	RUp16	1643	0.0608643	0.1
RUp16_234	1	RUp16	1643	0.0608643	0.1
RUp16_235	1	RUp16	1643	0.0608643	0.1
RUp16_237	1	RUp16	1643	0.0608643	0.1
RUp16_239	1	RUp16	1643	0.0608643	0.1
RUp16_242	1	RUp16	1643	0.0608643	0.1
RUp16_243	1	RUp16	1643	0.0608643	0.1
RUp16_245	1	RUp16	1643	0.0608643	0.1
RUp16_246	1	RUp16	1643	0.0608643	0.1
RUp16_248	1	RUp16	1643	0.0608643	0.1
RUp16_25	1	RUp16	1643	0.0608643	0.1
RUp16_250	1	RUp16	1643	0.0608643	0.1
RUp16_251	1	RUp16	1643	0.0608643	0.1
RUp16_253	1	RUp16	1643	0.0608643	0.1
RUp16_255	1	RUp16	1643	0.0608643	0.1
RUp16_256	1	RUp16	1643	0.0608643	0.1
RUp16_258	1	RUp16	1643	0.0608643	0.1
RUp16_259	1	RUp16	1643	0.0608643	0.1
RUp16_26	1	RUp16	1643	0.0608643	0.1
RUp16_260	1	RUp16	1643	0.0608643	0.1
RUp16_261	1	RUp16	1643	0.0608643	0.1
RUp16_263	1	RUp16	1643	0.0608643	0.1
RUp16_265	1	RUp16	1643	0.0608643	0.1
RUp16_268	1	RUp16	1643	0.0608643	0.1
RUp16_269	1	RUp16	1643	0.0608643	0.1
RUp16_272	1	RUp16	1643	0.0608643	0.1
RUp16_274	1	RUp16	1643	0.0608643	0.1
RUp16_276	1	RUp16	1643	0.0608643	0.1
RUp16_277	1	RUp16	1643	0.0608643	0.1
RUp16_278	1	RUp16	1643	0.0608643	0.1
RUp16_279	1	RUp16	1643	0.0608643	0.1
RUp16_285	1	RUp16	1643	0.0608643	0.1
RUp16_286	1	RUp16	1643	0.0608643	0.1
RUp16_288	1	RUp16	1643	0.0608643	0.1
RUp16_290	1	RUp16	1643	0.0608643	0.1
RUp16_294	1	RUp16	1643	0.0608643	0.1
RUp16_296	1	RUp16	1643	0.0608643	0.1
RUp16_302	1	RUp16	1643	0.0608643	0.1
RUp16_31	1	RUp16	1643	0.0608643	0.1
RUp16_32	1	RUp16	1643	0.0608643	0.1
RUp16_36	1	RUp16	1643	0.0608643	0.1
RUp16_37	1	RUp16	1643	0.0608643	0.1
RUp16_39	1	RUp16	1643	0.0608643	0.1
RUp16_4	1	RUp16	1643	0.0608643	0.1
RUp16_42	1	RUp16	1643	0.0608643	0.1
RUp16_43	1	RUp16	1643	0.0608643	0.1
RUp16_45	1	RUp16	1643	0.0608643	0.1
RUp16_47	1	RUp16	1643	0.0608643	0.1
RUp16_49	1	RUp16	1643	0.0608643	0.1
RUp16_5	1	RUp16	1643	0.0608643	0.1
RUp16_50	1	RUp16	1643	0.0608643	0.1
RUp16_52	1	RUp16	1643	0.0608643	0.1
RUp16_57	1	RUp16	1643	0.0608643	0.1
RUp16_58	1	RUp16	1643	0.0608643	0.1
RUp16_59	1	RUp16	1643	0.0608643	0.1
RUp16_61	1	RUp16	1643	0.0608643	0.1
RUp16_62	1	RUp16	1643	0.0608643	0.1
RUp16_65	1	RUp16	1643	0.0608643	0.1
RUp16_7	1	RUp16	1643	0.0608643	0.1
RUp16_70	1	RUp16	1643	0.0608643	0.1
RUp16_71	1	RUp16	1643	0.0608643	0.1
RUp16_74	1	RUp16	1643	0.0608643	0.1
RUp16_75	1	RUp16	1643	0.0608643	0.1
RUp16_77	1	RUp16	1643	0.0608643	0.1
RUp16_78	1	RUp16	1643	0.0608643	0.1
RUp16_82	1	RUp16	1643	0.0608643	0.1
RUp16_85	1	RUp16	1643	0.0608643	0.1
RUp16_86	1	RUp16	1643	0.0608643	0.1
RUp16_90	1	RUp16	1643	0.0608643	0.1
RUp16_91	1	RUp16	1643	0.0608643	0.1
RUp16_94	1	RUp16	1643	0.0608643	0.1
RUp16_95	1	RUp16	1643	0.0608643	0.1
RUp16_97	1	RUp16	1643	0.0608643	0.1
RUp16_99	1	RUp16	1643	0.0608643	0.1

## Sheet: 275-12_clones_0.7.txt_clonal_fr
Clone	Freq	AnimalID	Total	Percentage	Per	Label
275-12_13	4	275-12	36	11.1111	11.1	0.111
275-12_10	2	275-12	36	5.55556	5.6	0.056
275-12_15	2	275-12	36	5.55556	5.6	0.056
275-12_16	2	275-12	36	5.55556	5.6	0.056
275-12_27	2	275-12	36	5.55556	5.6	0.056
275-12_4	2	275-12	36	5.55556	5.6	0.056
275-12_1	1	275-12	36	2.77778	2.8	0.028
275-12_11	1	275-12	36	2.77778	2.8	0.028
275-12_12	1	275-12	36	2.77778	2.8	0.028
275-12_14	1	275-12	36	2.77778	2.8	0.028
275-12_17	1	275-12	36	2.77778	2.8
275-12_18	1	275-12	36	2.77778	2.8
275-12_19	1	275-12	36	2.77778	2.8
275-12_2	1	275-12	36	2.77778	2.8
275-12_20	1	275-12	36	2.77778	2.8
275-12_21	1	275-12	36	2.77778	2.8
275-12_22	1	275-12	36	2.77778	2.8
275-12_23	1	275-12	36	2.77778	2.8
275-12_24	1	275-12	36	2.77778	2.8
275-12_25	1	275-12	36	2.77778	2.8
275-12_26	1	275-12	36	2.77778	2.8
275-12_28	1	275-12	36	2.77778	2.8
275-12_3	1	275-12	36	2.77778	2.8
275-12_5	1	275-12	36	2.77778	2.8
275-12_6	1	275-12	36	2.77778	2.8
275-12_7	1	275-12	36	2.77778	2.8
275-12_8	1	275-12	36	2.77778	2.8
275-12_9	1	275-12	36	2.77778	2.8
RHe16_1	2	RHe16	41	4.87805	4.9	0.049
RHe16_21	2	RHe16	41	4.87805	4.9	0.049
RHe16_9	2	RHe16	41	4.87805	4.9	0.049
RHe16_10	1	RHe16	41	2.43902	2.4	0.024
RHe16_11	1	RHe16	41	2.43902	2.4	0.024
RHe16_12	1	RHe16	41	2.43902	2.4	0.024
RHe16_13	1	RHe16	41	2.43902	2.4	0.024
RHe16_14	1	RHe16	41	2.43902	2.4	0.024
RHe16_15	1	RHe16	41	2.43902	2.4	0.024
RHe16_16	1	RHe16	41	2.43902	2.4	0.024
RHe16_17	1	RHe16	41	2.43902	2.4
RHe16_18	1	RHe16	41	2.43902	2.4
RHe16_19	1	RHe16	41	2.43902	2.4
RHe16_2	1	RHe16	41	2.43902	2.4
RHe16_20	1	RHe16	41	2.43902	2.4
RHe16_22	1	RHe16	41	2.43902	2.4
RHe16_23	1	RHe16	41	2.43902	2.4
RHe16_24	1	RHe16	41	2.43902	2.4
RHe16_25	1	RHe16	41	2.43902	2.4
RHe16_26	1	RHe16	41	2.43902	2.4
RHe16_27	1	RHe16	41	2.43902	2.4
RHe16_28	1	RHe16	41	2.43902	2.4
RHe16_29	1	RHe16	41	2.43902	2.4
RHe16_3	1	RHe16	41	2.43902	2.4
RHe16_30	1	RHe16	41	2.43902	2.4
RHe16_31	1	RHe16	41	2.43902	2.4
RHe16_32	1	RHe16	41	2.43902	2.4
RHe16_33	1	RHe16	41	2.43902	2.4
RHe16_34	1	RHe16	41	2.43902	2.4
RHe16_35	1	RHe16	41	2.43902	2.4
RHe16_36	1	RHe16	41	2.43902	2.4
RHe16_37	1	RHe16	41	2.43902	2.4
RHe16_38	1	RHe16	41	2.43902	2.4
RHe16_4	1	RHe16	41	2.43902	2.4
RHe16_5	1	RHe16	41	2.43902	2.4
RHe16_6	1	RHe16	41	2.43902	2.4
RHe16_7	1	RHe16	41	2.43902	2.4
RHe16_8	1	RHe16	41	2.43902	2.4
RIr15_36	11	RIr15	216	5.09259	5.1	0.051
RIr15_65	9	RIr15	216	4.16667	4.2	0.042
RIr15_12	8	RIr15	216	3.7037	3.7	0.037
RIr15_92	7	RIr15	216	3.24074	3.2	0.032
RIr15_101	6	RIr15	216	2.77778	2.8	0.028
RIr15_3	6	RIr15	216	2.77778	2.8	0.028
RIr15_68	5	RIr15	216	2.31481	2.3	0.023
RIr15_80	5	RIr15	216	2.31481	2.3	0.023
RIr15_88	5	RIr15	216	2.31481	2.3	0.023
RIr15_94	5	RIr15	216	2.31481	2.3	0.023
RIr15_102	4	RIr15	216	1.85185	1.9
RIr15_54	4	RIr15	216	1.85185	1.9
RIr15_64	4	RIr15	216	1.85185	1.9
RIr15_85	4	RIr15	216	1.85185	1.9
RIr15_111	3	RIr15	216	1.38889	1.4
RIr15_19	3	RIr15	216	1.38889	1.4
RIr15_31	3	RIr15	216	1.38889	1.4
RIr15_33	3	RIr15	216	1.38889	1.4
RIr15_41	3	RIr15	216	1.38889	1.4
RIr15_47	3	RIr15	216	1.38889	1.4
RIr15_6	3	RIr15	216	1.38889	1.4
RIr15_67	3	RIr15	216	1.38889	1.4
RIr15_86	3	RIr15	216	1.38889	1.4
RIr15_109	2	RIr15	216	0.925926	0.9
RIr15_16	2	RIr15	216	0.925926	0.9
RIr15_20	2	RIr15	216	0.925926	0.9
RIr15_21	2	RIr15	216	0.925926	0.9
RIr15_25	2	RIr15	216	0.925926	0.9
RIr15_27	2	RIr15	216	0.925926	0.9
RIr15_34	2	RIr15	216	0.925926	0.9
RIr15_40	2	RIr15	216	0.925926	0.9
RIr15_44	2	RIr15	216	0.925926	0.9
RIr15_49	2	RIr15	216	0.925926	0.9
RIr15_50	2	RIr15	216	0.925926	0.9
RIr15_60	2	RIr15	216	0.925926	0.9
RIr15_69	2	RIr15	216	0.925926	0.9
RIr15_72	2	RIr15	216	0.925926	0.9
RIr15_74	2	RIr15	216	0.925926	0.9
RIr15_81	2	RIr15	216	0.925926	0.9
RIr15_82	2	RIr15	216	0.925926	0.9
RIr15_96	2	RIr15	216	0.925926	0.9
RIr15_1	1	RIr15	216	0.462963	0.5
RIr15_10	1	RIr15	216	0.462963	0.5
RIr15_100	1	RIr15	216	0.462963	0.5
RIr15_103	1	RIr15	216	0.462963	0.5
RIr15_104	1	RIr15	216	0.462963	0.5
RIr15_105	1	RIr15	216	0.462963	0.5
RIr15_106	1	RIr15	216	0.462963	0.5
RIr15_107	1	RIr15	216	0.462963	0.5
RIr15_108	1	RIr15	216	0.462963	0.5
RIr15_11	1	RIr15	216	0.462963	0.5
RIr15_110	1	RIr15	216	0.462963	0.5
RIr15_13	1	RIr15	216	0.462963	0.5
RIr15_14	1	RIr15	216	0.462963	0.5
RIr15_15	1	RIr15	216	0.462963	0.5
RIr15_17	1	RIr15	216	0.462963	0.5
RIr15_18	1	RIr15	216	0.462963	0.5
RIr15_2	1	RIr15	216	0.462963	0.5
RIr15_22	1	RIr15	216	0.462963	0.5
RIr15_23	1	RIr15	216	0.462963	0.5
RIr15_24	1	RIr15	216	0.462963	0.5
RIr15_26	1	RIr15	216	0.462963	0.5
RIr15_28	1	RIr15	216	0.462963	0.5
RIr15_29	1	RIr15	216	0.462963	0.5
RIr15_30	1	RIr15	216	0.462963	0.5
RIr15_32	1	RIr15	216	0.462963	0.5
RIr15_35	1	RIr15	216	0.462963	0.5
RIr15_37	1	RIr15	216	0.462963	0.5
RIr15_38	1	RIr15	216	0.462963	0.5
RIr15_39	1	RIr15	216	0.462963	0.5
RIr15_4	1	RIr15	216	0.462963	0.5
RIr15_42	1	RIr15	216	0.462963	0.5
RIr15_43	1	RIr15	216	0.462963	0.5
RIr15_45	1	RIr15	216	0.462963	0.5
RIr15_46	1	RIr15	216	0.462963	0.5
RIr15_48	1	RIr15	216	0.462963	0.5
RIr15_5	1	RIr15	216	0.462963	0.5
RIr15_51	1	RIr15	216	0.462963	0.5
RIr15_52	1	RIr15	216	0.462963	0.5
RIr15_53	1	RIr15	216	0.462963	0.5
RIr15_55	1	RIr15	216	0.462963	0.5
RIr15_56	1	RIr15	216	0.462963	0.5
RIr15_57	1	RIr15	216	0.462963	0.5
RIr15_58	1	RIr15	216	0.462963	0.5
RIr15_59	1	RIr15	216	0.462963	0.5
RIr15_61	1	RIr15	216	0.462963	0.5
RIr15_62	1	RIr15	216	0.462963	0.5
RIr15_63	1	RIr15	216	0.462963	0.5
RIr15_66	1	RIr15	216	0.462963	0.5
RIr15_7	1	RIr15	216	0.462963	0.5
RIr15_70	1	RIr15	216	0.462963	0.5
RIr15_71	1	RIr15	216	0.462963	0.5
RIr15_73	1	RIr15	216	0.462963	0.5
RIr15_75	1	RIr15	216	0.462963	0.5
RIr15_76	1	RIr15	216	0.462963	0.5
RIr15_77	1	RIr15	216	0.462963	0.5
RIr15_78	1	RIr15	216	0.462963	0.5
RIr15_79	1	RIr15	216	0.462963	0.5
RIr15_8	1	RIr15	216	0.462963	0.5
RIr15_83	1	RIr15	216	0.462963	0.5
RIr15_84	1	RIr15	216	0.462963	0.5
RIr15_87	1	RIr15	216	0.462963	0.5
RIr15_89	1	RIr15	216	0.462963	0.5
RIr15_9	1	RIr15	216	0.462963	0.5
RIr15_90	1	RIr15	216	0.462963	0.5
RIr15_91	1	RIr15	216	0.462963	0.5
RIr15_93	1	RIr15	216	0.462963	0.5
RIr15_95	1	RIr15	216	0.462963	0.5
RIr15_97	1	RIr15	216	0.462963	0.5
RIr15_98	1	RIr15	216	0.462963	0.5
RIr15_99	1	RIr15	216	0.462963	0.5
RLk15_16	3	RLk15	61	4.91803	4.9	0.049
RLk15_3	3	RLk15	61	4.91803	4.9	0.049
RLk15_1	2	RLk15	61	3.27869	3.3	0.033
RLk15_2	2	RLk15	61	3.27869	3.3	0.033
RLk15_26	2	RLk15	61	3.27869	3.3	0.033
RLk15_27	2	RLk15	61	3.27869	3.3	0.033
RLk15_28	2	RLk15	61	3.27869	3.3	0.033
RLk15_50	2	RLk15	61	3.27869	3.3	0.033
RLk15_8	2	RLk15	61	3.27869	3.3	0.033
RLk15_10	1	RLk15	61	1.63934	1.6	0.016
RLk15_11	1	RLk15	61	1.63934	1.6
RLk15_12	1	RLk15	61	1.63934	1.6
RLk15_13	1	RLk15	61	1.63934	1.6
RLk15_14	1	RLk15	61	1.63934	1.6
RLk15_15	1	RLk15	61	1.63934	1.6
RLk15_17	1	RLk15	61	1.63934	1.6
RLk15_18	1	RLk15	61	1.63934	1.6
RLk15_19	1	RLk15	61	1.63934	1.6
RLk15_20	1	RLk15	61	1.63934	1.6
RLk15_21	1	RLk15	61	1.63934	1.6
RLk15_22	1	RLk15	61	1.63934	1.6
RLk15_23	1	RLk15	61	1.63934	1.6
RLk15_24	1	RLk15	61	1.63934	1.6
RLk15_25	1	RLk15	61	1.63934	1.6
RLk15_29	1	RLk15	61	1.63934	1.6
RLk15_30	1	RLk15	61	1.63934	1.6
RLk15_31	1	RLk15	61	1.63934	1.6
RLk15_32	1	RLk15	61	1.63934	1.6
RLk15_33	1	RLk15	61	1.63934	1.6
RLk15_34	1	RLk15	61	1.63934	1.6
RLk15_35	1	RLk15	61	1.63934	1.6
RLk15_36	1	RLk15	61	1.63934	1.6
RLk15_37	1	RLk15	61	1.63934	1.6
RLk15_38	1	RLk15	61	1.63934	1.6
RLk15_39	1	RLk15	61	1.63934	1.6
RLk15_4	1	RLk15	61	1.63934	1.6
RLk15_40	1	RLk15	61	1.63934	1.6
RLk15_41	1	RLk15	61	1.63934	1.6
RLk15_42	1	RLk15	61	1.63934	1.6
RLk15_43	1	RLk15	61	1.63934	1.6
RLk15_44	1	RLk15	61	1.63934	1.6
RLk15_45	1	RLk15	61	1.63934	1.6
RLk15_46	1	RLk15	61	1.63934	1.6
RLk15_47	1	RLk15	61	1.63934	1.6
RLk15_48	1	RLk15	61	1.63934	1.6
RLk15_49	1	RLk15	61	1.63934	1.6
RLk15_5	1	RLk15	61	1.63934	1.6
RLk15_6	1	RLk15	61	1.63934	1.6
RLk15_7	1	RLk15	61	1.63934	1.6
RLk15_9	1	RLk15	61	1.63934	1.6
RUp16_292	130	RUp16	1643	7.91236	7.9	0.079
RUp16_144	92	RUp16	1643	5.59951	5.6	0.056
RUp16_98	82	RUp16	1643	4.99087	5	0.05
RUp16_29	77	RUp16	1643	4.68655	4.7	0.047
RUp16_116	52	RUp16	1643	3.16494	3.2	0.032
RUp16_189	50	RUp16	1643	3.04321	3	0.03
RUp16_240	49	RUp16	1643	2.98235	3	0.03
RUp16_238	45	RUp16	1643	2.73889	2.7	0.027
RUp16_28	43	RUp16	1643	2.61716	2.6	0.026
RUp16_143	42	RUp16	1643	2.5563	2.6	0.026
RUp16_30	39	RUp16	1643	2.37371	2.4
RUp16_67	34	RUp16	1643	2.06939	2.1
RUp16_105	29	RUp16	1643	1.76506	1.8
RUp16_293	29	RUp16	1643	1.76506	1.8
RUp16_298	29	RUp16	1643	1.76506	1.8
RUp16_182	24	RUp16	1643	1.46074	1.5
RUp16_35	24	RUp16	1643	1.46074	1.5
RUp16_254	22	RUp16	1643	1.33901	1.3
RUp16_142	20	RUp16	1643	1.21729	1.2
RUp16_8	19	RUp16	1643	1.15642	1.2
RUp16_215	18	RUp16	1643	1.09556	1.1
RUp16_80	16	RUp16	1643	0.973828	1
RUp16_133	15	RUp16	1643	0.912964	0.9
RUp16_40	15	RUp16	1643	0.912964	0.9
RUp16_110	13	RUp16	1643	0.791236	0.8
RUp16_10	11	RUp16	1643	0.669507	0.7
RUp16_164	11	RUp16	1643	0.669507	0.7
RUp16_154	10	RUp16	1643	0.608643	0.6
RUp16_157	10	RUp16	1643	0.608643	0.6
RUp16_17	10	RUp16	1643	0.608643	0.6
RUp16_178	10	RUp16	1643	0.608643	0.6
RUp16_196	10	RUp16	1643	0.608643	0.6
RUp16_226	10	RUp16	1643	0.608643	0.6
RUp16_231	9	RUp16	1643	0.547778	0.5
RUp16_289	9	RUp16	1643	0.547778	0.5
RUp16_118	8	RUp16	1643	0.486914	0.5
RUp16_120	8	RUp16	1643	0.486914	0.5
RUp16_183	8	RUp16	1643	0.486914	0.5
RUp16_6	8	RUp16	1643	0.486914	0.5
RUp16_96	8	RUp16	1643	0.486914	0.5
RUp16_295	7	RUp16	1643	0.42605	0.4
RUp16_38	7	RUp16	1643	0.42605	0.4
RUp16_53	7	RUp16	1643	0.42605	0.4
RUp16_66	7	RUp16	1643	0.42605	0.4
RUp16_181	6	RUp16	1643	0.365186	0.4
RUp16_229	6	RUp16	1643	0.365186	0.4
RUp16_299	6	RUp16	1643	0.365186	0.4
RUp16_48	6	RUp16	1643	0.365186	0.4
RUp16_55	6	RUp16	1643	0.365186	0.4
RUp16_81	6	RUp16	1643	0.365186	0.4
RUp16_1	5	RUp16	1643	0.304321	0.3
RUp16_156	5	RUp16	1643	0.304321	0.3
RUp16_162	5	RUp16	1643	0.304321	0.3
RUp16_185	5	RUp16	1643	0.304321	0.3
RUp16_199	5	RUp16	1643	0.304321	0.3
RUp16_228	5	RUp16	1643	0.304321	0.3
RUp16_23	5	RUp16	1643	0.304321	0.3
RUp16_104	4	RUp16	1643	0.243457	0.2
RUp16_106	4	RUp16	1643	0.243457	0.2
RUp16_112	4	RUp16	1643	0.243457	0.2
RUp16_137	4	RUp16	1643	0.243457	0.2
RUp16_152	4	RUp16	1643	0.243457	0.2
RUp16_204	4	RUp16	1643	0.243457	0.2
RUp16_214	4	RUp16	1643	0.243457	0.2
RUp16_236	4	RUp16	1643	0.243457	0.2
RUp16_24	4	RUp16	1643	0.243457	0.2
RUp16_241	4	RUp16	1643	0.243457	0.2
RUp16_257	4	RUp16	1643	0.243457	0.2
RUp16_262	4	RUp16	1643	0.243457	0.2
RUp16_27	4	RUp16	1643	0.243457	0.2
RUp16_271	4	RUp16	1643	0.243457	0.2
RUp16_280	4	RUp16	1643	0.243457	0.2
RUp16_281	4	RUp16	1643	0.243457	0.2
RUp16_34	4	RUp16	1643	0.243457	0.2
RUp16_63	4	RUp16	1643	0.243457	0.2
RUp16_107	3	RUp16	1643	0.182593	0.2
RUp16_113	3	RUp16	1643	0.182593	0.2
RUp16_119	3	RUp16	1643	0.182593	0.2
RUp16_141	3	RUp16	1643	0.182593	0.2
RUp16_175	3	RUp16	1643	0.182593	0.2
RUp16_187	3	RUp16	1643	0.182593	0.2
RUp16_195	3	RUp16	1643	0.182593	0.2
RUp16_197	3	RUp16	1643	0.182593	0.2
RUp16_266	3	RUp16	1643	0.182593	0.2
RUp16_267	3	RUp16	1643	0.182593	0.2
RUp16_275	3	RUp16	1643	0.182593	0.2
RUp16_282	3	RUp16	1643	0.182593	0.2
RUp16_287	3	RUp16	1643	0.182593	0.2
RUp16_291	3	RUp16	1643	0.182593	0.2
RUp16_300	3	RUp16	1643	0.182593	0.2
RUp16_41	3	RUp16	1643	0.182593	0.2
RUp16_60	3	RUp16	1643	0.182593	0.2
RUp16_76	3	RUp16	1643	0.182593	0.2
RUp16_87	3	RUp16	1643	0.182593	0.2
RUp16_89	3	RUp16	1643	0.182593	0.2
RUp16_93	3	RUp16	1643	0.182593	0.2
RUp16_111	2	RUp16	1643	0.121729	0.1
RUp16_114	2	RUp16	1643	0.121729	0.1
RUp16_115	2	RUp16	1643	0.121729	0.1
RUp16_122	2	RUp16	1643	0.121729	0.1
RUp16_124	2	RUp16	1643	0.121729	0.1
RUp16_127	2	RUp16	1643	0.121729	0.1
RUp16_129	2	RUp16	1643	0.121729	0.1
RUp16_132	2	RUp16	1643	0.121729	0.1
RUp16_134	2	RUp16	1643	0.121729	0.1
RUp16_135	2	RUp16	1643	0.121729	0.1
RUp16_148	2	RUp16	1643	0.121729	0.1
RUp16_149	2	RUp16	1643	0.121729	0.1
RUp16_169	2	RUp16	1643	0.121729	0.1
RUp16_172	2	RUp16	1643	0.121729	0.1
RUp16_173	2	RUp16	1643	0.121729	0.1
RUp16_174	2	RUp16	1643	0.121729	0.1
RUp16_177	2	RUp16	1643	0.121729	0.1
RUp16_179	2	RUp16	1643	0.121729	0.1
RUp16_180	2	RUp16	1643	0.121729	0.1
RUp16_192	2	RUp16	1643	0.121729	0.1
RUp16_198	2	RUp16	1643	0.121729	0.1
RUp16_216	2	RUp16	1643	0.121729	0.1
RUp16_217	2	RUp16	1643	0.121729	0.1
RUp16_22	2	RUp16	1643	0.121729	0.1
RUp16_220	2	RUp16	1643	0.121729	0.1
RUp16_225	2	RUp16	1643	0.121729	0.1
RUp16_244	2	RUp16	1643	0.121729	0.1
RUp16_247	2	RUp16	1643	0.121729	0.1
RUp16_249	2	RUp16	1643	0.121729	0.1
RUp16_252	2	RUp16	1643	0.121729	0.1
RUp16_264	2	RUp16	1643	0.121729	0.1
RUp16_270	2	RUp16	1643	0.121729	0.1
RUp16_273	2	RUp16	1643	0.121729	0.1
RUp16_283	2	RUp16	1643	0.121729	0.1
RUp16_284	2	RUp16	1643	0.121729	0.1
RUp16_297	2	RUp16	1643	0.121729	0.1
RUp16_3	2	RUp16	1643	0.121729	0.1
RUp16_301	2	RUp16	1643	0.121729	0.1
RUp16_33	2	RUp16	1643	0.121729	0.1
RUp16_44	2	RUp16	1643	0.121729	0.1
RUp16_46	2	RUp16	1643	0.121729	0.1
RUp16_51	2	RUp16	1643	0.121729	0.1
RUp16_54	2	RUp16	1643	0.121729	0.1
RUp16_56	2	RUp16	1643	0.121729	0.1
RUp16_64	2	RUp16	1643	0.121729	0.1
RUp16_68	2	RUp16	1643	0.121729	0.1
RUp16_69	2	RUp16	1643	0.121729	0.1
RUp16_72	2	RUp16	1643	0.121729	0.1
RUp16_73	2	RUp16	1643	0.121729	0.1
RUp16_79	2	RUp16	1643	0.121729	0.1
RUp16_83	2	RUp16	1643	0.121729	0.1
RUp16_84	2	RUp16	1643	0.121729	0.1
RUp16_88	2	RUp16	1643	0.121729	0.1
RUp16_9	2	RUp16	1643	0.121729	0.1
RUp16_92	2	RUp16	1643	0.121729	0.1
RUp16_100	1	RUp16	1643	0.0608643	0.1
RUp16_101	1	RUp16	1643	0.0608643	0.1
RUp16_102	1	RUp16	1643	0.0608643	0.1
RUp16_103	1	RUp16	1643	0.0608643	0.1
RUp16_108	1	RUp16	1643	0.0608643	0.1
RUp16_109	1	RUp16	1643	0.0608643	0.1
RUp16_11	1	RUp16	1643	0.0608643	0.1
RUp16_117	1	RUp16	1643	0.0608643	0.1
RUp16_12	1	RUp16	1643	0.0608643	0.1
RUp16_121	1	RUp16	1643	0.0608643	0.1
RUp16_123	1	RUp16	1643	0.0608643	0.1
RUp16_125	1	RUp16	1643	0.0608643	0.1
RUp16_126	1	RUp16	1643	0.0608643	0.1
RUp16_128	1	RUp16	1643	0.0608643	0.1
RUp16_13	1	RUp16	1643	0.0608643	0.1
RUp16_130	1	RUp16	1643	0.0608643	0.1
RUp16_131	1	RUp16	1643	0.0608643	0.1
RUp16_136	1	RUp16	1643	0.0608643	0.1
RUp16_138	1	RUp16	1643	0.0608643	0.1
RUp16_139	1	RUp16	1643	0.0608643	0.1
RUp16_14	1	RUp16	1643	0.0608643	0.1
RUp16_140	1	RUp16	1643	0.0608643	0.1
RUp16_145	1	RUp16	1643	0.0608643	0.1
RUp16_146	1	RUp16	1643	0.0608643	0.1
RUp16_147	1	RUp16	1643	0.0608643	0.1
RUp16_15	1	RUp16	1643	0.0608643	0.1
RUp16_150	1	RUp16	1643	0.0608643	0.1
RUp16_151	1	RUp16	1643	0.0608643	0.1
RUp16_153	1	RUp16	1643	0.0608643	0.1
RUp16_155	1	RUp16	1643	0.0608643	0.1
RUp16_158	1	RUp16	1643	0.0608643	0.1
RUp16_159	1	RUp16	1643	0.0608643	0.1
RUp16_16	1	RUp16	1643	0.0608643	0.1
RUp16_160	1	RUp16	1643	0.0608643	0.1
RUp16_161	1	RUp16	1643	0.0608643	0.1
RUp16_163	1	RUp16	1643	0.0608643	0.1
RUp16_165	1	RUp16	1643	0.0608643	0.1
RUp16_166	1	RUp16	1643	0.0608643	0.1
RUp16_167	1	RUp16	1643	0.0608643	0.1
RUp16_168	1	RUp16	1643	0.0608643	0.1
RUp16_170	1	RUp16	1643	0.0608643	0.1
RUp16_171	1	RUp16	1643	0.0608643	0.1
RUp16_176	1	RUp16	1643	0.0608643	0.1
RUp16_18	1	RUp16	1643	0.0608643	0.1
RUp16_184	1	RUp16	1643	0.0608643	0.1
RUp16_186	1	RUp16	1643	0.0608643	0.1
RUp16_188	1	RUp16	1643	0.0608643	0.1
RUp16_19	1	RUp16	1643	0.0608643	0.1
RUp16_190	1	RUp16	1643	0.0608643	0.1
RUp16_191	1	RUp16	1643	0.0608643	0.1
RUp16_193	1	RUp16	1643	0.0608643	0.1
RUp16_194	1	RUp16	1643	0.0608643	0.1
RUp16_2	1	RUp16	1643	0.0608643	0.1
RUp16_20	1	RUp16	1643	0.0608643	0.1
RUp16_200	1	RUp16	1643	0.0608643	0.1
RUp16_201	1	RUp16	1643	0.0608643	0.1
RUp16_202	1	RUp16	1643	0.0608643	0.1
RUp16_203	1	RUp16	1643	0.0608643	0.1
RUp16_205	1	RUp16	1643	0.0608643	0.1
RUp16_206	1	RUp16	1643	0.0608643	0.1
RUp16_207	1	RUp16	1643	0.0608643	0.1
RUp16_208	1	RUp16	1643	0.0608643	0.1
RUp16_209	1	RUp16	1643	0.0608643	0.1
RUp16_21	1	RUp16	1643	0.0608643	0.1
RUp16_210	1	RUp16	1643	0.0608643	0.1
RUp16_211	1	RUp16	1643	0.0608643	0.1
RUp16_212	1	RUp16	1643	0.0608643	0.1
RUp16_213	1	RUp16	1643	0.0608643	0.1
RUp16_218	1	RUp16	1643	0.0608643	0.1
RUp16_219	1	RUp16	1643	0.0608643	0.1
RUp16_221	1	RUp16	1643	0.0608643	0.1
RUp16_222	1	RUp16	1643	0.0608643	0.1
RUp16_223	1	RUp16	1643	0.0608643	0.1
RUp16_224	1	RUp16	1643	0.0608643	0.1
RUp16_227	1	RUp16	1643	0.0608643	0.1
RUp16_230	1	RUp16	1643	0.0608643	0.1
RUp16_232	1	RUp16	1643	0.0608643	0.1
RUp16_233	1	RUp16	1643	0.0608643	0.1
RUp16_234	1	RUp16	1643	0.0608643	0.1
RUp16_235	1	RUp16	1643	0.0608643	0.1
RUp16_237	1	RUp16	1643	0.0608643	0.1
RUp16_239	1	RUp16	1643	0.0608643	0.1
RUp16_242	1	RUp16	1643	0.0608643	0.1
RUp16_243	1	RUp16	1643	0.0608643	0.1
RUp16_245	1	RUp16	1643	0.0608643	0.1
RUp16_246	1	RUp16	1643	0.0608643	0.1
RUp16_248	1	RUp16	1643	0.0608643	0.1
RUp16_25	1	RUp16	1643	0.0608643	0.1
RUp16_250	1	RUp16	1643	0.0608643	0.1
RUp16_251	1	RUp16	1643	0.0608643	0.1
RUp16_253	1	RUp16	1643	0.0608643	0.1
RUp16_255	1	RUp16	1643	0.0608643	0.1
RUp16_256	1	RUp16	1643	0.0608643	0.1
RUp16_258	1	RUp16	1643	0.0608643	0.1
RUp16_259	1	RUp16	1643	0.0608643	0.1
RUp16_26	1	RUp16	1643	0.0608643	0.1
RUp16_260	1	RUp16	1643	0.0608643	0.1
RUp16_261	1	RUp16	1643	0.0608643	0.1
RUp16_263	1	RUp16	1643	0.0608643	0.1
RUp16_265	1	RUp16	1643	0.0608643	0.1
RUp16_268	1	RUp16	1643	0.0608643	0.1
RUp16_269	1	RUp16	1643	0.0608643	0.1
RUp16_272	1	RUp16	1643	0.0608643	0.1
RUp16_274	1	RUp16	1643	0.0608643	0.1
RUp16_276	1	RUp16	1643	0.0608643	0.1
RUp16_277	1	RUp16	1643	0.0608643	0.1
RUp16_278	1	RUp16	1643	0.0608643	0.1
RUp16_279	1	RUp16	1643	0.0608643	0.1
RUp16_285	1	RUp16	1643	0.0608643	0.1
RUp16_286	1	RUp16	1643	0.0608643	0.1
RUp16_288	1	RUp16	1643	0.0608643	0.1
RUp16_290	1	RUp16	1643	0.0608643	0.1
RUp16_294	1	RUp16	1643	0.0608643	0.1
RUp16_296	1	RUp16	1643	0.0608643	0.1
RUp16_302	1	RUp16	1643	0.0608643	0.1
RUp16_31	1	RUp16	1643	0.0608643	0.1
RUp16_32	1	RUp16	1643	0.0608643	0.1
RUp16_36	1	RUp16	1643	0.0608643	0.1
RUp16_37	1	RUp16	1643	0.0608643	0.1
RUp16_39	1	RUp16	1643	0.0608643	0.1
RUp16_4	1	RUp16	1643	0.0608643	0.1
RUp16_42	1	RUp16	1643	0.0608643	0.1
RUp16_43	1	RUp16	1643	0.0608643	0.1
RUp16_45	1	RUp16	1643	0.0608643	0.1
RUp16_47	1	RUp16	1643	0.0608643	0.1
RUp16_49	1	RUp16	1643	0.0608643	0.1
RUp16_5	1	RUp16	1643	0.0608643	0.1
RUp16_50	1	RUp16	1643	0.0608643	0.1
RUp16_52	1	RUp16	1643	0.0608643	0.1
RUp16_57	1	RUp16	1643	0.0608643	0.1
RUp16_58	1	RUp16	1643	0.0608643	0.1
RUp16_59	1	RUp16	1643	0.0608643	0.1
RUp16_61	1	RUp16	1643	0.0608643	0.1
RUp16_62	1	RUp16	1643	0.0608643	0.1
RUp16_65	1	RUp16	1643	0.0608643	0.1
RUp16_7	1	RUp16	1643	0.0608643	0.1
RUp16_70	1	RUp16	1643	0.0608643	0.1
RUp16_71	1	RUp16	1643	0.0608643	0.1
RUp16_74	1	RUp16	1643	0.0608643	0.1
RUp16_75	1	RUp16	1643	0.0608643	0.1
RUp16_77	1	RUp16	1643	0.0608643	0.1
RUp16_78	1	RUp16	1643	0.0608643	0.1
RUp16_82	1	RUp16	1643	0.0608643	0.1
RUp16_85	1	RUp16	1643	0.0608643	0.1
RUp16_86	1	RUp16	1643	0.0608643	0.1
RUp16_90	1	RUp16	1643	0.0608643	0.1
RUp16_91	1	RUp16	1643	0.0608643	0.1
RUp16_94	1	RUp16	1643	0.0608643	0.1
RUp16_95	1	RUp16	1643	0.0608643	0.1
RUp16_97	1	RUp16	1643	0.0608643	0.1
RUp16_99	1	RUp16	1643	0.0608643	0.1
RYs15_1	1	RYs15	27	3.7037	3.7	0.037
RYs15_10	1	RYs15	27	3.7037	3.7	0.037
RYs15_11	1	RYs15	27	3.7037	3.7	0.037
RYs15_12	1	RYs15	27	3.7037	3.7	0.037
RYs15_13	1	RYs15	27	3.7037	3.7	0.037
RYs15_14	1	RYs15	27	3.7037	3.7	0.037
RYs15_15	1	RYs15	27	3.7037	3.7	0.037
RYs15_16	1	RYs15	27	3.7037	3.7	0.037
RYs15_17	1	RYs15	27	3.7037	3.7	0.037
RYs15_18	1	RYs15	27	3.7037	3.7	0.037
RYs15_19	1	RYs15	27	3.7037	3.7
RYs15_2	1	RYs15	27	3.7037	3.7
RYs15_20	1	RYs15	27	3.7037	3.7
RYs15_21	1	RYs15	27	3.7037	3.7
RYs15_22	1	RYs15	27	3.7037	3.7
RYs15_23	1	RYs15	27	3.7037	3.7
RYs15_24	1	RYs15	27	3.7037	3.7
RYs15_25	1	RYs15	27	3.7037	3.7
RYs15_26	1	RYs15	27	3.7037	3.7
RYs15_27	1	RYs15	27	3.7037	3.7
RYs15_3	1	RYs15	27	3.7037	3.7
RYs15_4	1	RYs15	27	3.7037	3.7
RYs15_5	1	RYs15	27	3.7037	3.7
RYs15_6	1	RYs15	27	3.7037	3.7
RYs15_7	1	RYs15	27	3.7037	3.7
RYs15_8	1	RYs15	27	3.7037	3.7
RYs15_9	1	RYs15	27	3.7037	3.7

## Sheet: RYs15_clones_0.7.txt_clonal_fre
Clone	Freq	AnimalID	Total	Percentage	Per	Label
RYs15_1	1	RYs15	27	3.7037	3.7	0.037
RYs15_10	1	RYs15	27	3.7037	3.7	0.037
RYs15_11	1	RYs15	27	3.7037	3.7	0.037
RYs15_12	1	RYs15	27	3.7037	3.7	0.037
RYs15_13	1	RYs15	27	3.7037	3.7	0.037
RYs15_14	1	RYs15	27	3.7037	3.7	0.037
RYs15_15	1	RYs15	27	3.7037	3.7	0.037
RYs15_16	1	RYs15	27	3.7037	3.7	0.037
RYs15_17	1	RYs15	27	3.7037	3.7	0.037
RYs15_18	1	RYs15	27	3.7037	3.7	0.037
RYs15_19	1	RYs15	27	3.7037	3.7
RYs15_2	1	RYs15	27	3.7037	3.7
RYs15_20	1	RYs15	27	3.7037	3.7
RYs15_21	1	RYs15	27	3.7037	3.7
RYs15_22	1	RYs15	27	3.7037	3.7
RYs15_23	1	RYs15	27	3.7037	3.7
RYs15_24	1	RYs15	27	3.7037	3.7
RYs15_25	1	RYs15	27	3.7037	3.7
RYs15_26	1	RYs15	27	3.7037	3.7
RYs15_27	1	RYs15	27	3.7037	3.7
RYs15_3	1	RYs15	27	3.7037	3.7
RYs15_4	1	RYs15	27	3.7037	3.7
RYs15_5	1	RYs15	27	3.7037	3.7
RYs15_6	1	RYs15	27	3.7037	3.7
RYs15_7	1	RYs15	27	3.7037	3.7
RYs15_8	1	RYs15	27	3.7037	3.7
RYs15_9	1	RYs15	27	3.7037	3.7
