# Supplementary material for: Non-human primate LIBRA-Seq accelerates neutralizing antibody discovery in RM vaccinated against HIV-1
Source: PLoS Pathog. 2026 Jul 28;22(7):e1013831. doi: 10.1371/journal.ppat.1013831 (PMC13411919; doi:10.1371/journal.ppat.1013831)
Supplement: S4 Data — Figures are noted in each tab. (XLSX) [file ppat.1013831.s005.xlsx]

## Sheet: Fig. 2C
	VRC01 Only			WT Ramos Only			1:1			1:100			1:1000
%Dual Positive	95.3	94.9	94.7	0.029	0.02	0.069	56.5	52.9	55.8	2.02	1.85	1.79	0.21	0.18	0.18
	Mean	SD	N	Mean	SD	N	Mean	SD	N	Mean	SD	N	Mean	SD	N
	94.9667	0.305505	3	0.0393333	0.0260832	3	55.0667	1.90875	3	1.88667	0.119304	3	0.19	0.0173205	3

## Sheet: Fig. 4A
Previously Described Heavy Chain(Accession #)	# of Recovered HC	Max identity
MW421835.1_prot_QQX23480.1_1	71	93.9655
MW421868.1_prot_QQX23513.1_1	37	93.1034
MW421824.1_prot_QQX23469.1_1	19	88.6957
MW421830.1_prot_QQX23475.1_1	19	86.1539
MW421825.1_prot_QQX23470.1_1	16	100
MW421856.1_prot_QQX23501.1_1	16	95.935
MW421842.1_prot_QQX23487.1_1	16	94.1667
MW421845.1_prot_QQX23490.1_1	12	99.2064
MW421828.1_prot_QQX23473.1_1	10	99.1936
MW421862.1_prot_QQX23507.1_1	6	86.9565
MW421838.1_prot_QQX23483.1_1	5	96.0938
MW421839.1_prot_QQX23484.1_1	5	96.0938
MW421869.1_prot_QQX23514.1_1	4	89.5161
MW421861.1_prot_QQX23506.1_1	4	87.0968
MW421849.1_prot_QQX23494.1_1	3	100
MW421866.1_prot_QQX23511.1_1	3	88.6179
MW421844.1_prot_QQX23489.1_1	3	86.8852
MW421867.1_prot_QQX23512.1_1	2	93.7985
MW421853.1_prot_QQX23498.1_1	2	86.2903
MW421871.1_prot_QQX23516.1_1	1	94.4
MW421832.1_prot_QQX23477.1_1	1	92.7419
MW421847.1_prot_QQX23492.1_1	1	90
MW421865.1_prot_QQX23510.1_1	1	86.9231
MW421843.1_prot_QQX23488.1_1	1	86.7188
Previously Described Kappa LC (Accession #)	# of Recovered LC	Max Identity
MW421813.1_prot_QQX23458.1_1	179	89.7196
MW421793.1_prot_QQX23438.1_1	150	90.6542
MW421797.1_prot_QQX23442.1_1	62	88.785
MW421789.1_prot_QQX23434.1_1	50	89.6226
MW421818.1_prot_QQX23463.1_1	41	91.1504
MW421803.1_prot_QQX23448.1_1	37	92.4528
MW421794.1_prot_QQX23439.1_1	33	90.566
MW421811.1_prot_QQX23456.1_1	27	92.9203
MW421809.1_prot_QQX23454.1_1	27	90.2655
MW421812.1_prot_QQX23457.1_1	14	91.5888
MW421805.1_prot_QQX23450.1_1	12	93.75
MW421807.1_prot_QQX23452.1_1	12	93.4579
MW421820.1_prot_QQX23465.1_1	6	88.3929
MW421819.1_prot_QQX23464.1_1	5	90.566
MW421816.1_prot_QQX23461.1_1	5	87.7358
MW421791.1_prot_QQX23436.1_1	4	87.8505
MW421801.1_prot_QQX23446.1_1	4	87.8505
MW421806.1_prot_QQX23451.1_1	3	87.5
MW421808.1_prot_QQX23453.1_1	2	85.0467
MW421821.1_prot_QQX23466.1_1	1	88.785
MW421796.1_prot_QQX23441.1_1	1	87.8505
MW421798.1_prot_QQX23443.1_1	1	87.2727
MW421815.1_prot_QQX23460.1_1	1	85.8407
MW421817.1_prot_QQX23462.1_1	1	85.8407
MW421795.1_prot_QQX23440.1_1	1	85.0467
MW421822.1_prot_QQX23467.1_1	1	85.0467

## Sheet: Figs. 4B, S6A 
Animal	CloneID_MB	Cell_Count	max_x
275-12_clones_0.7.txt	275-12_1	1	10
275-12_clones_0.7.txt	275-12_10	1	10
275-12_clones_0.7.txt	275-12_11	1	10
275-12_clones_0.7.txt	275-12_12	2	10
275-12_clones_0.7.txt	275-12_13	1	10
275-12_clones_0.7.txt	275-12_14	1	10
275-12_clones_0.7.txt	275-12_15	1	10
275-12_clones_0.7.txt	275-12_16	1	10
275-12_clones_0.7.txt	275-12_17	1	10
275-12_clones_0.7.txt	275-12_18	2	10
275-12_clones_0.7.txt	275-12_19	1	10
275-12_clones_0.7.txt	275-12_2	1	10
275-12_clones_0.7.txt	275-12_20	1	10
275-12_clones_0.7.txt	275-12_21	1	10
275-12_clones_0.7.txt	275-12_22	1	10
275-12_clones_0.7.txt	275-12_23	1	10
275-12_clones_0.7.txt	275-12_24	1	10
275-12_clones_0.7.txt	275-12_25	2	10
275-12_clones_0.7.txt	275-12_26	2	10
275-12_clones_0.7.txt	275-12_27	1	10
275-12_clones_0.7.txt	275-12_28	1	10
275-12_clones_0.7.txt	275-12_29	1	10
275-12_clones_0.7.txt	275-12_3	2	10
275-12_clones_0.7.txt	275-12_30	1	10
275-12_clones_0.7.txt	275-12_31	1	10
275-12_clones_0.7.txt	275-12_32	1	10
275-12_clones_0.7.txt	275-12_33	1	10
275-12_clones_0.7.txt	275-12_4	1	10
275-12_clones_0.7.txt	275-12_5	1	10
275-12_clones_0.7.txt	275-12_6	4	10
275-12_clones_0.7.txt	275-12_7	1	10
275-12_clones_0.7.txt	275-12_8	1	10
275-12_clones_0.7.txt	275-12_9	1	10
RHe16_clones_0.7.txt	RHe16_1	2	10
RHe16_clones_0.7.txt	RHe16_10	1	10
RHe16_clones_0.7.txt	RHe16_11	2	10
RHe16_clones_0.7.txt	RHe16_12	1	10
RHe16_clones_0.7.txt	RHe16_13	1	10
RHe16_clones_0.7.txt	RHe16_14	1	10
RHe16_clones_0.7.txt	RHe16_15	1	10
RHe16_clones_0.7.txt	RHe16_16	1	10
RHe16_clones_0.7.txt	RHe16_17	1	10
RHe16_clones_0.7.txt	RHe16_18	1	10
RHe16_clones_0.7.txt	RHe16_19	1	10
RHe16_clones_0.7.txt	RHe16_2	1	10
RHe16_clones_0.7.txt	RHe16_20	1	10
RHe16_clones_0.7.txt	RHe16_21	1	10
RHe16_clones_0.7.txt	RHe16_22	1	10
RHe16_clones_0.7.txt	RHe16_23	2	10
RHe16_clones_0.7.txt	RHe16_24	1	10
RHe16_clones_0.7.txt	RHe16_25	1	10
RHe16_clones_0.7.txt	RHe16_26	1	10
RHe16_clones_0.7.txt	RHe16_27	1	10
RHe16_clones_0.7.txt	RHe16_28	1	10
RHe16_clones_0.7.txt	RHe16_29	1	10
RHe16_clones_0.7.txt	RHe16_3	1	10
RHe16_clones_0.7.txt	RHe16_30	1	10
RHe16_clones_0.7.txt	RHe16_31	1	10
RHe16_clones_0.7.txt	RHe16_32	1	10
RHe16_clones_0.7.txt	RHe16_33	1	10
RHe16_clones_0.7.txt	RHe16_34	1	10
RHe16_clones_0.7.txt	RHe16_35	1	10
RHe16_clones_0.7.txt	RHe16_36	1	10
RHe16_clones_0.7.txt	RHe16_37	1	10
RHe16_clones_0.7.txt	RHe16_38	1	10
RHe16_clones_0.7.txt	RHe16_39	1	10
RHe16_clones_0.7.txt	RHe16_4	1	10
RHe16_clones_0.7.txt	RHe16_40	1	10
RHe16_clones_0.7.txt	RHe16_41	1	10
RHe16_clones_0.7.txt	RHe16_5	1	10
RHe16_clones_0.7.txt	RHe16_6	1	10
RHe16_clones_0.7.txt	RHe16_7	1	10
RHe16_clones_0.7.txt	RHe16_8	2	10
RHe16_clones_0.7.txt	RHe16_9	1	10
RIr15_clones_0.7.txt	RIr15_1	1	15
RIr15_clones_0.7.txt	RIr15_10	1	15
RIr15_clones_0.7.txt	RIr15_100	1	15
RIr15_clones_0.7.txt	RIr15_101	5	15
RIr15_clones_0.7.txt	RIr15_102	1	15
RIr15_clones_0.7.txt	RIr15_103	2	15
RIr15_clones_0.7.txt	RIr15_104	1	15
RIr15_clones_0.7.txt	RIr15_105	1	15
RIr15_clones_0.7.txt	RIr15_106	1	15
RIr15_clones_0.7.txt	RIr15_107	1	15
RIr15_clones_0.7.txt	RIr15_108	6	15
RIr15_clones_0.7.txt	RIr15_109	4	15
RIr15_clones_0.7.txt	RIr15_11	1	15
RIr15_clones_0.7.txt	RIr15_110	1	15
RIr15_clones_0.7.txt	RIr15_111	1	15
RIr15_clones_0.7.txt	RIr15_112	1	15
RIr15_clones_0.7.txt	RIr15_113	1	15
RIr15_clones_0.7.txt	RIr15_114	1	15
RIr15_clones_0.7.txt	RIr15_115	1	15
RIr15_clones_0.7.txt	RIr15_116	2	15
RIr15_clones_0.7.txt	RIr15_117	1	15
RIr15_clones_0.7.txt	RIr15_118	3	15
RIr15_clones_0.7.txt	RIr15_12	1	15
RIr15_clones_0.7.txt	RIr15_13	8	15
RIr15_clones_0.7.txt	RIr15_14	1	15
RIr15_clones_0.7.txt	RIr15_15	1	15
RIr15_clones_0.7.txt	RIr15_16	1	15
RIr15_clones_0.7.txt	RIr15_17	2	15
RIr15_clones_0.7.txt	RIr15_18	1	15
RIr15_clones_0.7.txt	RIr15_19	1	15
RIr15_clones_0.7.txt	RIr15_2	1	15
RIr15_clones_0.7.txt	RIr15_20	1	15
RIr15_clones_0.7.txt	RIr15_21	3	15
RIr15_clones_0.7.txt	RIr15_22	2	15
RIr15_clones_0.7.txt	RIr15_23	2	15
RIr15_clones_0.7.txt	RIr15_24	1	15
RIr15_clones_0.7.txt	RIr15_25	1	15
RIr15_clones_0.7.txt	RIr15_26	1	15
RIr15_clones_0.7.txt	RIr15_27	2	15
RIr15_clones_0.7.txt	RIr15_28	1	15
RIr15_clones_0.7.txt	RIr15_29	1	15
RIr15_clones_0.7.txt	RIr15_3	6	15
RIr15_clones_0.7.txt	RIr15_30	2	15
RIr15_clones_0.7.txt	RIr15_31	1	15
RIr15_clones_0.7.txt	RIr15_32	1	15
RIr15_clones_0.7.txt	RIr15_33	1	15
RIr15_clones_0.7.txt	RIr15_34	3	15
RIr15_clones_0.7.txt	RIr15_35	1	15
RIr15_clones_0.7.txt	RIr15_36	3	15
RIr15_clones_0.7.txt	RIr15_37	2	15
RIr15_clones_0.7.txt	RIr15_38	1	15
RIr15_clones_0.7.txt	RIr15_39	1	15
RIr15_clones_0.7.txt	RIr15_4	1	15
RIr15_clones_0.7.txt	RIr15_40	11	15
RIr15_clones_0.7.txt	RIr15_41	1	15
RIr15_clones_0.7.txt	RIr15_42	1	15
RIr15_clones_0.7.txt	RIr15_43	1	15
RIr15_clones_0.7.txt	RIr15_44	2	15
RIr15_clones_0.7.txt	RIr15_45	3	15
RIr15_clones_0.7.txt	RIr15_46	1	15
RIr15_clones_0.7.txt	RIr15_47	1	15
RIr15_clones_0.7.txt	RIr15_48	2	15
RIr15_clones_0.7.txt	RIr15_49	1	15
RIr15_clones_0.7.txt	RIr15_5	1	15
RIr15_clones_0.7.txt	RIr15_50	1	15
RIr15_clones_0.7.txt	RIr15_51	3	15
RIr15_clones_0.7.txt	RIr15_52	1	15
RIr15_clones_0.7.txt	RIr15_53	2	15
RIr15_clones_0.7.txt	RIr15_54	2	15
RIr15_clones_0.7.txt	RIr15_55	1	15
RIr15_clones_0.7.txt	RIr15_56	1	15
RIr15_clones_0.7.txt	RIr15_57	1	15
RIr15_clones_0.7.txt	RIr15_58	4	15
RIr15_clones_0.7.txt	RIr15_59	1	15
RIr15_clones_0.7.txt	RIr15_6	1	15
RIr15_clones_0.7.txt	RIr15_60	1	15
RIr15_clones_0.7.txt	RIr15_61	1	15
RIr15_clones_0.7.txt	RIr15_62	1	15
RIr15_clones_0.7.txt	RIr15_63	1	15
RIr15_clones_0.7.txt	RIr15_64	2	15
RIr15_clones_0.7.txt	RIr15_65	1	15
RIr15_clones_0.7.txt	RIr15_66	1	15
RIr15_clones_0.7.txt	RIr15_67	1	15
RIr15_clones_0.7.txt	RIr15_68	1	15
RIr15_clones_0.7.txt	RIr15_69	4	15
RIr15_clones_0.7.txt	RIr15_7	3	15
RIr15_clones_0.7.txt	RIr15_70	9	15
RIr15_clones_0.7.txt	RIr15_71	1	15
RIr15_clones_0.7.txt	RIr15_72	1	15
RIr15_clones_0.7.txt	RIr15_73	3	15
RIr15_clones_0.7.txt	RIr15_74	5	15
RIr15_clones_0.7.txt	RIr15_75	2	15
RIr15_clones_0.7.txt	RIr15_76	1	15
RIr15_clones_0.7.txt	RIr15_77	1	15
RIr15_clones_0.7.txt	RIr15_78	2	15
RIr15_clones_0.7.txt	RIr15_79	1	15
RIr15_clones_0.7.txt	RIr15_8	1	15
RIr15_clones_0.7.txt	RIr15_80	2	15
RIr15_clones_0.7.txt	RIr15_81	1	15
RIr15_clones_0.7.txt	RIr15_82	1	15
RIr15_clones_0.7.txt	RIr15_83	1	15
RIr15_clones_0.7.txt	RIr15_84	1	15
RIr15_clones_0.7.txt	RIr15_85	1	15
RIr15_clones_0.7.txt	RIr15_86	1	15
RIr15_clones_0.7.txt	RIr15_87	5	15
RIr15_clones_0.7.txt	RIr15_88	2	15
RIr15_clones_0.7.txt	RIr15_89	2	15
RIr15_clones_0.7.txt	RIr15_9	1	15
RIr15_clones_0.7.txt	RIr15_90	1	15
RIr15_clones_0.7.txt	RIr15_91	1	15
RIr15_clones_0.7.txt	RIr15_92	1	15
RIr15_clones_0.7.txt	RIr15_93	4	15
RIr15_clones_0.7.txt	RIr15_94	3	15
RIr15_clones_0.7.txt	RIr15_95	5	15
RIr15_clones_0.7.txt	RIr15_96	1	15
RIr15_clones_0.7.txt	RIr15_97	1	15
RIr15_clones_0.7.txt	RIr15_98	1	15
RIr15_clones_0.7.txt	RIr15_99	7	15
RLk15_clones_0.7.txt	RLk15_1	2	10
RLk15_clones_0.7.txt	RLk15_10	1	10
RLk15_clones_0.7.txt	RLk15_11	1	10
RLk15_clones_0.7.txt	RLk15_12	1	10
RLk15_clones_0.7.txt	RLk15_13	1	10
RLk15_clones_0.7.txt	RLk15_14	1	10
RLk15_clones_0.7.txt	RLk15_15	1	10
RLk15_clones_0.7.txt	RLk15_16	3	10
RLk15_clones_0.7.txt	RLk15_17	1	10
RLk15_clones_0.7.txt	RLk15_18	1	10
RLk15_clones_0.7.txt	RLk15_19	1	10
RLk15_clones_0.7.txt	RLk15_2	2	10
RLk15_clones_0.7.txt	RLk15_20	1	10
RLk15_clones_0.7.txt	RLk15_21	1	10
RLk15_clones_0.7.txt	RLk15_22	1	10
RLk15_clones_0.7.txt	RLk15_23	1	10
RLk15_clones_0.7.txt	RLk15_24	1	10
RLk15_clones_0.7.txt	RLk15_25	1	10
RLk15_clones_0.7.txt	RLk15_26	1	10
RLk15_clones_0.7.txt	RLk15_27	2	10
RLk15_clones_0.7.txt	RLk15_28	2	10
RLk15_clones_0.7.txt	RLk15_29	2	10
RLk15_clones_0.7.txt	RLk15_3	3	10
RLk15_clones_0.7.txt	RLk15_30	1	10
RLk15_clones_0.7.txt	RLk15_31	1	10
RLk15_clones_0.7.txt	RLk15_32	1	10
RLk15_clones_0.7.txt	RLk15_33	1	10
RLk15_clones_0.7.txt	RLk15_34	1	10
RLk15_clones_0.7.txt	RLk15_35	1	10
RLk15_clones_0.7.txt	RLk15_36	1	10
RLk15_clones_0.7.txt	RLk15_37	1	10
RLk15_clones_0.7.txt	RLk15_38	1	10
RLk15_clones_0.7.txt	RLk15_39	1	10
RLk15_clones_0.7.txt	RLk15_4	1	10
RLk15_clones_0.7.txt	RLk15_40	1	10
RLk15_clones_0.7.txt	RLk15_41	1	10
RLk15_clones_0.7.txt	RLk15_42	1	10
RLk15_clones_0.7.txt	RLk15_43	1	10
RLk15_clones_0.7.txt	RLk15_44	1	10
RLk15_clones_0.7.txt	RLk15_45	1	10
RLk15_clones_0.7.txt	RLk15_46	1	10
RLk15_clones_0.7.txt	RLk15_47	1	10
RLk15_clones_0.7.txt	RLk15_48	1	10
RLk15_clones_0.7.txt	RLk15_49	1	10
RLk15_clones_0.7.txt	RLk15_5	1	10
RLk15_clones_0.7.txt	RLk15_50	1	10
RLk15_clones_0.7.txt	RLk15_51	1	10
RLk15_clones_0.7.txt	RLk15_52	2	10
RLk15_clones_0.7.txt	RLk15_6	1	10
RLk15_clones_0.7.txt	RLk15_7	1	10
RLk15_clones_0.7.txt	RLk15_8	2	10
RLk15_clones_0.7.txt	RLk15_9	1	10
RUp16_clones_0.7.txt	RUp16_1	5	150
RUp16_clones_0.7.txt	RUp16_10	4	150
RUp16_clones_0.7.txt	RUp16_100	3	150
RUp16_clones_0.7.txt	RUp16_101	1	150
RUp16_clones_0.7.txt	RUp16_102	1	150
RUp16_clones_0.7.txt	RUp16_103	2	150
RUp16_clones_0.7.txt	RUp16_104	1	150
RUp16_clones_0.7.txt	RUp16_105	1	150
RUp16_clones_0.7.txt	RUp16_106	8	150
RUp16_clones_0.7.txt	RUp16_107	1	150
RUp16_clones_0.7.txt	RUp16_108	84	150
RUp16_clones_0.7.txt	RUp16_109	1	150
RUp16_clones_0.7.txt	RUp16_11	11	150
RUp16_clones_0.7.txt	RUp16_110	1	150
RUp16_clones_0.7.txt	RUp16_111	1	150
RUp16_clones_0.7.txt	RUp16_112	1	150
RUp16_clones_0.7.txt	RUp16_113	1	150
RUp16_clones_0.7.txt	RUp16_114	4	150
RUp16_clones_0.7.txt	RUp16_115	29	150
RUp16_clones_0.7.txt	RUp16_116	1	150
RUp16_clones_0.7.txt	RUp16_117	3	150
RUp16_clones_0.7.txt	RUp16_118	1	150
RUp16_clones_0.7.txt	RUp16_119	1	150
RUp16_clones_0.7.txt	RUp16_12	1	150
RUp16_clones_0.7.txt	RUp16_120	14	150
RUp16_clones_0.7.txt	RUp16_121	2	150
RUp16_clones_0.7.txt	RUp16_122	4	150
RUp16_clones_0.7.txt	RUp16_123	3	150
RUp16_clones_0.7.txt	RUp16_124	2	150
RUp16_clones_0.7.txt	RUp16_125	2	150
RUp16_clones_0.7.txt	RUp16_126	52	150
RUp16_clones_0.7.txt	RUp16_127	1	150
RUp16_clones_0.7.txt	RUp16_128	9	150
RUp16_clones_0.7.txt	RUp16_129	3	150
RUp16_clones_0.7.txt	RUp16_13	1	150
RUp16_clones_0.7.txt	RUp16_130	1	150
RUp16_clones_0.7.txt	RUp16_131	9	150
RUp16_clones_0.7.txt	RUp16_132	1	150
RUp16_clones_0.7.txt	RUp16_133	2	150
RUp16_clones_0.7.txt	RUp16_134	1	150
RUp16_clones_0.7.txt	RUp16_135	2	150
RUp16_clones_0.7.txt	RUp16_136	1	150
RUp16_clones_0.7.txt	RUp16_137	1	150
RUp16_clones_0.7.txt	RUp16_138	2	150
RUp16_clones_0.7.txt	RUp16_139	1	150
RUp16_clones_0.7.txt	RUp16_14	1	150
RUp16_clones_0.7.txt	RUp16_140	1	150
RUp16_clones_0.7.txt	RUp16_141	2	150
RUp16_clones_0.7.txt	RUp16_142	1	150
RUp16_clones_0.7.txt	RUp16_143	1	150
RUp16_clones_0.7.txt	RUp16_144	2	150
RUp16_clones_0.7.txt	RUp16_145	15	150
RUp16_clones_0.7.txt	RUp16_146	3	150
RUp16_clones_0.7.txt	RUp16_147	1	150
RUp16_clones_0.7.txt	RUp16_148	2	150
RUp16_clones_0.7.txt	RUp16_149	2	150
RUp16_clones_0.7.txt	RUp16_15	1	150
RUp16_clones_0.7.txt	RUp16_150	1	150
RUp16_clones_0.7.txt	RUp16_151	4	150
RUp16_clones_0.7.txt	RUp16_152	1	150
RUp16_clones_0.7.txt	RUp16_153	1	150
RUp16_clones_0.7.txt	RUp16_154	1	150
RUp16_clones_0.7.txt	RUp16_155	3	150
RUp16_clones_0.7.txt	RUp16_156	20	150
RUp16_clones_0.7.txt	RUp16_157	45	150
RUp16_clones_0.7.txt	RUp16_158	94	150
RUp16_clones_0.7.txt	RUp16_159	1	150
RUp16_clones_0.7.txt	RUp16_16	1	150
RUp16_clones_0.7.txt	RUp16_160	1	150
RUp16_clones_0.7.txt	RUp16_161	1	150
RUp16_clones_0.7.txt	RUp16_162	2	150
RUp16_clones_0.7.txt	RUp16_163	2	150
RUp16_clones_0.7.txt	RUp16_164	1	150
RUp16_clones_0.7.txt	RUp16_165	1	150
RUp16_clones_0.7.txt	RUp16_166	4	150
RUp16_clones_0.7.txt	RUp16_167	1	150
RUp16_clones_0.7.txt	RUp16_168	10	150
RUp16_clones_0.7.txt	RUp16_169	1	150
RUp16_clones_0.7.txt	RUp16_17	1	150
RUp16_clones_0.7.txt	RUp16_170	1	150
RUp16_clones_0.7.txt	RUp16_171	5	150
RUp16_clones_0.7.txt	RUp16_172	10	150
RUp16_clones_0.7.txt	RUp16_173	1	150
RUp16_clones_0.7.txt	RUp16_174	1	150
RUp16_clones_0.7.txt	RUp16_175	1	150
RUp16_clones_0.7.txt	RUp16_176	1	150
RUp16_clones_0.7.txt	RUp16_177	5	150
RUp16_clones_0.7.txt	RUp16_178	1	150
RUp16_clones_0.7.txt	RUp16_179	11	150
RUp16_clones_0.7.txt	RUp16_18	10	150
RUp16_clones_0.7.txt	RUp16_180	1	150
RUp16_clones_0.7.txt	RUp16_181	1	150
RUp16_clones_0.7.txt	RUp16_182	1	150
RUp16_clones_0.7.txt	RUp16_183	1	150
RUp16_clones_0.7.txt	RUp16_184	2	150
RUp16_clones_0.7.txt	RUp16_185	1	150
RUp16_clones_0.7.txt	RUp16_186	1	150
RUp16_clones_0.7.txt	RUp16_187	2	150
RUp16_clones_0.7.txt	RUp16_188	2	150
RUp16_clones_0.7.txt	RUp16_189	3	150
RUp16_clones_0.7.txt	RUp16_19	1	150
RUp16_clones_0.7.txt	RUp16_190	1	150
RUp16_clones_0.7.txt	RUp16_191	1	150
RUp16_clones_0.7.txt	RUp16_192	2	150
RUp16_clones_0.7.txt	RUp16_193	10	150
RUp16_clones_0.7.txt	RUp16_194	3	150
RUp16_clones_0.7.txt	RUp16_195	1	150
RUp16_clones_0.7.txt	RUp16_196	2	150
RUp16_clones_0.7.txt	RUp16_197	6	150
RUp16_clones_0.7.txt	RUp16_198	24	150
RUp16_clones_0.7.txt	RUp16_199	1	150
RUp16_clones_0.7.txt	RUp16_2	1	150
RUp16_clones_0.7.txt	RUp16_20	1	150
RUp16_clones_0.7.txt	RUp16_200	9	150
RUp16_clones_0.7.txt	RUp16_201	1	150
RUp16_clones_0.7.txt	RUp16_202	5	150
RUp16_clones_0.7.txt	RUp16_203	3	150
RUp16_clones_0.7.txt	RUp16_204	1	150
RUp16_clones_0.7.txt	RUp16_205	1	150
RUp16_clones_0.7.txt	RUp16_206	51	150
RUp16_clones_0.7.txt	RUp16_207	1	150
RUp16_clones_0.7.txt	RUp16_208	2	150
RUp16_clones_0.7.txt	RUp16_209	1	150
RUp16_clones_0.7.txt	RUp16_21	1	150
RUp16_clones_0.7.txt	RUp16_210	1	150
RUp16_clones_0.7.txt	RUp16_211	3	150
RUp16_clones_0.7.txt	RUp16_212	11	150
RUp16_clones_0.7.txt	RUp16_213	3	150
RUp16_clones_0.7.txt	RUp16_214	2	150
RUp16_clones_0.7.txt	RUp16_215	5	150
RUp16_clones_0.7.txt	RUp16_216	1	150
RUp16_clones_0.7.txt	RUp16_217	1	150
RUp16_clones_0.7.txt	RUp16_218	1	150
RUp16_clones_0.7.txt	RUp16_219	1	150
RUp16_clones_0.7.txt	RUp16_22	1	150
RUp16_clones_0.7.txt	RUp16_220	4	150
RUp16_clones_0.7.txt	RUp16_221	1	150
RUp16_clones_0.7.txt	RUp16_222	1	150
RUp16_clones_0.7.txt	RUp16_223	1	150
RUp16_clones_0.7.txt	RUp16_224	1	150
RUp16_clones_0.7.txt	RUp16_225	1	150
RUp16_clones_0.7.txt	RUp16_226	1	150
RUp16_clones_0.7.txt	RUp16_227	1	150
RUp16_clones_0.7.txt	RUp16_228	1	150
RUp16_clones_0.7.txt	RUp16_229	1	150
RUp16_clones_0.7.txt	RUp16_23	1	150
RUp16_clones_0.7.txt	RUp16_230	1	150
RUp16_clones_0.7.txt	RUp16_231	1	150
RUp16_clones_0.7.txt	RUp16_232	1	150
RUp16_clones_0.7.txt	RUp16_233	4	150
RUp16_clones_0.7.txt	RUp16_234	18	150
RUp16_clones_0.7.txt	RUp16_235	2	150
RUp16_clones_0.7.txt	RUp16_236	2	150
RUp16_clones_0.7.txt	RUp16_237	1	150
RUp16_clones_0.7.txt	RUp16_238	1	150
RUp16_clones_0.7.txt	RUp16_239	1	150
RUp16_clones_0.7.txt	RUp16_24	2	150
RUp16_clones_0.7.txt	RUp16_240	2	150
RUp16_clones_0.7.txt	RUp16_241	1	150
RUp16_clones_0.7.txt	RUp16_242	1	150
RUp16_clones_0.7.txt	RUp16_243	1	150
RUp16_clones_0.7.txt	RUp16_244	1	150
RUp16_clones_0.7.txt	RUp16_245	2	150
RUp16_clones_0.7.txt	RUp16_246	10	150
RUp16_clones_0.7.txt	RUp16_247	1	150
RUp16_clones_0.7.txt	RUp16_248	6	150
RUp16_clones_0.7.txt	RUp16_249	6	150
RUp16_clones_0.7.txt	RUp16_25	1	150
RUp16_clones_0.7.txt	RUp16_250	1	150
RUp16_clones_0.7.txt	RUp16_251	9	150
RUp16_clones_0.7.txt	RUp16_252	1	150
RUp16_clones_0.7.txt	RUp16_253	1	150
RUp16_clones_0.7.txt	RUp16_254	1	150
RUp16_clones_0.7.txt	RUp16_255	1	150
RUp16_clones_0.7.txt	RUp16_256	1	150
RUp16_clones_0.7.txt	RUp16_257	4	150
RUp16_clones_0.7.txt	RUp16_258	1	150
RUp16_clones_0.7.txt	RUp16_259	46	150
RUp16_clones_0.7.txt	RUp16_26	5	150
RUp16_clones_0.7.txt	RUp16_260	1	150
RUp16_clones_0.7.txt	RUp16_261	52	150
RUp16_clones_0.7.txt	RUp16_262	4	150
RUp16_clones_0.7.txt	RUp16_263	1	150
RUp16_clones_0.7.txt	RUp16_264	1	150
RUp16_clones_0.7.txt	RUp16_265	2	150
RUp16_clones_0.7.txt	RUp16_266	1	150
RUp16_clones_0.7.txt	RUp16_267	1	150
RUp16_clones_0.7.txt	RUp16_268	2	150
RUp16_clones_0.7.txt	RUp16_269	1	150
RUp16_clones_0.7.txt	RUp16_27	4	150
RUp16_clones_0.7.txt	RUp16_270	1	150
RUp16_clones_0.7.txt	RUp16_271	2	150
RUp16_clones_0.7.txt	RUp16_272	1	150
RUp16_clones_0.7.txt	RUp16_273	1	150
RUp16_clones_0.7.txt	RUp16_274	1	150
RUp16_clones_0.7.txt	RUp16_275	22	150
RUp16_clones_0.7.txt	RUp16_276	1	150
RUp16_clones_0.7.txt	RUp16_277	1	150
RUp16_clones_0.7.txt	RUp16_278	1	150
RUp16_clones_0.7.txt	RUp16_279	4	150
RUp16_clones_0.7.txt	RUp16_28	1	150
RUp16_clones_0.7.txt	RUp16_280	1	150
RUp16_clones_0.7.txt	RUp16_281	1	150
RUp16_clones_0.7.txt	RUp16_282	1	150
RUp16_clones_0.7.txt	RUp16_283	1	150
RUp16_clones_0.7.txt	RUp16_284	2	150
RUp16_clones_0.7.txt	RUp16_285	1	150
RUp16_clones_0.7.txt	RUp16_286	4	150
RUp16_clones_0.7.txt	RUp16_287	1	150
RUp16_clones_0.7.txt	RUp16_288	1	150
RUp16_clones_0.7.txt	RUp16_289	1	150
RUp16_clones_0.7.txt	RUp16_29	1	150
RUp16_clones_0.7.txt	RUp16_290	3	150
RUp16_clones_0.7.txt	RUp16_291	4	150
RUp16_clones_0.7.txt	RUp16_292	1	150
RUp16_clones_0.7.txt	RUp16_293	1	150
RUp16_clones_0.7.txt	RUp16_294	2	150
RUp16_clones_0.7.txt	RUp16_295	4	150
RUp16_clones_0.7.txt	RUp16_296	1	150
RUp16_clones_0.7.txt	RUp16_297	2	150
RUp16_clones_0.7.txt	RUp16_298	1	150
RUp16_clones_0.7.txt	RUp16_299	3	150
RUp16_clones_0.7.txt	RUp16_3	2	150
RUp16_clones_0.7.txt	RUp16_30	4	150
RUp16_clones_0.7.txt	RUp16_300	1	150
RUp16_clones_0.7.txt	RUp16_301	1	150
RUp16_clones_0.7.txt	RUp16_302	1	150
RUp16_clones_0.7.txt	RUp16_303	1	150
RUp16_clones_0.7.txt	RUp16_304	4	150
RUp16_clones_0.7.txt	RUp16_305	4	150
RUp16_clones_0.7.txt	RUp16_306	3	150
RUp16_clones_0.7.txt	RUp16_307	2	150
RUp16_clones_0.7.txt	RUp16_308	2	150
RUp16_clones_0.7.txt	RUp16_309	1	150
RUp16_clones_0.7.txt	RUp16_31	43	150
RUp16_clones_0.7.txt	RUp16_310	1	150
RUp16_clones_0.7.txt	RUp16_311	1	150
RUp16_clones_0.7.txt	RUp16_312	3	150
RUp16_clones_0.7.txt	RUp16_313	1	150
RUp16_clones_0.7.txt	RUp16_314	1	150
RUp16_clones_0.7.txt	RUp16_315	1	150
RUp16_clones_0.7.txt	RUp16_316	3	150
RUp16_clones_0.7.txt	RUp16_317	5	150
RUp16_clones_0.7.txt	RUp16_318	132	150
RUp16_clones_0.7.txt	RUp16_319	30	150
RUp16_clones_0.7.txt	RUp16_32	78	150
RUp16_clones_0.7.txt	RUp16_320	1	150
RUp16_clones_0.7.txt	RUp16_321	8	150
RUp16_clones_0.7.txt	RUp16_322	1	150
RUp16_clones_0.7.txt	RUp16_323	1	150
RUp16_clones_0.7.txt	RUp16_324	3	150
RUp16_clones_0.7.txt	RUp16_325	30	150
RUp16_clones_0.7.txt	RUp16_326	6	150
RUp16_clones_0.7.txt	RUp16_327	3	150
RUp16_clones_0.7.txt	RUp16_328	2	150
RUp16_clones_0.7.txt	RUp16_329	1	150
RUp16_clones_0.7.txt	RUp16_33	1	150
RUp16_clones_0.7.txt	RUp16_34	39	150
RUp16_clones_0.7.txt	RUp16_35	1	150
RUp16_clones_0.7.txt	RUp16_36	1	150
RUp16_clones_0.7.txt	RUp16_37	2	150
RUp16_clones_0.7.txt	RUp16_38	1	150
RUp16_clones_0.7.txt	RUp16_39	4	150
RUp16_clones_0.7.txt	RUp16_4	1	150
RUp16_clones_0.7.txt	RUp16_40	24	150
RUp16_clones_0.7.txt	RUp16_41	1	150
RUp16_clones_0.7.txt	RUp16_42	1	150
RUp16_clones_0.7.txt	RUp16_43	7	150
RUp16_clones_0.7.txt	RUp16_44	1	150
RUp16_clones_0.7.txt	RUp16_45	15	150
RUp16_clones_0.7.txt	RUp16_46	3	150
RUp16_clones_0.7.txt	RUp16_47	1	150
RUp16_clones_0.7.txt	RUp16_48	1	150
RUp16_clones_0.7.txt	RUp16_49	2	150
RUp16_clones_0.7.txt	RUp16_5	1	150
RUp16_clones_0.7.txt	RUp16_50	1	150
RUp16_clones_0.7.txt	RUp16_51	1	150
RUp16_clones_0.7.txt	RUp16_52	2	150
RUp16_clones_0.7.txt	RUp16_53	1	150
RUp16_clones_0.7.txt	RUp16_54	6	150
RUp16_clones_0.7.txt	RUp16_55	1	150
RUp16_clones_0.7.txt	RUp16_56	1	150
RUp16_clones_0.7.txt	RUp16_57	1	150
RUp16_clones_0.7.txt	RUp16_58	1	150
RUp16_clones_0.7.txt	RUp16_59	2	150
RUp16_clones_0.7.txt	RUp16_6	8	150
RUp16_clones_0.7.txt	RUp16_60	1	150
RUp16_clones_0.7.txt	RUp16_61	7	150
RUp16_clones_0.7.txt	RUp16_62	2	150
RUp16_clones_0.7.txt	RUp16_63	6	150
RUp16_clones_0.7.txt	RUp16_64	2	150
RUp16_clones_0.7.txt	RUp16_65	1	150
RUp16_clones_0.7.txt	RUp16_66	1	150
RUp16_clones_0.7.txt	RUp16_67	1	150
RUp16_clones_0.7.txt	RUp16_68	1	150
RUp16_clones_0.7.txt	RUp16_69	3	150
RUp16_clones_0.7.txt	RUp16_7	1	150
RUp16_clones_0.7.txt	RUp16_70	1	150
RUp16_clones_0.7.txt	RUp16_71	1	150
RUp16_clones_0.7.txt	RUp16_72	10	150
RUp16_clones_0.7.txt	RUp16_73	4	150
RUp16_clones_0.7.txt	RUp16_74	2	150
RUp16_clones_0.7.txt	RUp16_75	1	150
RUp16_clones_0.7.txt	RUp16_76	7	150
RUp16_clones_0.7.txt	RUp16_77	37	150
RUp16_clones_0.7.txt	RUp16_78	2	150
RUp16_clones_0.7.txt	RUp16_79	2	150
RUp16_clones_0.7.txt	RUp16_8	19	150
RUp16_clones_0.7.txt	RUp16_80	1	150
RUp16_clones_0.7.txt	RUp16_81	1	150
RUp16_clones_0.7.txt	RUp16_82	2	150
RUp16_clones_0.7.txt	RUp16_83	2	150
RUp16_clones_0.7.txt	RUp16_84	1	150
RUp16_clones_0.7.txt	RUp16_85	1	150
RUp16_clones_0.7.txt	RUp16_86	3	150
RUp16_clones_0.7.txt	RUp16_87	1	150
RUp16_clones_0.7.txt	RUp16_88	1	150
RUp16_clones_0.7.txt	RUp16_89	3	150
RUp16_clones_0.7.txt	RUp16_9	2	150
RUp16_clones_0.7.txt	RUp16_90	2	150
RUp16_clones_0.7.txt	RUp16_91	17	150
RUp16_clones_0.7.txt	RUp16_92	6	150
RUp16_clones_0.7.txt	RUp16_93	1	150
RUp16_clones_0.7.txt	RUp16_94	2	150
RUp16_clones_0.7.txt	RUp16_95	2	150
RUp16_clones_0.7.txt	RUp16_96	1	150
RUp16_clones_0.7.txt	RUp16_97	1	150
RUp16_clones_0.7.txt	RUp16_98	3	150
RUp16_clones_0.7.txt	RUp16_99	2	150
RYs15_clones_0.7.txt	RYs15_1	1	10
RYs15_clones_0.7.txt	RYs15_10	1	10
RYs15_clones_0.7.txt	RYs15_11	1	10
RYs15_clones_0.7.txt	RYs15_12	1	10
RYs15_clones_0.7.txt	RYs15_13	1	10
RYs15_clones_0.7.txt	RYs15_14	1	10
RYs15_clones_0.7.txt	RYs15_15	1	10
RYs15_clones_0.7.txt	RYs15_16	1	10
RYs15_clones_0.7.txt	RYs15_17	1	10
RYs15_clones_0.7.txt	RYs15_18	1	10
RYs15_clones_0.7.txt	RYs15_19	1	10
RYs15_clones_0.7.txt	RYs15_2	1	10
RYs15_clones_0.7.txt	RYs15_20	1	10
RYs15_clones_0.7.txt	RYs15_21	1	10
RYs15_clones_0.7.txt	RYs15_22	1	10
RYs15_clones_0.7.txt	RYs15_23	1	10
RYs15_clones_0.7.txt	RYs15_24	1	10
RYs15_clones_0.7.txt	RYs15_25	1	10
RYs15_clones_0.7.txt	RYs15_26	1	10
RYs15_clones_0.7.txt	RYs15_27	1	10
RYs15_clones_0.7.txt	RYs15_28	1	10
RYs15_clones_0.7.txt	RYs15_29	1	10
RYs15_clones_0.7.txt	RYs15_3	1	10
RYs15_clones_0.7.txt	RYs15_4	1	10
RYs15_clones_0.7.txt	RYs15_5	1	10
RYs15_clones_0.7.txt	RYs15_6	1	10
RYs15_clones_0.7.txt	RYs15_7	1	10
RYs15_clones_0.7.txt	RYs15_8	1	10
RYs15_clones_0.7.txt	RYs15_9	1	10

## Sheet: Figs. 5A, 5B
Ab Conc.	EM4C04			PGT151			F105			275-12_6			275-12_25			275-12_3			275-12_14			275-12_2			RHe16_148			RHe16_18			RHe16_155			RHe16_88			RHe16_31			RIr15_218			RIr15_232			RIr15_128			RIr15_272
2.5	0.046	0.048	0.06	2.955	2.9	2.907	0.608			2.796			2.811			2.839			2.904			2.831			2.821			2.95			2.785			2.977			3.104			2.883			2.956			3.233			0.048*
0.833333	0.047	0.047	0.056	2.873	2.714	2.849	0.194*			2.733			2.858			2.808			2.897			2.844			2.84			2.867			2.84			2.921			2.957			2.462			2.927			2.947			0.045*
0.277778	0.052	0.045	0.046	2.885	2.72	2.662	0.251			2.713			2.688			2.714			2.694			2.822			2.826			2.754			3.04			2.903			2.894			1.819			2.956			3.002			0.046*
0.0925926	0.046	0.047	0.046	2.776	2.477	2.464	0.191			2.625			2.465			2.275			2.263			2.688			2.808			2.244			2.673			2.825			2.864			1.55			2.782			2.849			0.046*
0.0308642	0.046	0.046	0.048	2.181	1.767	1.748	0.098			2.325			1.754			1.41			1.452			2.424			2.448			1.059			2.274			2.532			2.441			0.801			2.531			2.69			0.046*
0.0102881	0.052	0.047	0.047	1.28	1.009	1.017	0.067			1.487			0.99			0.678			0.735			1.721			1.577			0.697			1.27			1.722			1.536			0.365			1.706			1.917			0.046*
0.00342935	0.048	0.046	0.045	0.617	0.406	0.425	0.054			0.845			0.04			0.301			0.328			0.907			0.771			0.318			0.64			0.894			0.774			0.159			0.722			0.876			0.046*
0.00114312	0.046	0.046	0.046	0.244	0.231	0.239	0.049			0.351			0.172			0.113			0.127			0.373			0.299			0.116			0.248			0.363			0.308			0.085			0.382			0.458			0.046*

## Sheet: Fig. 5C
	EM4C04	PGT151	F105	275-12_6	275-12_25	275-12_3	275-12_14	275-12_2	RHe16_148	RHe16_18	RHe16_155	RHe16_88	RHe16_31	RIr15_218	RIr15_232	RIr15_128	RIr15_142	RLk15_10	RLk15_179	RLk15_160	RLk15_126	RLk15_251	RUp16_158_DualPositive	RUp16_108	RUp16_32	RUp16_126	RUp16_259	RYs15_2	RYs15_14	RYs15_9	RYs15_4	RYs15_19	RHe16_19	RIr15_66	RLk15_228	RUp16_158_TriplePositive	RUp16_178	RYs15_8
AUC	0.1595	6.299	0.677	6.824	5.862	5.564	5.67	7.161	7.076	5.474	6.801	7.38	7.239	4.122	7.297	7.694	7.452	7.535	6.274	4.001	7.241	7.344	5.214	4.002	4.336	6.049	6.332	2.898	0.1679	0.1773	4.76	7.273	0.1715	0.1732	0.2736	5.05	7.018	0.2173

## Sheet: Fig. 5D
Ab concentration	Em4CO4			VRCO1			275-12_6			275-12_25			275-12_3			275-12_14			275-12_2			RHe16_148			RHe16_18			RHe16_155			RHe16_88			RHe16_31			RIr15_218			RIr15_232			RIr15_128			RIr15_142			RLk15_10
Run	KC_20250912	KC_20250918	KC_20251009	KC_20250912	KC_20250918	KC_20251009	KC_20250912	KC_20250918	KC_20251009	KC_20250912	KC_20250918	KC_20251009	KC_20250912	KC_20250918	KC_20251009	KC_20250912	KC_20250918	KC_20251009	KC_20250912	KC_20250918	KC_20251009	KC_20250912	KC_20250918	KC_20251009	KC_20250912	KC_20250918	KC_20251009	KC_20250912	KC_20250918	KC_20251009	KC_20250912	KC_20250918	KC_20251009	KC_20250912	KC_20250918	KC_20251009	KC_20250912	KC_20250918	KC_20251009	KC_20250912	KC_20250918	KC_20251009	KC_20250912	KC_20250918	KC_20251009	KC_20250912	KC_20250918	KC_20251009	KC_20250912
0.01	100	100	100	100	100	100	100	100		100	100		100	100		100	100		100	100		100	100		100	100		100	100		100	100		100	100		100	100		100	100		100	100		100	100		100
0.04	104	106	93	72	74	72	83	93		98	100		93	105		94	104		95	96		101	104		94	102		88	94		87	101		102	92		90	84		104	99		93	109		99	84		96
0.2	98	109	91	28	35	31	95	93		98	99		91	108		104	109		91	102		96	109		90	101		91	98		86	96		98	99		72	75		99	102		96	105		90	96		104
1	91	105	88	4	3	4	88	86		91	81		94	93		96	104		98	97		97	92		78	71		93	95		89	102		104	101		50	54		107	101		87	106		90	88		96
5	91	105	97	0	0	1	86	100		67	61		87	74		87	99		91	94		95	102		57	65		91	95		86	104		102	99		36	35		99	105		89	105		89	83		94
25	88	97	87	0	-2	0	81	91		23	24		81	85		74	78		102	99		97	105		48	51		106	110		99	110		110	102		22	20		108	110		97	118		96	89		91
[truncated: 44 more columns]

## Sheet: Fig. 5E
	Animal Code	Mean LSS	-log(IC50)
	275-12_25	1.246	-0.91121
	RHe16_18	1.00036	-1.24304
	RIr15_218	1.70536	-0.17551
	RUp16_158_DualPositive	1.47038	1.52288
	RUp16_108	1.67009	-1.39794
	RUp16_32	1.5021	0.494714
	RUp16_126	1.62494	-0.95095
	RUp16_259	1.74425	-0.73006
	RYs15_4	1.28341	-1.39794

## Sheet: Fig. 6B
Sample	locus	gene	clone_count	locus_clone_count	clone_freq
RUp16	IGH	IGHV4-79	93	435	0.213793
RUp16	IGH	IGHV4-93	66	435	0.151724
RUp16	IGH	IGHV4-117	36	435	0.0827586
RUp16	IGH	IGHV1-138	33	435	0.0758621
RUp16	IGH	IGHV3-76	33	435	0.0758621
RIr15	IGH	IGHV3-76	28	124	0.225806
RUp16	IGH	IGHV4-72	21	435	0.0482759
RIr15	IGH	IGHV4-117	18	124	0.145161
RUp16	IGH	IGHV4-67	18	435	0.0413793
RUp16	IGH	IGHV4-144	14	435	0.0321839
RIr15	IGH	IGHV1-138	13	124	0.104839
RUp16	IGH	IGHV2-69	12	435	0.0275862
RUp16	IGH	IGHV3-5	12	435	0.0275862
RHe16	IGH	IGHV4-79	11	39	0.282051
RUp16	IGH	IGHV4-149	10	435	0.0229885
RIr15	IGH	IGHV1-105	9	124	0.0725806
RIr15	IGH	IGHV4-72	9	124	0.0725806
RUp16	IGH	IGHV4-150	9	435	0.0206897
RUp16	IGH	IGHV3-73	8	435	0.0183908
RUp16	IGH	IGHV4-174	8	435	0.0183908
RIr15	IGH	IGHV4-79	7	124	0.0564516
RUp16	IGH	IGHV3-103	7	435	0.016092
RIr15	IGH	IGHV4-144	6	124	0.0483871
RLk15	IGH	IGHV3-76	6	51	0.117647
RLk15	IGH	IGHV4-117	6	51	0.117647
RLk15	IGH	IGHV4-79	6	51	0.117647
275-12	IGH	IGHV1-138	5	30	0.166667
RIr15	IGH	IGHV3-50	5	124	0.0403226
RIr15	IGH	IGHV5-157	5	124	0.0403226
RLk15	IGH	IGHV1-138	5	51	0.0980392
RLk15	IGH	IGHV4-72	5	51	0.0980392
RUp16	IGH	IGHV3-122	5	435	0.0114943
RUp16	IGH	IGHV3-172	5	435	0.0114943
RUp16	IGH	IGHV3-88	5	435	0.0114943
275-12	IGH	IGHV4-79	4	30	0.133333
RHe16	IGH	IGHV4-67	4	39	0.102564
RIr15	IGH	IGHV4-174	4	124	0.0322581
RIr15	IGH	IGHV4-67	4	124	0.0322581
RLk15	IGH	IGHV4-149	4	51	0.0784314
RUp16	IGH	IGHV3-87	4	435	0.0091954
RYs15	IGH	IGHV4-72	4	27	0.148148
275-12	IGH	IGHV2-69	3	30	0.1
275-12	IGH	IGHV3-76	3	30	0.1
RHe16	IGH	IGHV3-73	3	39	0.0769231
RHe16	IGH	IGHV4-117	3	39	0.0769231
RIr15	IGH	IGHV4-149	3	124	0.0241935
RIr15	IGH	IGHV5-15	3	124	0.0241935
RLk15	IGH	IGHV4-93	3	51	0.0588235
RUp16	IGH	IGHV1-124	3	435	0.00689655
RUp16	IGH	IGHV1-193	3	435	0.00689655
RUp16	IGH	IGHV1-58	3	435	0.00689655
RUp16	IGH	IGHV1-84	3	435	0.00689655
RUp16	IGH	IGHV3-127	3	435	0.00689655
RUp16	IGH	IGHV3-128	3	435	0.00689655
RUp16	IGH	IGHV3-34	3	435	0.00689655
RUp16	IGH	IGHV3-9	3	435	0.00689655
RUp16	IGH	IGHV3-94	3	435	0.00689655
RYs15	IGH	IGHV3-76	3	27	0.111111
RYs15	IGH	IGHV4-117	3	27	0.111111
RYs15	IGH	IGHV4-79	3	27	0.111111
275-12	IGH	IGHV3-5	2	30	0.0666667
275-12	IGH	IGHV4-144	2	30	0.0666667
275-12	IGH	IGHV4-67	2	30	0.0666667
RHe16	IGH	IGHV3-76	2	39	0.0512821
RHe16	IGH	IGHV4-150	2	39	0.0512821
RHe16	IGH	IGHV4-72	2	39	0.0512821
RHe16	IGH	IGHV7-86	2	39	0.0512821
RIr15	IGH	IGHV3-53	2	124	0.016129
RIr15	IGH	IGHV4-93	2	124	0.016129
RLk15	IGH	IGHV3-122	2	51	0.0392157
RLk15	IGH	IGHV3-141	2	51	0.0392157
RLk15	IGH	IGHV3-5	2	51	0.0392157
RYs15	IGH	IGHV2-7	2	27	0.0740741
RYs15	IGH	IGHV3-37	2	27	0.0740741
275-12	IGH	IGHV2-118	1	30	0.0333333
275-12	IGH	IGHV2-7	1	30	0.0333333
275-12	IGH	IGHV3-127	1	30	0.0333333
275-12	IGH	IGHV3-128	1	30	0.0333333
275-12	IGH	IGHV3-37	1	30	0.0333333
275-12	IGH	IGHV3-50	1	30	0.0333333
275-12	IGH	IGHV3-53	1	30	0.0333333
275-12	IGH	IGHV4-149	1	30	0.0333333
275-12	IGH	IGHV4-72	1	30	0.0333333
RHe16	IGH	IGHV1-138	1	39	0.025641
RHe16	IGH	IGHV1-84	1	39	0.025641
RHe16	IGH	IGHV3-128	1	39	0.025641
RHe16	IGH	IGHV3-187	1	39	0.025641
RHe16	IGH	IGHV3-34	1	39	0.025641
RHe16	IGH	IGHV3-53	1	39	0.025641
RHe16	IGH	IGHV3-94	1	39	0.025641
RHe16	IGH	IGHV4-149	1	39	0.025641
RHe16	IGH	IGHV4-174	1	39	0.025641
RHe16	IGH	IGHV4-93	1	39	0.025641
RIr15	IGH	IGHV1-124	1	124	0.00806452
RIr15	IGH	IGHV2-173	1	124	0.00806452
RIr15	IGH	IGHV2-69	1	124	0.00806452
RIr15	IGH	IGHV3-103	1	124	0.00806452
RIr15	IGH	IGHV3-88	1	124	0.00806452
RIr15	IGH	IGHV4-150	1	124	0.00806452
RLk15	IGH	IGHV1-124	1	51	0.0196078
RLk15	IGH	IGHV1-58	1	51	0.0196078
RLk15	IGH	IGHV2-69	1	51	0.0196078
RLk15	IGH	IGHV3-187	1	51	0.0196078
RLk15	IGH	IGHV3-50	1	51	0.0196078
RLk15	IGH	IGHV3-53	1	51	0.0196078
RLk15	IGH	IGHV3-9	1	51	0.0196078
RLk15	IGH	IGHV4-144	1	51	0.0196078
RLk15	IGH	IGHV4-150	1	51	0.0196078
RLk15	IGH	IGHV4-67	1	51	0.0196078
RUp16	IGH	IGHV3-141	1	435	0.00229885
RUp16	IGH	IGHV3-175	1	435	0.00229885
RUp16	IGH	IGHV3-177	1	435	0.00229885
RUp16	IGH	IGHV3-36	1	435	0.00229885
RUp16	IGH	IGHV3-50	1	435	0.00229885
RUp16	IGH	IGHV3-53	1	435	0.00229885
RUp16	IGH	IGHV5-15	1	435	0.00229885
RUp16	IGH	IGHV6-1	1	435	0.00229885
RUp16	IGH	IGHV7-86	1	435	0.00229885
RYs15	IGH	IGHV1-138	1	27	0.037037
RYs15	IGH	IGHV2-69	1	27	0.037037
RYs15	IGH	IGHV3-36	1	27	0.037037
RYs15	IGH	IGHV3-5	1	27	0.037037
RYs15	IGH	IGHV3-83	1	27	0.037037
RYs15	IGH	IGHV3-88	1	27	0.037037
RYs15	IGH	IGHV4-149	1	27	0.037037
RYs15	IGH	IGHV4-93	1	27	0.037037
RYs15	IGH	IGHV5-157	1	27	0.037037
RYs15	IGH	IGHV7-135	1	27	0.037037

## Sheet: Fig. 6C
Shared animalIDs	CLoneID	AnimalID	Cell	sequence_id	v_call	j_call	cdr3_aa	junction_length	junction_aa_length	v_identity	sequence_id.1	v_call.1	j_call.1	cdr3_aa.1	junction_length.1	junction_aa_length.1	v_identity.1
RUp16,RHe16	Public_140	RHe16	ACCCACTAGAAGGACA-1_RHe16	ACCCACTAGAAGGACA-1_contig_1	IGHV4-67*02,IGHV4-79*02	IGHJ4-3*01	ARRGENFDF	33	11	91.554	ACCCACTAGAAGGACA-1_contig_2	IGKV1-50*01	IGKJ4-4*01	QQHNSYPLT	33	11	96.057
RUp16,RHe16	Public_140	RHe16	GAGGTGAGTTCGAATC-1_RHe16	GAGGTGAGTTCGAATC-1_contig_1	IGHV4-79*02	IGHJ4-3*01	ARRGENFDF	33	11	90.541	GAGGTGAGTTCGAATC-1_contig_2	IGKV1-50*01	IGKJ4-4*01	QQHNSYPLT	33	11	94.624
RUp16,RHe16	Public_140	RUp16	TCTCTAAGTAAGAGGA-1_RUp16	TCTCTAAGTAAGAGGA-1_contig_1	IGHV4-117*01	IGHJ4-3*01	SRQQSNFDS	33	11	86.735	TCTCTAAGTAAGAGGA-1_contig_2	IGKV1-50*01	IGKJ4-4*01	QQFKSYPLT	33	11	91.039
RUp16,RHe16	Public_140	RUp16	CTTCTCTAGAGCCCAA-1_RUp16	CTTCTCTAGAGCCCAA-1_contig_1	IGHV4-117*01	IGHJ4-3*01	ARQQSNFDS	33	11	86.532	CTTCTCTAGAGCCCAA-1_contig_2	IGKV1-50*01	IGKJ4-4*01	QQFNNYPLT	33	11	92.254
RUp16,RHe16	Public_140	RUp16	TTAACTCTCTCCTATA-1_RUp16	TTAACTCTCTCCTATA-1_contig_2	IGHV4-117*01	IGHJ4-3*01	ARQQSNFDY	33	11	88.889	TTAACTCTCTCCTATA-1_contig_1	IGKV1-50*01	IGKJ4-4*01	QQYNTYPLT	33	11	94.366
RUp16,RHe16	Public_140	RUp16	TAAACCGAGACCTTTG-1_RUp16	TAAACCGAGACCTTTG-1_contig_1	IGHV4-117*01,IGHV4-149*01,IGHV4-149*02	IGHJ4-3*01	ARQQSNFDF	33	11	86.735	TAAACCGAGACCTTTG-1_contig_2	IGKV1-50*01	IGKJ4-4*01	QQYNTYPLT	33	11	93.662
RUp16,RHe16	Public_140	RUp16	CGTAGCGGTTTGCATG-1_RUp16	CGTAGCGGTTTGCATG-1_contig_1	IGHV4-117*01,IGHV4-149*01,IGHV4-149*02	IGHJ4-3*01	ARQQSNFDF	33	11	86.735	CGTAGCGGTTTGCATG-1_contig_2	IGKV1-50*01	IGKJ4-4*01	QQYNTYPLT	33	11	93.662
RUp16,RHe16	Public_140	RUp16	CCTAAAGCACATGTGT-1_RUp16	CCTAAAGCACATGTGT-1_contig_1	IGHV4-117*01,IGHV4-149*02,IGHV4-150*01	IGHJ4-3*01	ARQQSNFDS	33	11	86.395	CCTAAAGCACATGTGT-1_contig_2	IGKV1-50*01	IGKJ4-4*01	QQHNNYPLT	33	11	94.182
RUp16,RHe16	Public_140	RUp16	CGTCAGGCATCTACGA-1_RUp16	CGTCAGGCATCTACGA-1_contig_2	IGHV4-117*01,IGHV4-149*02,IGHV4-150*01	IGHJ4-3*01	ARQQSNFDS	33	11	87.415	CGTCAGGCATCTACGA-1_contig_1	IGKV1-50*01	IGKJ4-4*01	QQHNGYPLT	33	11	94.545
RUp16,RHe16	Public_140	RUp16	CACAGTAAGCATGGCA-1_RUp16	CACAGTAAGCATGGCA-1_contig_1	IGHV4-117*01,IGHV4-149*02,IGHV4-150*01	IGHJ4-3*01	ARQQSNFDY	33	11	87.755	CACAGTAAGCATGGCA-1_contig_2	IGKV1-50*01	IGKJ4-4*01	QQHNNYPLT	33	11	95.273
RUp16,RHe16	Public_140	RUp16	CATGCCTCACTGAAGG-1_RUp16	CATGCCTCACTGAAGG-1_contig_2	IGHV4-117*01,IGHV4-149*02,IGHV4-150*01	IGHJ4-3*01	ARQQSNFDS	33	11	87.415	CATGCCTCACTGAAGG-1_contig_1	IGKV1-50*01	IGKJ4-4*01	QQHNGYPLT	33	11	94.545
RUp16,RHe16	Public_140	RUp16	GATTCAGAGCCCGAAA-1_RUp16	GATTCAGAGCCCGAAA-1_contig_2	IGHV4-117*01,IGHV4-149*02,IGHV4-150*01	IGHJ4-3*01	ARQQSNFDS	33	11	87.415	GATTCAGAGCCCGAAA-1_contig_1	IGKV1-50*01	IGKJ4-4*01	QQHNGYPLT	33	11	94.545
RUp16,RHe16	Public_140	RUp16	CTACCCAGTAGCGTCC-1_RUp16	CTACCCAGTAGCGTCC-1_contig_1	IGHV4-117*01,IGHV4-149*02,IGHV4-150*01	IGHJ4-3*01	ARQQSNFDF	33	11	87.755	CTACCCAGTAGCGTCC-1_contig_2	IGKV1-50*01	IGKJ4-4*01	QQHNSYPFT	33	11	96.416
RUp16,RHe16	Public_140	RUp16	TCAGGATCACGCGAAA-1_RUp16	TCAGGATCACGCGAAA-1_contig_1	IGHV4-117*01,IGHV4-150*01	IGHJ4-3*01	VRQQSNFDS	33	11	86.007	TCAGGATCACGCGAAA-1_contig_2	IGKV1-50*01	IGKJ4-4*01	QQHYNYPLT	33	11	93.502
RUp16,RHe16	Public_140	RUp16	CTCTAATTCGGAAATA-1_RUp16	CTCTAATTCGGAAATA-1_contig_1	IGHV4-117*01,IGHV4-150*01	IGHJ4-3*01	ARQQSNFDF	33	11	86.054	CTCTAATTCGGAAATA-1_contig_2	IGKV1-50*01	IGKJ4-4*01	QQHNTYPLT	33	11	92.958
RUp16,RHe16	Public_140	RUp16	AACGTTGCAGATGAGC-1_RUp16	AACGTTGCAGATGAGC-1_contig_1	IGHV4-117*01,IGHV4-150*01	IGHJ4-3*01	ARQQSNFDF	33	11	88.776	AACGTTGCAGATGAGC-1_contig_2	IGKV1-50*01	IGKJ4-4*01	QQHNTYPLT	33	11	93.662
RUp16,RHe16	Public_140	RUp16	GACGCGTTCGCCAGCA-1_RUp16	GACGCGTTCGCCAGCA-1_contig_1	IGHV4-117*01,IGHV4-150*01	IGHJ4-3*01	ARQQSNFDF	33	11	87.415	GACGCGTTCGCCAGCA-1_contig_2	IGKV1-50*01	IGKJ4-4*01	QQFNSYPLT	33	11	94.982
RUp16,RHe16	Public_140	RUp16	CGAGCCACAACTGCGC-1_RUp16	CGAGCCACAACTGCGC-1_contig_1	IGHV4-117*01,IGHV4-150*01	IGHJ4-3*01	VRQQSNFDS	33	11	86.007	CGAGCCACAACTGCGC-1_contig_2	IGKV1-50*01	IGKJ4-4*01	QQHYNYPLT	33	11	93.502
RUp16,RHe16	Public_140	RUp16	GGAAAGCGTACAGTGG-1_RUp16	GGAAAGCGTACAGTGG-1_contig_1	IGHV4-117*01,IGHV4-150*01,IGHV4-174*02	IGHJ4-3*01	VRQQSNFDS	33	11	87.755	GGAAAGCGTACAGTGG-1_contig_2	IGKV1-50*01	IGKJ4-4*01	QQHNSYPLT	33	11	94.982
RUp16,RHe16	Public_140	RUp16	AGCTCTCAGTCTCCTC-1_RUp16	AGCTCTCAGTCTCCTC-1_contig_1	IGHV4-117*01,IGHV4-150*01,IGHV4-174*02	IGHJ4-3*01	VRQQSNFDS	33	11	87.755	AGCTCTCAGTCTCCTC-1_contig_2	IGKV1-50*01	IGKJ4-4*01	QQHNSYPLT	33	11	94.982
RUp16,RHe16	Public_140	RUp16	GGCTGGTCACACCGAC-1_RUp16	GGCTGGTCACACCGAC-1_contig_1	IGHV4-117*01,IGHV4-150*01,IGHV4-174*02	IGHJ4-3*01	VRQQSNFDS	33	11	87.755	GGCTGGTCACACCGAC-1_contig_2	IGKV1-50*01	IGKJ4-4*01	QQHNSYPLT	33	11	94.982
RUp16,RHe16	Public_140	RUp16	CTTGGCTTCCCACTTG-1_RUp16	CTTGGCTTCCCACTTG-1_contig_1	IGHV4-117*01,IGHV4-150*01,IGHV4-174*02	IGHJ4-3*01	VRQQSNFDS	33	11	87.755	CTTGGCTTCCCACTTG-1_contig_2	IGKV1-50*01	IGKJ4-4*01	QQHNSYPLT	33	11	94.982
RUp16,RHe16	Public_140	RUp16	GCAAACTTCGGTGTCG-1_RUp16	GCAAACTTCGGTGTCG-1_contig_1	IGHV4-117*01,IGHV4-150*01,IGHV4-174*02	IGHJ4-3*01	VRQQSNFDS	33	11	87.755	GCAAACTTCGGTGTCG-1_contig_2	IGKV1-50*01	IGKJ4-4*01	QQHNSYPLT	33	11	94.982
RUp16,RHe16	Public_140	RUp16	TTAGTTCAGAAACGAG-1_RUp16	TTAGTTCAGAAACGAG-1_contig_2	IGHV4-117*01,IGHV4-79*01,IGHV4-79*02	IGHJ4-3*01	ARQQSNFDS	33	11	84.848	TTAGTTCAGAAACGAG-1_contig_1	IGKV1-50*01	IGKJ4-4*01	QQHNSYPVS	33	11	90.071
RUp16,RHe16	Public_140	RUp16	ACGGGTCCATCGGGTC-1_RUp16	ACGGGTCCATCGGGTC-1_contig_1	IGHV4-149*01,IGHV4-150*01	IGHJ4-3*01	ARQQSNFDL	33	11	86.054	ACGGGTCCATCGGGTC-1_contig_2	IGKV1-50*01	IGKJ4-4*01	QQYNNYPLT	33	11	93.091
RUp16,RHe16	Public_140	RUp16	GTCACAACAGATAATG-1_RUp16	GTCACAACAGATAATG-1_contig_1	IGHV4-149*02	IGHJ4-3*01	VRQQSNFDL	33	11	86.395	GTCACAACAGATAATG-1_contig_2	IGKV1-50*01	IGKJ4-4*01	QQYKSYPLT	33	11	93.907
RUp16,RHe16	Public_140	RUp16	AGAGTGGCATCTCCCA-1_RUp16	AGAGTGGCATCTCCCA-1_contig_1	IGHV4-150*01	IGHJ4-3*01	ARQQSNFDS	33	11	86.395	AGAGTGGCATCTCCCA-1_contig_2	IGKV1-50*01	IGKJ4-4*01	QQYNRYPLT	33	11	92.199
RUp16,RHe16	Public_140	RUp16	TACACGATCTCGATGA-1_RUp16	TACACGATCTCGATGA-1_contig_3	IGHV4-150*01	IGHJ4-3*01	ARQQSNFDS	33	11	85.714	TACACGATCTCGATGA-1_contig_1	IGKV1-50*01	IGKJ4-4*01	QQHNTYPLT	33	11	92.606
RUp16,RHe16	Public_140	RUp16	ATGCGATAGATAGTCA-1_RUp16	ATGCGATAGATAGTCA-1_contig_1	IGHV4-150*01	IGHJ4-3*01	ARQQSNFDS	33	11	88.095	ATGCGATAGATAGTCA-1_contig_2	IGKV1-50*01	IGKJ4-4*01	QQHNNYPLT	33	11	93.863
RUp16,RHe16	Public_140	RUp16	GATGAAACAAGGACAC-1_RUp16	GATGAAACAAGGACAC-1_contig_1	IGHV4-150*01	IGHJ4-3*01	ARQQSNFDS	33	11	86.054	GATGAAACAAGGACAC-1_contig_2	IGKV1-50*01	IGKJ4-4*01	QQYHNYPLT	33	11	92.606
RUp16,RHe16	Public_140	RUp16	CTCTAATGTCTCCATC-1_RUp16	CTCTAATGTCTCCATC-1_contig_1	IGHV4-150*01	IGHJ4-3*01	ARQQSNFDS	33	11	86.735	CTCTAATGTCTCCATC-1_contig_2	IGKV1-50*01	IGKJ4-4*01	QQHNNYPLT	33	11	93.863
RUp16,RHe16	Public_140	RUp16	GCGGGTTAGAGTACAT-1_RUp16	GCGGGTTAGAGTACAT-1_contig_2	IGHV4-150*01	IGHJ4-3*01	ARQQSYFDS	33	11	81.633	GCGGGTTAGAGTACAT-1_contig_1	IGKV1-50*01	IGKJ4-4*01	QQYNRYPLT	33	11	89.744
RUp16,RHe16	Public_140	RUp16	TTTGGTTCACGGCCAT-1_RUp16	TTTGGTTCACGGCCAT-1_contig_1	IGHV4-150*01	IGHJ4-3*01	VRQQSNFDF	33	11	85.714	TTTGGTTCACGGCCAT-1_contig_2	IGKV1-50*01	IGKJ4-4*01	QQHNNYPLT	33	11	91.697
RUp16,RHe16	Public_140	RUp16	TACTTGTCATAGTAAG-1_RUp16	TACTTGTCATAGTAAG-1_contig_1	IGHV4-150*01	IGHJ4-3*01	ARQQSNFDF	33	11	88.095	TACTTGTCATAGTAAG-1_contig_2	IGKV1-50*01	IGKJ4-4*01	QQFNNYPLT	33	11	95.273
RUp16,RHe16	Public_140	RUp16	CGGAGCTGTCTCTCGT-1_RUp16	CGGAGCTGTCTCTCGT-1_contig_1	IGHV4-150*01	IGHJ4-3*01	VRQQSNFDS	33	11	82.313	CGGAGCTGTCTCTCGT-1_contig_2	IGKV1-50*01	IGKJ4-4*01	QQYNSYPLS	33	11	92.115
RUp16,RHe16	Public_140	RUp16	TGACTTTCAATCAGAA-1_RUp16	TGACTTTCAATCAGAA-1_contig_1	IGHV4-150*01,IGHV4-174*02	IGHJ4-3*01	VRQQSNFDS	33	11	87.713	TGACTTTCAATCAGAA-1_contig_2	IGKV1-50*01	IGKJ4-4*01	QQHNGYPLT	33	11	96.364
RUp16,RHe16	Public_140	RUp16	GCTGCTTTCGTAGGAG-1_RUp16	GCTGCTTTCGTAGGAG-1_contig_1	IGHV4-150*01,IGHV4-174*02	IGHJ4-3*01	VRQQSNFDS	33	11	87.031	GCTGCTTTCGTAGGAG-1_contig_2	IGKV1-50*01	IGKJ4-4*01	QQHNRYPLT	33	11	95.324
RUp16,RHe16	Public_140	RUp16	CTTCTCTAGACCTAGG-1_RUp16	CTTCTCTAGACCTAGG-1_contig_1	IGHV4-150*01,IGHV4-174*02	IGHJ4-3*01	VRQQSNFDS	33	11	87.713	CTTCTCTAGACCTAGG-1_contig_2	IGKV1-50*01	IGKJ4-4*01	QQHNGYPLT	33	11	96.364
RUp16,RHe16	Public_140	RUp16	CGAACATAGTACGCGA-1_RUp16	CGAACATAGTACGCGA-1_contig_1	IGHV4-67*01	IGHJ4-3*01	VRQQSNFDS	33	11	82.828	CGAACATAGTACGCGA-1_contig_2	IGKV1-50*01	IGKJ4-4*01	QQHSDYPLT	33	11	92.336
RUp16,RHe16	Public_140	RUp16	TCGCGAGTCGGTGTCG-1_RUp16	TCGCGAGTCGGTGTCG-1_contig_2	IGHV4-67*01	IGHJ4-3*01	ARQQSNFDF	33	11	84.175	TCGCGAGTCGGTGTCG-1_contig_1	IGKV1-50*01	IGKJ4-4*01	QQYNNYPLT	33	11	89.789
RUp16,RHe16	Public_140	RUp16	ATCTACTCAGCTCGAC-1_RUp16	ATCTACTCAGCTCGAC-1_contig_1	IGHV4-67*01,IGHV4-67*02	IGHJ4-3*01	ARQQSNFDS	33	11	85.859	ATCTACTCAGCTCGAC-1_contig_2	IGKV1-50*01	IGKJ4-4*01	QQYNNYPLT	33	11	92.606
RUp16,RHe16	Public_140	RUp16	ACGATACAGCAGGCTA-1_RUp16	ACGATACAGCAGGCTA-1_contig_1	IGHV4-67*01,IGHV4-67*02	IGHJ4-3*01	ARQQSNFDS	33	11	85.522	ACGATACAGCAGGCTA-1_contig_2	IGKV1-50*01	IGKJ4-4*01	QQYNNYPLT	33	11	92.254
RUp16,RHe16	Public_140	RUp16	ACGAGCCGTAGGGTAC-1_RUp16	ACGAGCCGTAGGGTAC-1_contig_1	IGHV4-67*01,IGHV4-67*02	IGHJ4-3*01	ARQQSNFDF	33	11	85.859	ACGAGCCGTAGGGTAC-1_contig_2	IGKV1-50*01	IGKJ4-4*01	QQYYIYPLT	33	11	91.901
RUp16,RHe16	Public_140	RUp16	GAAACTCAGGCTAGCA-1_RUp16	GAAACTCAGGCTAGCA-1_contig_2	IGHV4-67*01,IGHV4-67*02,IGHV4-72*01	IGHJ4-3*01	ARQQSNFDS	33	11	85.522	GAAACTCAGGCTAGCA-1_contig_1	IGKV1-50*01	IGKJ4-4*01	QQYNSYPLT	33	11	93.907
RUp16,RHe16	Public_140	RUp16	AGGCCACGTTCGAATC-1_RUp16	AGGCCACGTTCGAATC-1_contig_2	IGHV4-67*01,IGHV4-67*02,IGHV4-72*01	IGHJ4-3*01	ARQQSNFDY	33	11	87.879	AGGCCACGTTCGAATC-1_contig_1	IGKV1-50*01	IGKJ4-4*01	QQYNTYPLT	33	11	93.662
RUp16,RHe16	Public_140	RUp16	CACATTTGTTTGTTTC-1_RUp16	CACATTTGTTTGTTTC-1_contig_2	IGHV4-67*01,IGHV4-67*02,IGHV4-72*01	IGHJ4-3*01	ARQQSNFDS	33	11	85.522	CACATTTGTTTGTTTC-1_contig_1	IGKV1-50*01	IGKJ4-4*01	QQYNSYPLT	33	11	93.907
RUp16,RHe16	Public_140	RUp16	GAAGCAGGTCTGATCA-1_RUp16	GAAGCAGGTCTGATCA-1_contig_2	IGHV4-67*01,IGHV4-67*02,IGHV4-72*01	IGHJ4-3*01	ARQQSNFDS	33	11	85.522	GAAGCAGGTCTGATCA-1_contig_1	IGKV1-50*01	IGKJ4-4*01	QQYNSYPLT	33	11	93.907
RUp16,RHe16	Public_140	RUp16	ATTCTACTCGGACAAG-1_RUp16	ATTCTACTCGGACAAG-1_contig_2	IGHV4-67*01,IGHV4-67*02,IGHV4-72*01	IGHJ4-3*01	ARQQSNFDS	33	11	85.185	ATTCTACTCGGACAAG-1_contig_1	IGKV1-50*01	IGKJ4-4*01	QQYNSYPLT	33	11	94.624
RUp16,RHe16	Public_140	RUp16	GGCTGGTTCGGAGCAA-1_RUp16	GGCTGGTTCGGAGCAA-1_contig_2	IGHV4-67*01,IGHV4-67*02,IGHV4-72*01	IGHJ4-3*01	ARQQSNFDS	33	11	85.522	GGCTGGTTCGGAGCAA-1_contig_1	IGKV1-50*01	IGKJ4-4*01	QQYNSYPLT	33	11	93.907
RUp16,RHe16	Public_140	RUp16	TGTTCCGCAAAGAATC-1_RUp16	TGTTCCGCAAAGAATC-1_contig_1	IGHV4-67*01,IGHV4-67*02,IGHV4-72*01	IGHJ4-3*01	ARQQSNFDS	33	11	85.522	TGTTCCGCAAAGAATC-1_contig_2	IGKV1-50*01	IGKJ4-4*01	QQFNSYPLT	33	11	93.19
RUp16,RHe16	Public_140	RUp16	ATGAGGGTCCTTGGTC-1_RUp16	ATGAGGGTCCTTGGTC-1_contig_2	IGHV4-67*01,IGHV4-67*02,IGHV4-72*01	IGHJ4-3*01	ARQQSNFDS	33	11	85.522	ATGAGGGTCCTTGGTC-1_contig_1	IGKV1-50*01	IGKJ4-4*01	QQYNSYPLT	33	11	93.907
RUp16,RHe16	Public_140	RUp16	GGGCACTGTAGATTAG-1_RUp16	GGGCACTGTAGATTAG-1_contig_1	IGHV4-67*01,IGHV4-72*01	IGHJ4-3*01	ARQQSNFDF	33	11	83.838	GGGCACTGTAGATTAG-1_contig_2	IGKV1-50*01	IGKJ4-4*01	QQHNTYPLT	33	11	91.636
RUp16,RHe16	Public_140	RUp16	GTGCGGTGTACTCGCG-1_RUp16	GTGCGGTGTACTCGCG-1_contig_1	IGHV4-67*02	IGHJ4-3*01	ARQQSNFDS	33	11	84.512	GTGCGGTGTACTCGCG-1_contig_2	IGKV1-50*01	IGKJ4-4*01	QQYHRYPLT	33	11	95.971
RUp16,RHe16	Public_140	RUp16	TACCTATGTCCGACGT-1_RUp16	TACCTATGTCCGACGT-1_contig_2	IGHV4-72*01	IGHJ4-3*01	ARQQSNFDS	33	11	87.205	TACCTATGTCCGACGT-1_contig_1	IGKV1-50*01	IGKJ4-4*01	QQYNSYPLT	33	11	95.699
RUp16,RHe16	Public_140	RUp16	GACGGCTGTGCACGAA-1_RUp16	GACGGCTGTGCACGAA-1_contig_1	IGHV4-72*01	IGHJ4-3*01	ARQQSNFDF	33	11	86.869	GACGGCTGTGCACGAA-1_contig_2	IGKV1-50*01	IGKJ4-4*01	QQHNTYPLT	33	11	90.545
RUp16,RHe16	Public_140	RUp16	ACGGCCAGTGACCAAG-1_RUp16	ACGGCCAGTGACCAAG-1_contig_2	IGHV4-72*01	IGHJ4-3*01	ARQQSNFDS	33	11	87.205	ACGGCCAGTGACCAAG-1_contig_1	IGKV1-50*01	IGKJ4-4*01	QQYNSYPLT	33	11	95.699
RUp16,RHe16	Public_140	RUp16	TACACGACACTTCTGC-1_RUp16	TACACGACACTTCTGC-1_contig_2	IGHV4-72*01	IGHJ4-3*01	ARQQSNFDY	33	11	86.195	TACACGACACTTCTGC-1_contig_1	IGKV1-50*01	IGKJ4-4*01	QQYNSYPLT	33	11	95.699
RUp16,RHe16	Public_140	RUp16	CTCATTAAGATGGGTC-1_RUp16	CTCATTAAGATGGGTC-1_contig_1	IGHV4-72*01	IGHJ4-3*01	ARQQSNFDY	33	11	87.879	CTCATTAAGATGGGTC-1_contig_2	IGKV1-50*01	IGKJ4-4*01	QQYNSYPLT	33	11	95.07
RUp16,RHe16	Public_140	RUp16	TGCTACCTCCACGCAG-1_RUp16	TGCTACCTCCACGCAG-1_contig_2	IGHV4-72*01	IGHJ4-3*01	ARQQSNFDF	33	11	86.869	TGCTACCTCCACGCAG-1_contig_1	IGKV1-50*01	IGKJ4-4*01	QQYNTYPLT	33	11	96
RUp16,RHe16	Public_140	RUp16	ACATACGGTAGATTAG-1_RUp16	ACATACGGTAGATTAG-1_contig_2	IGHV4-72*01	IGHJ4-3*01	ARQQSNFDS	33	11	87.205	ACATACGGTAGATTAG-1_contig_1	IGKV1-50*01	IGKJ4-4*01	QQYNSYPLT	33	11	95.699
RUp16,RHe16	Public_140	RUp16	TATCAGGGTAGAAAGG-1_RUp16	TATCAGGGTAGAAAGG-1_contig_1	IGHV4-72*01	IGHJ4-3*01	VRQQSNFDF	33	11	87.205	TATCAGGGTAGAAAGG-1_contig_2	IGKV1-50*01	IGKJ4-4*01	QQHNNYPLT	33	11	94.909
RUp16,RHe16	Public_140	RUp16	CGACTTCTCCGTAGTA-1_RUp16	CGACTTCTCCGTAGTA-1_contig_2	IGHV4-72*01	IGHJ4-3*01	ARQQSNFDY	33	11	86.869	CGACTTCTCCGTAGTA-1_contig_1	IGKV1-50*01	IGKJ4-4*01	QQYNSYPLT	33	11	95.341
RUp16,RHe16	Public_140	RUp16	CGTTCTGAGTAACCCT-1_RUp16	CGTTCTGAGTAACCCT-1_contig_2	IGHV4-72*01	IGHJ4-3*01	ARQQSNFDY	33	11	87.205	CGTTCTGAGTAACCCT-1_contig_1	IGKV1-50*01	IGKJ4-4*01	QQYNSYPLT	33	11	95.699
RUp16,RHe16	Public_140	RUp16	CGCGGTAGTCACTTCC-1_RUp16	CGCGGTAGTCACTTCC-1_contig_1	IGHV4-72*01	IGHJ4-3*01	ARQQSNFDF	33	11	89.226	CGCGGTAGTCACTTCC-1_contig_2	IGKV1-50*01	IGKJ4-4*01	QQHNTYPLT	33	11	95.07
RUp16,RHe16	Public_140	RUp16	TGCCAAAAGAGAACAG-1_RUp16	TGCCAAAAGAGAACAG-1_contig_2	IGHV4-72*01	IGHJ4-3*01	ARQQSNFDF	33	11	85.522	TGCCAAAAGAGAACAG-1_contig_1	IGKV1-50*01	IGKJ4-4*01	QQHNTYPLT	33	11	92.606
RUp16,RHe16	Public_140	RUp16	AGAGCTTCAGCCTATA-1_RUp16	AGAGCTTCAGCCTATA-1_contig_2	IGHV4-72*01	IGHJ4-3*01	ARQQSNFDY	33	11	87.542	AGAGCTTCAGCCTATA-1_contig_1	IGKV1-50*01	IGKJ4-4*01	QQYNTYPLT	33	11	96
RUp16,RHe16	Public_140	RUp16	CCCTCCTTCTGCAAGT-1_RUp16	CCCTCCTTCTGCAAGT-1_contig_2	IGHV4-72*01	IGHJ4-3*01	ARQQSNFDS	33	11	84.512	CCCTCCTTCTGCAAGT-1_contig_1	IGKV1-50*01	IGKJ4-4*01	QQYNSYPLT	33	11	94.624
RUp16,RHe16	Public_140	RUp16	ACGAGGAGTCTGATTG-1_RUp16	ACGAGGAGTCTGATTG-1_contig_1	IGHV4-72*01	IGHJ4-3*01	ARQQSNFDS	33	11	86.195	ACGAGGAGTCTGATTG-1_contig_2	IGKV1-50*01	IGKJ4-4*01	QQYNTYPLT	33	11	94.366
RUp16,RHe16	Public_140	RUp16	TGCCCATAGTGGAGAA-1_RUp16	TGCCCATAGTGGAGAA-1_contig_1	IGHV4-72*01	IGHJ4-3*01	ARQQSNFDS	33	11	84.848	TGCCCATAGTGGAGAA-1_contig_2	IGKV1-50*01	IGKJ4-4*01	QQYNTYPLT	33	11	91.549
RUp16,RHe16	Public_140	RUp16	AGATCTGTCCAAACTG-1_RUp16	AGATCTGTCCAAACTG-1_contig_1	IGHV4-72*01	IGHJ4-3*01	ARQQSNFDS	33	11	85.859	AGATCTGTCCAAACTG-1_contig_2	IGKV1-50*01	IGKJ4-4*01	QQHKNYPLT	33	11	96.127
RUp16,RHe16	Public_140	RUp16	GGACAGAAGTGAAGAG-1_RUp16	GGACAGAAGTGAAGAG-1_contig_2	IGHV4-72*01	IGHJ4-3*01	ARQQSNFDS	33	11	87.205	GGACAGAAGTGAAGAG-1_contig_1	IGKV1-50*01	IGKJ4-4*01	QQYNSYPLT	33	11	95.699
RUp16,RHe16	Public_140	RUp16	CTTAGGAAGCCCAATT-1_RUp16	CTTAGGAAGCCCAATT-1_contig_2	IGHV4-72*01	IGHJ4-3*01	ARQQSNFDS	33	11	85.185	CTTAGGAAGCCCAATT-1_contig_1	IGKV1-50*01	IGKJ4-4*01	QQYNSYPLT	33	11	94.982
RUp16,RHe16	Public_140	RUp16	TACCTATTCGAGGTAG-1_RUp16	TACCTATTCGAGGTAG-1_contig_1	IGHV4-72*01	IGHJ4-3*01	ARQQSNFDS	33	11	85.522	TACCTATTCGAGGTAG-1_contig_2	IGKV1-50*01	IGKJ4-4*01	QQYNSYPLT	33	11	90.845
RUp16,RHe16	Public_140	RUp16	CCTCTGACACTTGGAT-1_RUp16	CCTCTGACACTTGGAT-1_contig_1	IGHV4-72*01	IGHJ4-3*01	ARQQSNFDF	33	11	88.215	CCTCTGACACTTGGAT-1_contig_2	IGKV1-50*01	IGKJ4-4*01	QQYNSYPLT	33	11	94.014
RUp16,RHe16	Public_140	RUp16	AAAGCAACACAACTGT-1_RUp16	AAAGCAACACAACTGT-1_contig_2	IGHV4-72*01	IGHJ4-3*01	ARQQSNFDS	33	11	84.175	AAAGCAACACAACTGT-1_contig_1	IGKV1-50*01	IGKJ4-4*01	QQYNSYPLT	33	11	94.265
RUp16,RHe16	Public_140	RUp16	TCACAAGTCGCGATCG-1_RUp16	TCACAAGTCGCGATCG-1_contig_2	IGHV4-72*01	IGHJ4-3*01	ARQQSNFDS	33	11	87.205	TCACAAGTCGCGATCG-1_contig_1	IGKV1-50*01	IGKJ4-4*01	QQYNSYPLT	33	11	95.699
RUp16,RHe16	Public_140	RUp16	CACAGTACACACCGCA-1_RUp16	CACAGTACACACCGCA-1_contig_1	IGHV4-72*01	IGHJ4-3*01	ARQQSNFDF	33	11	88.215	CACAGTACACACCGCA-1_contig_2	IGKV1-50*01	IGKJ4-4*01	QQYNNYPLT	33	11	95.636
RUp16,RHe16	Public_140	RUp16	CTCAGAAGTCTGCAAT-1_RUp16	CTCAGAAGTCTGCAAT-1_contig_2	IGHV4-72*01	IGHJ4-3*01	ARQQSNFDS	33	11	85.859	CTCAGAAGTCTGCAAT-1_contig_1	IGKV1-50*01	IGKJ4-4*01	QQYNSYPIT	33	11	95.341
RUp16,RHe16	Public_140	RUp16	CTGCTGTCATCACGAT-1_RUp16	CTGCTGTCATCACGAT-1_contig_2	IGHV4-72*01,IGHV4-79*01	IGHJ4-3*01	ARQQSNFDS	33	11	85.522	CTGCTGTCATCACGAT-1_contig_1	IGKV1-50*01	IGKJ4-4*01	QQYNSYPLT	33	11	95.699
RUp16,RHe16	Public_140	RUp16	AGTGGGAGTCGCATCG-1_RUp16	AGTGGGAGTCGCATCG-1_contig_2	IGHV4-72*01,IGHV4-79*01	IGHJ4-3*01	ARQQSNFDS	33	11	85.522	AGTGGGAGTCGCATCG-1_contig_1	IGKV1-50*01	IGKJ4-4*01	QQYNSYPLT	33	11	95.699
RUp16,RHe16	Public_140	RUp16	GCACATAAGGTGATAT-1_RUp16	GCACATAAGGTGATAT-1_contig_2	IGHV4-72*01,IGHV4-79*01	IGHJ4-3*01	ARQQSNFDS	33	11	86.195	GCACATAAGGTGATAT-1_contig_1	IGKV1-50*01	IGKJ4-4*01	QQYNTYPLT	33	11	95.273
RUp16,RHe16	Public_140	RUp16	CGTAGCGCACCCATGG-1_RUp16	CGTAGCGCACCCATGG-1_contig_2	IGHV4-72*01,IGHV4-79*01	IGHJ4-3*01	ARQQSNFDS	33	11	85.522	CGTAGCGCACCCATGG-1_contig_1	IGKV1-50*01	IGKJ4-4*01	QQYNSYPLT	33	11	95.699
RUp16,RHe16	Public_140	RUp16	GTCAAGTTCTTACCTA-1_RUp16	GTCAAGTTCTTACCTA-1_contig_1	IGHV4-79*01	IGHJ4-3*01	ARQQSNFDN	33	11	84.122	GTCAAGTTCTTACCTA-1_contig_2	IGKV1-50*01	IGKJ4-4*01	QQYNSYPLT	33	11	94.718
RUp16,RHe16	Public_140	RUp16	CTGCTGTAGAGCTGGT-1_RUp16	CTGCTGTAGAGCTGGT-1_contig_1	IGHV4-79*01	IGHJ4-3*01	ARQQSNFDF	33	11	86.869	CTGCTGTAGAGCTGGT-1_contig_2	IGKV1-50*01	IGKJ4-4*01	QQHNTYPLT	33	11	90.545
RIr15,275-12	Public_148	275-12	GCGACCAAGATCTGCT-1_275-12	GCGACCAAGATCTGCT-1_contig_2	IGHV1-138*01,IGHV1-58*01	IGHJ6-6*01	AREGMLDVGYGLDS	48	16	90.136	GCGACCAAGATCTGCT-1_contig_1	IGKV1-21*02	IGKJ1-1*01	LQHHSYPRT	33	11	94.035
RIr15,275-12	Public_148	275-12	AGCTCCTGTGAAAGAG-1_275-12	AGCTCCTGTGAAAGAG-1_contig_2	IGHV1-138*01,IGHV1-58*01	IGHJ6-6*01	AKEGQLRLGYGLDS	48	16	91.438	AGCTCCTGTGAAAGAG-1_contig_1	IGKV1-21*02	IGKJ1-1*01	LQHHSYPRT	33	11	92.632
RIr15,275-12	Public_148	275-12	ACGATACTCTTCAACT-1_275-12	ACGATACTCTTCAACT-1_contig_2	IGHV1-138*01,IGHV1-58*01	IGHJ6-6*01	AREGQLTLGYGLDS	48	16	88.095	ACGATACTCTTCAACT-1_contig_1	IGKV1-21*02	IGKJ1-1*01	LQHHSYPRT	33	11	92.982
RIr15,275-12	Public_148	275-12	CCTCAGTTCTCCGGTT-1_275-12	CCTCAGTTCTCCGGTT-1_contig_2	IGHV1-138*01,IGHV1-58*01	IGHJ6-6*01	AREGQLSLGYGLDS	48	16	90.816	CCTCAGTTCTCCGGTT-1_contig_1	IGKV1-21*02	IGKJ1-1*01	LQHHSYPRT	33	11	93.684
RIr15,275-12	Public_148	RIr15	AGCTCTCTCGGCGCAT-1_RIr15	AGCTCTCTCGGCGCAT-1_contig_2	IGHV1-138*01,IGHV1-58*01	IGHJ6-6*01	AREGQLEWGFGWDS	48	16	91.837	AGCTCTCTCGGCGCAT-1_contig_1	IGKV1-21*02	IGKJ1-1*01	LQHHSYPRT	33	11	94.386
RUp16,RHe16	Public_378	RUp16	TCACGAAGTCAGAATA-1_RUp16	TCACGAAGTCAGAATA-1_contig_2	IGHV4-79*01	IGHJ4-3*01	ARSDSNFDF	33	11	88.889	TCACGAAGTCAGAATA-1_contig_1	IGKV1-50*01	IGKJ1-1*01	QQHNTYPRT	33	11	93.818
RUp16,RHe16	Public_378	RUp16	ACACCCTTCAGGCAAG-1_RUp16	ACACCCTTCAGGCAAG-1_contig_2	IGHV4-79*01	IGHJ4-3*01	ARADSNFDF	33	11	89.899	ACACCCTTCAGGCAAG-1_contig_1	IGKV1-50*01	IGKJ1-1*01	QQHNSYPRT	33	11	96.14
RUp16,RHe16	Public_378	RUp16	CAACTAGGTCCAACTA-1_RUp16	CAACTAGGTCCAACTA-1_contig_1	IGHV4-79*01	IGHJ4-3*01	AKSESNFDY	33	11	87.797	CAACTAGGTCCAACTA-1_contig_2	IGKV1-50*01	IGKJ1-1*01	QQHNTYPRT	33	11	91.579
RUp16,RHe16	Public_378	RUp16	CTAAGACGTAGCGTCC-1_RUp16	CTAAGACGTAGCGTCC-1_contig_1	IGHV4-79*01	IGHJ4-3*01	ARADSNFDF	33	11	89.562	CTAAGACGTAGCGTCC-1_contig_2	IGKV1-50*01	IGKJ1-1*01	QQYNRYPRT	33	11	94.245
RUp16,RHe16	Public_378	RUp16	CCGTTCAAGTGCCATT-1_RUp16	CCGTTCAAGTGCCATT-1_contig_1	IGHV4-79*01	IGHJ4-3*01	ARADSNFDS	33	11	89.899	CCGTTCAAGTGCCATT-1_contig_2	IGKV1-50*01	IGKJ1-1*01	QQYNNYPRT	33	11	96.14
RUp16,RHe16	Public_378	RUp16	CCTAAAGAGGGATCTG-1_RUp16	CCTAAAGAGGGATCTG-1_contig_1	IGHV4-79*01	IGHJ4-3*01	AKSESNFDY	33	11	87.797	CCTAAAGAGGGATCTG-1_contig_2	IGKV1-50*01	IGKJ1-1*01	QQHNTYPRT	33	11	91.579
RUp16,RHe16	Public_378	RUp16	GCACATAAGAGCTGCA-1_RUp16	GCACATAAGAGCTGCA-1_contig_1	IGHV4-79*01	IGHJ4-3*01	AKSESNFDY	33	11	87.713	GCACATAAGAGCTGCA-1_contig_2	IGKV1-50*01	IGKJ1-1*01	QQHNTYPRT	33	11	91.93
RUp16,RHe16	Public_378	RUp16	AGAGCGATCAGAGACG-1_RUp16	AGAGCGATCAGAGACG-1_contig_1	IGHV4-79*01	IGHJ4-3*01	AKSESNFDY	33	11	85.763	AGAGCGATCAGAGACG-1_contig_2	IGKV1-50*01	IGKJ1-1*01	QQYNTYPRT	33	11	91.579
RUp16,RHe16	Public_378	RHe16	CGCGTTTAGGCAATTA-1_RHe16	CGCGTTTAGGCAATTA-1_contig_1	IGHV4-79*02	IGHJ4-3*01	ARQDEDFDY	33	11	90.236	CGCGTTTAGGCAATTA-1_contig_2	IGKV1-50*01	IGKJ1-1*01	QQHNSYPRT	33	11	92.982
RIr15,275-12	Public_434	RIr15	ACGAGGACATCACAAC-1_RIr15	ACGAGGACATCACAAC-1_contig_2	IGHV3-76*02	IGHJ4-3*01	ARDRRDYYSGSYPRYYFDY	63	21	97.26	ACGAGGACATCACAAC-1_contig_1	IGKV1-16*02	IGKJ1-1*01	QQHHTYPPT	33	11	92.281
RIr15,275-12	Public_434	RIr15	AGTCTTTAGAGGGATA-1_RIr15	AGTCTTTAGAGGGATA-1_contig_2	IGHV3-76*02	IGHJ4-3*01	AKNRPYYYSGGYPVDYFDY	63	21	94.898	AGTCTTTAGAGGGATA-1_contig_1	IGKV1-16*02	IGKJ1-1*01	QQHYSYPPT	33	11	93.333
RIr15,275-12	Public_434	RIr15	AATCCAGGTATATCCG-1_RIr15	AATCCAGGTATATCCG-1_contig_2	IGHV3-76*02	IGHJ4-3*01	ARDRRDYYSGSYPRYYFDY	63	21	97.26	AATCCAGGTATATCCG-1_contig_1	IGKV1-16*02	IGKJ1-1*01	QQHHTYPPT	33	11	92.281
RIr15,275-12	Public_434	275-12	ACCTTTAGTTGGTAAA-1_275-12	ACCTTTAGTTGGTAAA-1_contig_2	IGHV3-76*02	IGHJ4-3*01	AKDFPYYYSGNYPAFYFDY	63	21	92.517	ACCTTTAGTTGGTAAA-1_contig_1	IGKV1-16*02	IGKJ1-1*01	LQHNSYPCT	33	11	90.845
RLk15,RYs15	Public_474	RLk15	CGACTTCGTTTAGCTG-1_RLk15	CGACTTCGTTTAGCTG-1_contig_2	IGHV4-117*01	IGHJ4-3*01	ARYQGNLDH	33	11	86.054	CGACTTCGTTTAGCTG-1_contig_1	IGKV1-50*01	IGKJ2-2*01	QQHNSYPHS	33	11	92.908
RLk15,RYs15	Public_474	RYs15	GAACGGAGTTCGAATC-1_RYs15	GAACGGAGTTCGAATC-1_contig_1	IGHV4-117*01,IGHV4-149*01,IGHV4-149*02	IGHJ4-3*01	ARQQANFDG	33	11	89.456	GAACGGAGTTCGAATC-1_contig_2	IGKV1-50*01	IGKJ2-2*01	HQHNTYPHT	33	11	93.662
RUp16,RIr15	Public_486	RUp16	TTCCCAGCAGTATCTG-1_RUp16	TTCCCAGCAGTATCTG-1_contig_1	IGHV4-93*01	IGHJ6-6*01	GRWALLTYGSDS	42	14	87.879	TTCCCAGCAGTATCTG-1_contig_2	IGKV3-34*01	IGKJ1-1*01	LIYSYSPWT	33	11	93.31
RUp16,RIr15	Public_486	RUp16	GCAGCCACAGGTCTCG-1_RUp16	GCAGCCACAGGTCTCG-1_contig_1	IGHV4-93*01	IGHJ6-6*01	VRWALLTYGGDS	42	14	89.899	GCAGCCACAGGTCTCG-1_contig_2	IGKV3-34*01	IGKJ1-1*01	HSYNYFPWT	33	11	95.865
RUp16,RIr15	Public_486	RUp16	TCCACACTCCATTCTA-1_RUp16	TCCACACTCCATTCTA-1_contig_1	IGHV4-93*01	IGHJ6-6*01	GRWALLTYGSDS	42	14	86.869	TCCACACTCCATTCTA-1_contig_2	IGKV3-34*01	IGKJ1-1*01	LIYNYSPWT	33	11	89.789
RUp16,RIr15	Public_486	RUp16	ATTCTACGTCGCATAT-1_RUp16	ATTCTACGTCGCATAT-1_contig_1	IGHV4-93*01	IGHJ6-6*01	GRWALLTYGSDS	42	14	91.919	ATTCTACGTCGCATAT-1_contig_2	IGKV3-34*01	IGKJ1-1*01	HQYNDSPWT	33	11	93.31
RUp16,RIr15	Public_486	RUp16	GGAAAGCCAATGGACG-1_RUp16	GGAAAGCCAATGGACG-1_contig_1	IGHV4-93*01	IGHJ6-6*01	ARWALLTYGSDS	42	14	86.532	GGAAAGCCAATGGACG-1_contig_2	IGKV3-34*01	IGKJ1-1*01	LKYNYPPWT	33	11	93.431
RUp16,RIr15	Public_486	RUp16	TCTCATATCAGCATGT-1_RUp16	TCTCATATCAGCATGT-1_contig_2	IGHV4-93*01	IGHJ6-6*01	ARWALLTYGSDS	42	14	87.542	TCTCATATCAGCATGT-1_contig_1	IGKV3-34*01	IGKJ1-1*01	LKYNYPPWT	33	11	92.701
RUp16,RIr15	Public_486	RUp16	CATATTCAGTCCCACG-1_RUp16	CATATTCAGTCCCACG-1_contig_1	IGHV4-93*01	IGHJ6-6*01	GRWALLTYGSDS	42	14	91.246	CATATTCAGTCCCACG-1_contig_2	IGKV3-34*01	IGKJ1-1*01	HQYNNSPWT	33	11	94.366
RUp16,RIr15	Public_486	RUp16	TACACGACATTCTCAT-1_RUp16	TACACGACATTCTCAT-1_contig_1	IGHV4-93*01	IGHJ6-6*01	GRWALLTYGSDS	42	14	90.909	TACACGACATTCTCAT-1_contig_2	IGKV3-34*01	IGKJ1-1*01	LKYNYSPWT	33	11	93.31
RUp16,RIr15	Public_486	RUp16	TTAGTTCAGAAGGGTA-1_RUp16	TTAGTTCAGAAGGGTA-1_contig_1	IGHV4-93*01	IGHJ6-6*01	GRWALLTYGSDS	42	14	96.97	TTAGTTCAGAAGGGTA-1_contig_2	IGKV3-34*01	IGKJ1-1*01	LKYSYSPWT	33	11	97.535
RUp16,RIr15	Public_486	RUp16	GTGTGCGCATGGGACA-1_RUp16	GTGTGCGCATGGGACA-1_contig_1	IGHV4-93*01	IGHJ6-6*01	GRWALLTYGSDS	42	14	87.542	GTGTGCGCATGGGACA-1_contig_2	IGKV3-34*01	IGKJ1-1*01	HQYNVSPWT	33	11	91.197
RUp16,RIr15	Public_486	RUp16	TTTATGCAGCAGACTG-1_RUp16	TTTATGCAGCAGACTG-1_contig_1	IGHV4-93*01	IGHJ6-6*01	GRWALLTYGSDS	42	14	93.939	TTTATGCAGCAGACTG-1_contig_2	IGKV3-34*01	IGKJ1-1*01	LTYSWSPWT	33	11	96.127
RUp16,RIr15	Public_486	RUp16	TGACTTTCAAGTCTAC-1_RUp16	TGACTTTCAAGTCTAC-1_contig_1	IGHV4-93*01	IGHJ6-6*01	VRWALLTYGLDS	42	14	83.502	TGACTTTCAAGTCTAC-1_contig_2	IGKV3-34*01	IGKJ1-1*01	HKYNFFPWT	33	11	92.279
RUp16,RIr15	Public_486	RUp16	CACCTTGAGTGTGGCA-1_RUp16	CACCTTGAGTGTGGCA-1_contig_1	IGHV4-93*01	IGHJ6-6*01	VRWALLTYGLDS	42	14	92.256	CACCTTGAGTGTGGCA-1_contig_2	IGKV3-34*01	IGKJ1-1*01	HKYNNFPWT	33	11	95.775
RUp16,RIr15	Public_486	RUp16	AGCTTGACAGGCGATA-1_RUp16	AGCTTGACAGGCGATA-1_contig_1	IGHV4-93*01	IGHJ6-6*01	GRWALLTYGSDS	42	14	91.919	AGCTTGACAGGCGATA-1_contig_2	IGKV3-34*01	IGKJ1-1*01	LIYSYSPWT	33	11	95.423
RUp16,RIr15	Public_486	RUp16	CCTTCGAAGTCCTCCT-1_RUp16	CCTTCGAAGTCCTCCT-1_contig_1	IGHV4-93*01	IGHJ6-6*01	GRWALLTYGSDS	42	14	94.613	CCTTCGAAGTCCTCCT-1_contig_2	IGKV3-34*01	IGKJ1-1*01	LKYNYSPWT	33	11	95.775
RUp16,RIr15	Public_486	RUp16	ATTATCCGTAGGCATG-1_RUp16	ATTATCCGTAGGCATG-1_contig_1	IGHV4-93*01	IGHJ6-6*01	GRWALLTYGSDS	42	14	88.552	ATTATCCGTAGGCATG-1_contig_2	IGKV3-34*01	IGKJ1-1*01	LIYSWSPWT	33	11	91.901
RUp16,RIr15	Public_486	RUp16	ATGCGATTCGTACCGG-1_RUp16	ATGCGATTCGTACCGG-1_contig_1	IGHV4-93*01	IGHJ6-6*01	GRWALLTYGSDS	42	14	90.572	ATGCGATTCGTACCGG-1_contig_2	IGKV3-34*01	IGKJ1-1*01	LIYNYSPWT	33	11	93.662
RUp16,RIr15	Public_486	RUp16	TCAACGAAGCCCAATT-1_RUp16	TCAACGAAGCCCAATT-1_contig_1	IGHV4-93*01	IGHJ6-6*01	ARWALLTYGSDS	42	14	86.869	TCAACGAAGCCCAATT-1_contig_2	IGKV3-34*01	IGKJ1-1*01	LKYNYPPWT	33	11	93.066
RUp16,RIr15	Public_486	RUp16	TTAACTCAGGATTCGG-1_RUp16	TTAACTCAGGATTCGG-1_contig_1	IGHV4-93*01	IGHJ6-6*01	ARWALLTYGSDS	42	14	87.205	TTAACTCAGGATTCGG-1_contig_2	IGKV3-34*01	IGKJ1-1*01	LKYNYPPWT	33	11	91.971
RUp16,RIr15	Public_486	RUp16	CATATTCTCGCCGTGA-1_RUp16	CATATTCTCGCCGTGA-1_contig_1	IGHV4-93*01	IGHJ6-6*01	GRWALLTYGSES	42	14	90.236	CATATTCTCGCCGTGA-1_contig_2	IGKV3-34*01	IGKJ1-1*01	LIYNYSPWT	33	11	92.958
RUp16,RIr15	Public_486	RUp16	CTAGCCTCAGCTGCTG-1_RUp16	CTAGCCTCAGCTGCTG-1_contig_1	IGHV4-93*01	IGHJ6-6*01	GRWALLTYGSDS	42	14	94.276	CTAGCCTCAGCTGCTG-1_contig_2	IGKV3-34*01	IGKJ1-1*01	HQYNDSPWT	33	11	92.606
RUp16,RIr15	Public_486	RUp16	TGGTTAGGTCAAGCGA-1_RUp16	TGGTTAGGTCAAGCGA-1_contig_1	IGHV4-93*01	IGHJ6-6*01	GRWALLTYGSDA	42	14	89.899	TGGTTAGGTCAAGCGA-1_contig_2	IGKV3-34*01	IGKJ1-1*01	LKYNYSPWT	33	11	92.254
RUp16,RIr15	Public_486	RUp16	AGCCTAACACCAGGCT-1_RUp16	AGCCTAACACCAGGCT-1_contig_1	IGHV4-93*01	IGHJ6-6*01	GRWALLTYGSDS	42	14	96.296	AGCCTAACACCAGGCT-1_contig_2	IGKV3-34*01	IGKJ1-1*01	LKYSYSPWT	33	11	97.535
RUp16,RIr15	Public_486	RUp16	GAAGCAGTCAGCTGGC-1_RUp16	GAAGCAGTCAGCTGGC-1_contig_1	IGHV4-93*01	IGHJ6-6*01	VRWALLTYGLDS	42	14	90.572	GAAGCAGTCAGCTGGC-1_contig_2	IGKV3-34*01	IGKJ1-1*01	HKYNNFPWT	33	11	95.423
RUp16,RIr15	Public_486	RUp16	GCGCGATCAGTAAGCG-1_RUp16	GCGCGATCAGTAAGCG-1_contig_1	IGHV4-93*01	IGHJ6-6*01	ARWALLTYGSDS	42	14	84.127	GCGCGATCAGTAAGCG-1_contig_2	IGKV3-34*01	IGKJ1-1*01	HQYNVSPWT	33	11	91.197
RUp16,RIr15	Public_486	RUp16	ACGATGTCAAGGGTCA-1_RUp16	ACGATGTCAAGGGTCA-1_contig_1	IGHV4-93*01	IGHJ6-6*01	VRWALLTYGGDS	42	14	89.899	ACGATGTCAAGGGTCA-1_contig_2	IGKV3-34*01	IGKJ1-1*01	HSYNYFPWT	33	11	94.891
RUp16,RIr15	Public_486	RUp16	GGCAATTGTACGCTGC-1_RUp16	GGCAATTGTACGCTGC-1_contig_1	IGHV4-93*01	IGHJ6-6*01	GRWALLTYGSDS	42	14	90.909	GGCAATTGTACGCTGC-1_contig_2	IGKV3-34*01	IGKJ1-1*01	LIYSYSPWT	33	11	94.718
RUp16,RIr15	Public_486	RUp16	CAAGGCCTCTTGAGAC-1_RUp16	CAAGGCCTCTTGAGAC-1_contig_1	IGHV4-93*01	IGHJ6-6*01	VRWALLTYGFDS	42	14	86.869	CAAGGCCTCTTGAGAC-1_contig_2	IGKV3-34*01	IGKJ1-1*01	HKYNTFPWT	33	11	94.718
RUp16,RIr15	Public_486	RUp16	ACGGCCATCAAACCAC-1_RUp16	ACGGCCATCAAACCAC-1_contig_1	IGHV4-93*01	IGHJ6-6*01	GRWALLTYGSDS	42	14	92.256	ACGGCCATCAAACCAC-1_contig_2	IGKV3-34*01	IGKJ1-1*01	LIYSYFPWT	33	11	95.652
RUp16,RIr15	Public_486	RUp16	GCATGCGTCAACGAAA-1_RUp16	GCATGCGTCAACGAAA-1_contig_1	IGHV4-93*01	IGHJ6-6*01	GRWALLTYGSDS	42	14	89.899	GCATGCGTCAACGAAA-1_contig_2	IGKV3-34*01	IGKJ1-1*01	LIYSWSPWT	33	11	92.958
RUp16,RIr15	Public_486	RUp16	AGAGCGAGTCCTGCTT-1_RUp16	AGAGCGAGTCCTGCTT-1_contig_2	IGHV4-93*01	IGHJ6-6*01	VRWALLTYGLDS	42	14	92.929	AGAGCGAGTCCTGCTT-1_contig_1	IGKV3-34*01	IGKJ1-1*01	HKYNYFPWT	33	11	95.62
RUp16,RIr15	Public_486	RUp16	CGCTGGACAGCAGTTT-1_RUp16	CGCTGGACAGCAGTTT-1_contig_1	IGHV4-93*01	IGHJ6-6*01	GRWALLTYGSDS	42	14	89.226	CGCTGGACAGCAGTTT-1_contig_2	IGKV3-34*01	IGKJ1-1*01	HQYNVSPWT	33	11	92.254
RUp16,RIr15	Public_486	RUp16	CGGAGCTTCCAGTATG-1_RUp16	CGGAGCTTCCAGTATG-1_contig_1	IGHV4-93*01	IGHJ6-6*01	GRWALLTYGSDS	42	14	88.889	CGGAGCTTCCAGTATG-1_contig_2	IGKV3-34*01	IGKJ1-1*01	LIYSYSPWT	33	11	95.07
RUp16,RIr15	Public_486	RUp16	GAGCAGAGTTGCGCAC-1_RUp16	GAGCAGAGTTGCGCAC-1_contig_1	IGHV4-93*01	IGHJ6-6*01	GRWALLTYGSDS	42	14	91.582	GAGCAGAGTTGCGCAC-1_contig_2	IGKV3-34*01	IGKJ1-1*01	LTYSWSPWT	33	11	95.423
RUp16,RIr15	Public_486	RUp16	CGACCTTCACACAGAG-1_RUp16	CGACCTTCACACAGAG-1_contig_1	IGHV4-93*01	IGHJ6-6*01	GRWALLTYGSDS	42	14	88.699	CGACCTTCACACAGAG-1_contig_2	IGKV3-34*01	IGKJ1-1*01	LIYSYSPWT	33	11	92.606
RUp16,RIr15	Public_486	RUp16	ACTTGTTTCGGCTACG-1_RUp16	ACTTGTTTCGGCTACG-1_contig_1	IGHV4-93*01	IGHJ6-6*01	GRWALLTYGSDS	42	14	93.603	ACTTGTTTCGGCTACG-1_contig_2	IGKV3-34*01	IGKJ1-1*01	QNYYSSPWT	33	11	95.07
RUp16,RIr15	Public_486	RUp16	GAGGTGACAATAGAGT-1_RUp16	GAGGTGACAATAGAGT-1_contig_1	IGHV4-93*01	IGHJ6-6*01	GRWALLTYGSDS	42	14	90.236	GAGGTGACAATAGAGT-1_contig_2	IGKV3-34*01	IGKJ1-1*01	LKYNYSPWT	33	11	95.423
RUp16,RIr15	Public_486	RUp16	CGGACTGTCATAACCG-1_RUp16	CGGACTGTCATAACCG-1_contig_1	IGHV4-93*01	IGHJ6-6*01	GRWALLTYGSDS	42	14	92.256	CGGACTGTCATAACCG-1_contig_2	IGKV3-34*01	IGKJ1-1*01	HQYNVSPWT	33	11	94.718
RUp16,RIr15	Public_486	RUp16	GAGGTGACACTTACGA-1_RUp16	GAGGTGACACTTACGA-1_contig_1	IGHV4-93*01	IGHJ6-6*01	VRWALLTYGLDS	42	14	95.96	GAGGTGACACTTACGA-1_contig_2	IGKV3-34*01	IGKJ1-1*01	HKYNTSPWT	33	11	97.535
RUp16,RIr15	Public_486	RUp16	CCGGTAGCATCCTAGA-1_RUp16	CCGGTAGCATCCTAGA-1_contig_1	IGHV4-93*01	IGHJ6-6*01	GRWALLTYGSDS	42	14	88.014	CCGGTAGCATCCTAGA-1_contig_2	IGKV3-34*01	IGKJ1-1*01	LIYNYSPWT	33	11	95.149
RUp16,RIr15	Public_486	RUp16	ACGCCGATCCACGTTC-1_RUp16	ACGCCGATCCACGTTC-1_contig_1	IGHV4-93*01	IGHJ6-6*01	GRWALLTYGSDS	42	14	88.889	ACGCCGATCCACGTTC-1_contig_2	IGKV3-34*01	IGKJ1-1*01	LIYSYSPWT	33	11	95.07
RUp16,RIr15	Public_486	RUp16	AGTGAGGGTAGCTAAA-1_RUp16	AGTGAGGGTAGCTAAA-1_contig_1	IGHV4-93*01	IGHJ6-6*01	GRWALLTYGSDS	42	14	91.582	AGTGAGGGTAGCTAAA-1_contig_2	IGKV3-34*01	IGKJ1-1*01	LKYNYSPWT	33	11	95.423
RUp16,RIr15	Public_486	RUp16	GCGACCACAAGAAGAG-1_RUp16	GCGACCACAAGAAGAG-1_contig_1	IGHV4-93*01	IGHJ6-6*01	VRWALLTYGLDS	42	14	91.919	GCGACCACAAGAAGAG-1_contig_2	IGKV3-34*01	IGKJ1-1*01	HKYNTTPWT	33	11	95.775
RUp16,RIr15	Public_486	RIr15	TTTGTCACACCTATCC-1_RIr15	TTTGTCACACCTATCC-1_contig_2	IGHV4-93*01	IGHJ6-6*01	TRDGKLTYGPDS	42	14	93.75	TTTGTCACACCTATCC-1_contig_1	IGKV3-34*01	IGKJ1-1*01	QQYNTSPWT	33	11	94.014
RUp16,RIr15	Public_486	RIr15	CTACACCAGTCAATAG-1_RIr15	CTACACCAGTCAATAG-1_contig_1	IGHV4-93*01	IGHJ6-6*01	ERDGKLTYGSDS	42	14	93.266	CTACACCAGTCAATAG-1_contig_2	IGKV3-34*01	IGKJ1-1*01	QQYNSFPWT	33	11	94.014
RUp16,RIr15	Public_486	RIr15	ACACCGGTCCCTTGTG-1_RIr15	ACACCGGTCCCTTGTG-1_contig_1	IGHV4-93*01	IGHJ6-6*01	ARDGKLTYGPDS	42	14	93.603	ACACCGGTCCCTTGTG-1_contig_2	IGKV3-34*01	IGKJ1-1*01	QQYNNSPWT	33	11	94.014
RUp16,RIr15	Public_486	RIr15	ATGCGATTCATCGGAT-1_RIr15	ATGCGATTCATCGGAT-1_contig_1	IGHV4-93*01	IGHJ6-6*01	ARDGKLTYGLDS	42	14	94.613	ATGCGATTCATCGGAT-1_contig_2	IGKV3-34*01	IGKJ1-1*01	QQYNSSPWT	33	11	95.07
RUp16,RIr15	Public_486	RIr15	ACTGATGCAGGACCCT-1_RIr15	ACTGATGCAGGACCCT-1_contig_1	IGHV4-93*01	IGHJ6-6*01	ARDGKLTYGLDS	42	14	96.633	ACTGATGCAGGACCCT-1_contig_2	IGKV3-34*01	IGKJ1-1*01	QQYSSSPWT	33	11	97.535
RUp16,RIr15	Public_486	RIr15	CCTTTCTCATGAAGTA-1_RIr15	CCTTTCTCATGAAGTA-1_contig_1	IGHV4-93*01	IGHJ6-6*01	VRDGKLTYGLES	42	14	91.582	CCTTTCTCATGAAGTA-1_contig_2	IGKV3-34*01	IGKJ1-1*01	QKYNISPWT	33	11	93.31
RUp16,RIr15	Public_486	RIr15	CGGGTCATCAAAGACA-1_RIr15	CGGGTCATCAAAGACA-1_contig_1	IGHV4-93*01	IGHJ6-6*01	ERDGKLTYGVDS	42	14	92.929	CGGGTCATCAAAGACA-1_contig_2	IGKV3-34*01	IGKJ1-1*01	QQYNSSPWT	33	11	93.662
RUp16,RIr15	Public_486	RIr15	ACGGCCATCTATGTGG-1_RIr15	ACGGCCATCTATGTGG-1_contig_1	IGHV4-93*01	IGHJ6-6*01	ARDGKLTYGLDS	42	14	96.633	ACGGCCATCTATGTGG-1_contig_2	IGKV3-34*01	IGKJ1-1*01	QQYSSSPWT	33	11	97.535

## Sheet: Fig. 6D
		Titer	Clonality
	275-12	334	30
	RYs15	41	27
	RHe16	187	39
	RIr15	529	124
	RLk15	501	51
	RUp16	6068	435
	with RUp16					without RUp16
	Best-fit values					Best-fit values
	Slope	0.06666				Slope	0.1188
	Y-intercept	32.57				Y-intercept	12.96
	X-intercept	-488.5				X-intercept	-109
	1/slope	15				1/slope	8.414
	Std. Error					Std. Error
	Slope	0.006085				Slope	0.06878
	Y-intercept	15.21				Y-intercept	25.35
	95% Confidence Intervals					95% Confidence Intervals
	Slope	0.04977 to 0.08355				Slope	-0.1000 to 0.3377
	Y-intercept	-9.669 to 74.80				Y-intercept	-67.70 to 93.62
	X-intercept	-1348 to 129.0				X-intercept	-infinity to 253.2
	Goodness of Fit					Goodness of Fit
	R squared	0.9677				R squared	0.4988
	Sy.x	32.04				Sy.x	28.54
	Is slope significantly non-zero?					Is slope significantly non-zero?
	F	120				F	2.986
	DFn, DFd	1, 4				DFn, DFd	1, 3
	P value	0.0004				P value	0.1824
	Deviation from zero?	Significant				Deviation from zero?	Not Significant
	Equation	Y = 0.06666*X + 32.57				Equation	Y = 0.1188*X + 12.96
	Data					Data
	Number of X values	6				Number of X values	5
	Maximum number of Y replicates	1				Maximum number of Y replicates	1
	Total number of values	6				Total number of values	5
	Number of missing values	0				Number of missing values	0
	P value
	P (two-tailed)	0.0167				P (two-tailed)	0.0833
	P value summary	*				P value summary	ns
	Exact or approximate P value?	Exact				Exact or approximate P value?	Exact
	Significant? (alpha = 0.05)	Yes				Significant? (alpha = 0.05)	No
	Number of XY Pairs	6				Number of XY Pairs	5

[truncated: 6 more sheets: Fig. 7A, Fig. 7B, Figs. S3A, S3B, Fig. S6A, Fig. S6B, Fig S7A]
